# Supplementary material for: The impact of reproductive factors on the metabolic profile of females from menarche to menopause
Source: Nat Commun. 2024 Feb 6;15:1103. doi: 10.1038/s41467-023-44459-6 (PMC10847109; doi:10.1038/s41467-023-44459-6)
Supplement: Supplementary file 4 — Supplementary data 1-14 [file 41467_2023_44459_MOESM4_ESM.xlsx]

## Sheet: ST1
Columns by: age at menarche	<13 years	13-14 years	>14	Total
n (%)	24811 (39.0)	28057 (44.1)	10762 (16.9)	63630 (100.0)
Age when attended assessment centre, mean (sd)	56.5 (7.8)	56.3 (8.0)	56.4 (8.1)	56.4 (8.0)
Age in 5-y groups, n (%)
40-	2382 (9.6)	2953 (10.5)	1060 (9.8)	6395 (10.1)
45-	3243 (13.1)	3759 (13.4)	1515 (14.1)	8517 (13.4)
50-	3802 (15.3)	4505 (16.1)	1761 (16.4)	10068 (15.8)
55-	4885 (19.7)	5098 (18.2)	1923 (17.9)	11906 (18.7)
60-	6380 (25.7)	6802 (24.2)	2415 (22.4)	15597 (24.5)
65-	4119 (16.6)	4940 (17.6)	2088 (19.4)	11147 (17.5)
Ethnic background, n (%)
White	23608 (95.4)	26652 (95.2)	10022 (93.3)	60282 (95.0)
Mixed	176 (0.7)	173 (0.6)	61 (0.6)	410 (0.6)
Asian	326 (1.3)	444 (1.6)	238 (2.2)	1008 (1.6)
Black	350 (1.4)	372 (1.3)	261 (2.4)	983 (1.5)
Chinese	77 (0.3)	90 (0.3)	41 (0.4)	208 (0.3)
Others	202 (0.8)	258 (0.9)	113 (1.1)	573 (0.9)
Qualifications, n (%)
None of the above	3820 (15.5)	4417 (15.9)	2315 (21.8)	10552 (16.7)
O level or CSEs or other	9685 (39.4)	10737 (38.6)	4418 (41.6)	24840 (39.4)
A level	2968 (12.1)	3410 (12.3)	1042 (9.8)	7420 (11.8)
College/ university	8110 (33.0)	9240 (33.2)	2843 (26.8)	20193 (32.0)
Townsend deprivation index at recruitment, mean (sd)	-1.4 (3.0)	-1.4 (3.0)	-1.1 (3.2)	-1.4 (3.0)
Comparative body size at age 10, n (%)
Average	12887 (52.6)	14280 (51.5)	4613 (43.6)	31780 (50.6)
Thinner	5938 (24.2)	9287 (33.5)	4674 (44.2)	19899 (31.7)
Plumper	5675 (23.2)	4141 (14.9)	1290 (12.2)	11106 (17.7)
Body mass index (BMI), mean (sd)	28.0 (5.5)	26.6 (4.9)	26.2 (4.8)	27.1 (5.2)
Alcohol intake frequency., n (%)
Daily or almost daily	3839 (15.5)	4733 (16.9)	1639 (15.2)	10211 (16.1)
Three or four times a week	5098 (20.6)	6138 (21.9)	2099 (19.5)	13335 (21.0)
Once or twice a week	6367 (25.7)	7314 (26.1)	2729 (25.4)	16410 (25.8)
One to three times a month	3408 (13.7)	3593 (12.8)	1381 (12.8)	8382 (13.2)
Special occasions only	3780 (15.2)	3872 (13.8)	1667 (15.5)	9319 (14.7)
Never	2302 (9.3)	2387 (8.5)	1238 (11.5)	5927 (9.3)
Smoking status, n (%)
Never	14838 (60.0)	16664 (59.6)	6134 (57.3)	37636 (59.4)
Previous	7753 (31.4)	8849 (31.7)	3484 (32.6)	20086 (31.7)
Current	2138 (8.6)	2440 (8.7)	1084 (10.1)	5662 (8.9)
Had menopause, n (%)
Premenopausal	5452 (22.8)	6882 (25.5)	2598 (24.9)	14932 (24.3)
Postmenopausal	14229 (59.4)	16071 (59.5)	6161 (59.1)	36461 (59.4)
Surgical	3222 (13.4)	2910 (10.8)	1219 (11.7)	7351 (12.0)
Other	1059 (4.4)	1160 (4.3)	442 (4.2)	2661 (4.3)
If yes, n with age, n (%)
	14229 (100.0)	16071 (100.0)	6161 (100.0)	36461 (100.0)
Age at menopause (last menstrual period), mean (sd)	49.6 (5.2)	49.9 (4.9)	49.5 (5.3)	49.7 (5.1)
Age at menopause (categorised), n (%)
<40	619 (4.3)	575 (3.6)	296 (4.8)	1490 (4.1)
40-44	1365 (9.6)	1343 (8.3)	607 (9.8)	3315 (9.1)
45-49	3428 (24.1)	3795 (23.6)	1471 (23.8)	8694 (23.8)
50-51	3250 (22.8)	3861 (24.0)	1433 (23.2)	8544 (23.4)
52-54	3443 (24.2)	4141 (25.7)	1391 (22.5)	8975 (24.6)
55+	2137 (15.0)	2377 (14.8)	971 (15.7)	5485 (15.0)
Number of live births, n (%)
0	4942 (19.9)	5080 (18.1)	1770 (16.5)	11792 (18.5)
1	3330 (13.4)	3802 (13.6)	1495 (13.9)	8627 (13.6)
2	10778 (43.5)	12317 (43.9)	4686 (43.6)	27781 (43.7)
3	5746 (23.2)	6848 (24.4)	2800 (26.0)	15394 (24.2)
Statin use - Nurses int., n (%)
No Statins	21739 (87.6)	25160 (89.7)	9565 (88.9)	56464 (88.7)
Statins	3072 (12.4)	2897 (10.3)	1197 (11.1)	7166 (11.3)
Ever used hormone-replacement therapy (HRT), n (%)
No	15050 (60.8)	17482 (62.5)	6536 (61.0)	39068 (61.6)
Yes	9693 (39.2)	10499 (37.5)	4181 (39.0)	24373 (38.4)
Years on HRT, n (%)
Never	15050 (63.7)	17482 (65.4)	6536 (63.9)	39068 (64.5)
0-2	2460 (10.4)	2616 (9.8)	1101 (10.8)	6177 (10.2)
3-6	2140 (9.1)	2389 (8.9)	877 (8.6)	5406 (8.9)
7-10	2026 (8.6)	2216 (8.3)	849 (8.3)	5091 (8.4)
>10	1941 (8.2)	2011 (7.5)	864 (8.4)	4816 (8.0)

## Sheet: ST2
	Females				Males
Columns by: Parity/number of children	0	1	2	3+	0	1	2	3+
n (%)	12367 (18.9)	8900 (13.6)	28526 (43.5)	15767 (24.0)	11656 (21.0)	7002 (12.6)	23263 (42.0)	13452 (24.3)
Age when attended assessment centre, mean (sd)	53.9 (8.1)	55.2 (8.1)	56.9 (7.7)	57.9 (7.8)	54.5 (8.2)	55.8 (8.4)	57.5 (8.0)	57.9 (7.9)
Age in 5-y groups, n (%)
40-	1993 (16.1)	1118 (12.6)	2416 (8.5)	1084 (6.9)	1825 (15.7)	938 (13.4)	2018 (8.7)	1001 (7.4)
45-	2250 (18.2)	1402 (15.8)	3401 (11.9)	1705 (10.8)	1898 (16.3)	1001 (14.3)	2599 (11.2)	1504 (11.2)
50-	2220 (18.0)	1514 (17.0)	4419 (15.5)	2205 (14.0)	1956 (16.8)	1003 (14.3)	3153 (13.6)	1857 (13.8)
55-	2251 (18.2)	1611 (18.1)	5480 (19.2)	2926 (18.6)	2102 (18.0)	1217 (17.4)	4115 (17.7)	2289 (17.0)
60-	2247 (18.2)	1968 (22.1)	7750 (27.2)	4098 (26.0)	2291 (19.7)	1593 (22.8)	6247 (26.9)	3394 (25.2)
65-	1406 (11.4)	1287 (14.5)	5060 (17.7)	3749 (23.8)	1584 (13.6)	1250 (17.9)	5131 (22.1)	3407 (25.3)
Ethnic background, n (%)
White	11698 (94.9)	8333 (94.0)	27407 (96.3)	14591 (92.9)	11203 (96.6)	6655 (95.5)	22307 (96.2)	12176 (90.8)
Mixed	100 (0.8)	67 (0.8)	144 (0.5)	106 (0.7)	62 (0.5)	42 (0.6)	77 (0.3)	73 (0.5)
Asian	150 (1.2)	122 (1.4)	373 (1.3)	410 (2.6)	136 (1.2)	119 (1.7)	455 (2.0)	539 (4.0)
Black	210 (1.7)	186 (2.1)	271 (1.0)	385 (2.5)	91 (0.8)	82 (1.2)	177 (0.8)	391 (2.9)
Chinese	42 (0.3)	63 (0.7)	77 (0.3)	37 (0.2)	34 (0.3)	24 (0.3)	38 (0.2)	30 (0.2)
Others	128 (1.0)	98 (1.1)	195 (0.7)	183 (1.2)	77 (0.7)	44 (0.6)	129 (0.6)	195 (1.5)
Qualifications, n (%)
None of the above	1074 (8.7)	1418 (16.1)	4849 (17.2)	3594 (23.1)	1603 (13.9)	1188 (17.1)	3829 (16.7)	2782 (21.0)
O level or CSEs or other	4200 (34.2)	3562 (40.5)	11678 (41.4)	6158 (39.5)	4157 (36.0)	2878 (41.5)	8960 (39.0)	4836 (36.4)
A level	1615 (13.1)	1031 (11.7)	3352 (11.9)	1625 (10.4)	1441 (12.5)	715 (10.3)	2367 (10.3)	1199 (9.0)
College/ university	5394 (43.9)	2784 (31.7)	8356 (29.6)	4198 (27.0)	4355 (37.7)	2148 (31.0)	7840 (34.1)	4461 (33.6)
Townsend deprivation index at recruitment, mean (sd)	-0.8 (3.2)	-1.1 (3.1)	-1.8 (2.8)	-1.1 (3.2)	-0.4 (3.4)	-1.3 (3.1)	-1.9 (2.8)	-1.1 (3.2)
Comparative body size at age 10, n (%)
Average	6145 (50.6)	4275 (48.7)	14474 (51.4)	7843 (50.6)	5715 (50.5)	3533 (51.7)	11764 (51.5)	6734 (51.2)
Thinner	3523 (29.0)	2881 (32.9)	8867 (31.5)	5129 (33.1)	3895 (34.4)	2324 (34.0)	8099 (35.4)	4712 (35.8)
Plumper	2484 (20.4)	1614 (18.4)	4811 (17.1)	2517 (16.3)	1711 (15.1)	977 (14.3)	2996 (13.1)	1714 (13.0)
Body mass index (BMI), mean (sd)	26.7 (5.5)	27.1 (5.3)	26.9 (4.9)	27.6 (5.2)	27.5 (4.7)	27.9 (4.3)	27.8 (4.0)	28.1 (4.2)
Alcohol intake frequency., n (%)
Daily or almost daily	2301 (18.6)	1336 (15.0)	4593 (16.1)	2282 (14.5)	2830 (24.3)	1757 (25.1)	6142 (26.4)	3369 (25.1)
Three or four times a week	2591 (21.0)	1818 (20.4)	6348 (22.3)	2950 (18.7)	2930 (25.2)	1794 (25.7)	6514 (28.0)	3302 (24.6)
Once or twice a week	3060 (24.8)	2290 (25.8)	7689 (27.0)	3823 (24.3)	2964 (25.5)	1806 (25.8)	6115 (26.3)	3366 (25.0)
One to three times a month	1660 (13.4)	1259 (14.2)	3698 (13.0)	2031 (12.9)	1109 (9.5)	689 (9.9)	1979 (8.5)	1191 (8.9)
Special occasions only	1673 (13.5)	1351 (15.2)	3867 (13.6)	2728 (17.3)	966 (8.3)	541 (7.7)	1398 (6.0)	1088 (8.1)
Never	1068 (8.6)	838 (9.4)	2315 (8.1)	1939 (12.3)	838 (7.2)	405 (5.8)	1100 (4.7)	1127 (8.4)
Smoking status, n (%)
Never	7578 (61.4)	4916 (55.5)	17293 (60.9)	9080 (57.9)	6282 (54.1)	3258 (46.7)	11423 (49.3)	6137 (45.8)
Previous	3582 (29.0)	2960 (33.4)	8975 (31.6)	5084 (32.4)	3795 (32.7)	2727 (39.1)	9379 (40.5)	5412 (40.4)
Current	1173 (9.5)	985 (11.1)	2147 (7.6)	1523 (9.7)	1545 (13.3)	991 (14.2)	2374 (10.2)	1847 (13.8)
Statin use - Nurses int., n (%)
No Statins	11227 (90.8)	7940 (89.2)	25400 (89.0)	13602 (86.3)	9491 (81.4)	5655 (80.8)	18382 (79.0)	10356 (77.0)
Statins	1140 (9.2)	960 (10.8)	3126 (11.0)	2165 (13.7)	2165 (18.6)	1347 (19.2)	4881 (21.0)	3096 (23.0)

## Sheet: ST3
Columns by: menopausal categories	Pre	<49	49-50	51-53	>53	Surgical	Other	Total
n (%)	15418 (24.5)	11685 (18.6)	7971 (12.7)	9689 (15.4)	7903 (12.5)	7564 (12.0)	2758 (4.4)	62988 (100.0)
Age when attended assessment centre, mean (sd)	46.3 (4.3)	59.1 (6.5)	59.9 (5.4)	59.9 (4.8)	61.9 (3.9)	58.6 (6.7)	50.8 (4.9)	56.1 (8.0)
Age in 5-y groups, n (%)
40-	5943 (38.5)	164 (1.4)	0 (0.0)	0 (0.0)	0 (0.0)	225 (3.0)	252 (9.1)	6584 (10.5)
45-	6200 (40.2)	979 (8.4)	68 (0.9)	0 (0.0)	0 (0.0)	645 (8.5)	818 (29.7)	8710 (13.8)
50-	2824 (18.3)	1823 (15.6)	1576 (19.8)	1564 (16.1)	88 (1.1)	1168 (15.4)	1184 (42.9)	10227 (16.2)
55-	280 (1.8)	2461 (21.1)	1910 (24.0)	3010 (31.1)	2186 (27.7)	1658 (21.9)	362 (13.1)	11867 (18.8)
60-	61 (0.4)	3491 (29.9)	2579 (32.4)	3131 (32.3)	3399 (43.0)	2260 (29.9)	98 (3.6)	15019 (23.8)
65-	110 (0.7)	2767 (23.7)	1838 (23.1)	1984 (20.5)	2230 (28.2)	1608 (21.3)	44 (1.6)	10581 (16.8)
Ethnic background, n (%)
White	14123 (91.9)	11021 (94.6)	7606 (95.6)	9374 (97.0)	7640 (97.0)	7278 (96.4)	2558 (93.1)	59600 (94.9)
Mixed	176 (1.1)	68 (0.6)	45 (0.6)	28 (0.3)	28 (0.4)	31 (0.4)	29 (1.1)	405 (0.6)
Asian	358 (2.3)	239 (2.1)	134 (1.7)	111 (1.1)	64 (0.8)	58 (0.8)	52 (1.9)	1016 (1.6)
Black	416 (2.7)	199 (1.7)	71 (0.9)	66 (0.7)	70 (0.9)	118 (1.6)	72 (2.6)	1012 (1.6)
Chinese	84 (0.5)	29 (0.2)	20 (0.3)	26 (0.3)	21 (0.3)	12 (0.2)	12 (0.4)	204 (0.3)
Others	215 (1.4)	97 (0.8)	77 (1.0)	60 (0.6)	55 (0.7)	49 (0.6)	26 (0.9)	579 (0.9)
Qualifications, n (%)
None of the above	734 (4.8)	2671 (23.1)	1671 (21.2)	1681 (17.5)	1612 (20.6)	1706 (22.9)	215 (7.9)	10290 (16.5)
O level or CSEs or other	5906 (38.6)	4705 (40.7)	3046 (38.6)	3606 (37.5)	2972 (38.0)	3317 (44.5)	1119 (41.0)	24671 (39.5)
A level	2289 (14.9)	1147 (9.9)	809 (10.3)	1145 (11.9)	766 (9.8)	810 (10.9)	397 (14.5)	7363 (11.8)
College/ university	6388 (41.7)	3042 (26.3)	2355 (29.9)	3185 (33.1)	2473 (31.6)	1622 (21.8)	998 (36.6)	20063 (32.2)
Townsend deprivation index at recruitment, mean (sd)	-1.1 (3.1)	-1.2 (3.2)	-1.5 (3.0)	-1.7 (2.9)	-1.7 (2.8)	-1.4 (3.0)	-1.1 (3.1)	-1.4 (3.0)
Comparative body size at age 10, n (%)
Average	7546 (49.5)	5644 (49.1)	3992 (50.8)	5136 (53.6)	4094 (52.5)	3742 (50.3)	1293 (47.6)	31447 (50.6)
Thinner	4803 (31.5)	3891 (33.8)	2532 (32.2)	2865 (29.9)	2353 (30.2)	2319 (31.2)	872 (32.1)	19635 (31.6)
Plumper	2890 (19.0)	1962 (17.1)	1330 (16.9)	1576 (16.5)	1346 (17.3)	1374 (18.5)	549 (20.2)	11027 (17.8)
Body mass index (BMI), mean (sd)	26.4 (5.3)	27.2 (5.1)	26.8 (5.0)	26.9 (4.9)	27.4 (4.9)	28.2 (5.3)	27.5 (5.9)	27.1 (5.2)
Alcohol intake frequency., n (%)
Daily or almost daily	2114 (13.7)	1834 (15.7)	1426 (17.9)	1735 (17.9)	1439 (18.2)	1030 (13.6)	419 (15.2)	9997 (15.9)
Three or four times a week	3538 (23.0)	2208 (18.9)	1599 (20.1)	2181 (22.5)	1708 (21.6)	1374 (18.2)	630 (22.9)	13238 (21.0)
Once or twice a week	4347 (28.2)	2811 (24.1)	2000 (25.1)	2459 (25.4)	2009 (25.4)	1926 (25.5)	709 (25.8)	16261 (25.8)
One to three times a month	2277 (14.8)	1522 (13.0)	980 (12.3)	1144 (11.8)	981 (12.4)	1016 (13.4)	407 (14.8)	8327 (13.2)
Special occasions only	1962 (12.7)	1954 (16.7)	1176 (14.8)	1336 (13.8)	1076 (13.6)	1344 (17.8)	384 (13.9)	9232 (14.7)
Never	1168 (7.6)	1345 (11.5)	783 (9.8)	832 (8.6)	687 (8.7)	869 (11.5)	204 (7.4)	5888 (9.4)
Smoking status, n (%)
Never	9875 (64.2)	6291 (54.1)	4585 (57.8)	5824 (60.3)	4753 (60.4)	4344 (57.7)	1681 (61.2)	37353 (59.5)
Previous	3942 (25.6)	4044 (34.8)	2661 (33.6)	3207 (33.2)	2683 (34.1)	2456 (32.6)	739 (26.9)	19732 (31.5)
Current	1561 (10.2)	1298 (11.2)	680 (8.6)	633 (6.6)	429 (5.5)	729 (9.7)	325 (11.8)	5655 (9.0)
Age when periods started (menarche), mean (sd)	13.0 (1.6)	13.0 (1.7)	13.0 (1.6)	12.9 (1.5)	13.0 (1.6)	12.8 (1.7)	12.9 (1.6)	13.0 (1.6)
Number of live births, n (%)
0	4023 (26.1)	2222 (19.0)	1355 (17.0)	1576 (16.3)	1019 (12.9)	1069 (14.1)	632 (22.9)	11896 (18.9)
1	2427 (15.8)	1648 (14.1)	1015 (12.7)	1212 (12.5)	962 (12.2)	898 (11.9)	416 (15.1)	8578 (13.6)
2	5975 (38.8)	4950 (42.4)	3651 (45.8)	4462 (46.1)	3717 (47.0)	3445 (45.6)	1185 (43.0)	27385 (43.5)
3+	2983 (19.4)	2856 (24.5)	1944 (24.4)	2435 (25.1)	2203 (27.9)	2150 (28.4)	523 (19.0)	15094 (24.0)
Statin use - Nurses int., n (%)
No Statins	15019 (97.4)	9916 (84.9)	6925 (86.9)	8493 (87.7)	6720 (85.0)	6343 (83.9)	2608 (94.6)	56024 (88.9)
Statins	399 (2.6)	1769 (15.1)	1046 (13.1)	1196 (12.3)	1183 (15.0)	1221 (16.1)	150 (5.4)	6964 (11.1)
Ever used hormone-replacement therapy (HRT), n (%)
No	14759 (96.1)	5373 (46.1)	4588 (57.7)	5923 (61.2)	4298 (54.5)	2352 (31.2)	2158 (79.1)	39451 (62.8)
Yes	595 (3.9)	6281 (53.9)	3362 (42.3)	3753 (38.8)	3584 (45.5)	5191 (68.8)	570 (20.9)	23336 (37.2)
Number of years on HRT, n (%)
Never	14759 (96.5)	5373 (48.8)	4588 (60.3)	5923 (63.6)	4298 (57.4)	2352 (33.8)	2158 (80.7)	39451 (65.4)
0-2	330 (2.2)	1520 (13.8)	980 (12.9)	1248 (13.4)	957 (12.8)	953 (13.7)	203 (7.6)	6191 (10.3)
3-6	96 (0.6)	1238 (11.2)	880 (11.6)	1078 (11.6)	1010 (13.5)	880 (12.7)	129 (4.8)	5311 (8.8)
7-10	55 (0.4)	1372 (12.5)	732 (9.6)	723 (7.8)	772 (10.3)	1109 (16.0)	94 (3.5)	4857 (8.0)
>10	57 (0.4)	1510 (13.7)	430 (5.7)	347 (3.7)	446 (6.0)	1655 (23.8)	90 (3.4)	4535 (7.5)

## Sheet: ST4
Variable	n	N missing	% missing	Mean	SD	p0	p25	p50	p75	p100
Acetate	65460	239	0.00365108	0.016147	0.0228723	0	0.010922	0.0143065	0.01826	1.4486
Acetoacetate	65485	214	0.00326792	0.0127132	0.0122833	0	0.005762	0.0093359	0.015454	0.42611
Acetone	65485	214	0.00326792	0.0139769	0.00549299	0.0037321	0.010919	0.012637	0.015379	0.3472
Ala	65484	215	0.00328324	0.289318	0.075399	0.098978	0.23464	0.28094	0.33507	1.2726
Albumin	65475	224	0.00342115	38.7837	3.31785	19.167	36.742	38.753	40.758	72.014
ApoA1	65487	212	0.00323728	1.52482	0.236583	0.5901	1.361	1.5056	1.6667	3.3998
ApoB	65487	212	0.00323728	0.850326	0.201009	0.27949	0.706485	0.83145	0.97188	2.5317
ApoB_by_ApoA1	65487	212	0.00323728	0.570642	0.16126	0.12291	0.45422	0.55055	0.66556	2.4483
bOHbutyrate	64831	868	0.0133887	0.0586557	0.0613559	0	0.0257405	0.03994	0.0688935	1.8348
Cholines	65437	262	0.00400385	2.6551	0.397638	1.2483	2.3859	2.6344	2.9003	5.9367
Citrate	65479	220	0.00335986	0.0637076	0.0125186	0.014911	0.05522	0.062752	0.071028	0.57205
Clinical_LDL_C	65487	212	0.00323728	2.58432	0.721734	0	2.0788	2.5338	3.03565	8.3208
Creatinine	61916	3783	0.0610989	0.0598636	0.0119905	0.020353	0.053147	0.058863	0.065235	0.87066
DHA	65437	262	0.00400385	0.250883	0.0824626	0.017333	0.19439	0.23893	0.29363	0.98302
DHA_pct	65437	262	0.00400385	2.12061	0.653547	0.082651	1.68	2.0465	2.4719	8.2833
Gln	65322	377	0.00577141	0.525895	0.0785007	0.16514	0.4747	0.52437	0.574987	1.3481
Glucose	65361	338	0.00517128	3.57608	1.01269	0.29022	3.0467	3.4732	3.9316	26.26
Gly	65433	266	0.00406523	0.182163	0.0712081	0	0.13331	0.16908	0.22072	0.76959
GlycA	65487	212	0.00323728	0.793285	0.118109	0.36765	0.710445	0.78415	0.86535	1.6574
HDL_C	65487	212	0.00323728	1.43017	0.321002	0.19453	1.1968	1.3942	1.6263	3.6122
HDL_CE	65487	212	0.00323728	1.11126	0.250617	0.10349	0.929235	1.0852	1.2662	2.7727
HDL_FC	65487	212	0.00323728	0.31891	0.0726692	0.091037	0.266995	0.30968	0.36121	0.83949
HDL_L	65487	212	0.00323728	3.22914	0.627374	0.96157	2.7866	3.1648	3.6068	7.7406
HDL_P	65487	212	0.00323728	0.0157334	0.00235602	0.0053958	0.014145	0.015581	0.0171325	0.036731
HDL_PL	65487	212	0.00323728	1.65599	0.310616	0.51624	1.4382	1.6265	1.8425	3.9169
HDL_size	65487	212	0.00323728	9.72691	0.202112	9.0397	9.5744	9.7039	9.8571	10.735
HDL_TG	65487	212	0.00323728	0.142978	0.04741	0.022309	0.10983	0.13659	0.168565	0.60397
His	65376	323	0.00494065	0.0633537	0.0104863	0.021156	0.056829	0.062935	0.06938	0.46746
IDL_C	65487	212	0.00323728	0.882707	0.209142	0.20177	0.737745	0.87367	1.0158	2.5311
IDL_C_pct	65487	212	0.00323728	68.2744	2.63665	49.957	66.865	68.727	70.173	74.615
IDL_CE	65487	212	0.00323728	0.650811	0.155472	0.14439	0.543235	0.64433	0.749405	1.8741
IDL_CE_pct	65487	212	0.00323728	50.3228	2.23813	35.244	49.065	50.591	51.867	56.715
IDL_FC	65487	212	0.00323728	0.231896	0.0549703	0.057387	0.19358	0.22885	0.26686	0.65703
IDL_FC_pct	65487	212	0.00323728	17.9517	0.964209	9.1582	17.379	17.998	18.597	21.443
IDL_L	65487	212	0.00323728	1.28815	0.283651	0.35519	1.09	1.2732	1.4667	3.6735
IDL_P	65487	212	0.00323728	0.000318955	7.69771e-05	8.9988e-05	0.00026331	0.00031236	0.000367525	0.00090206
IDL_PL	65487	212	0.00323728	0.305887	0.0650844	0.09238	0.26051	0.30196	0.34601	0.86946
IDL_PL_pct	65487	212	0.00323728	23.8083	0.895503	13.999	23.1975	23.822	24.425	27.924
IDL_TG	65487	212	0.00323728	0.0995603	0.0259254	0.02867	0.0818035	0.095303	0.11266	0.38664
IDL_TG_pct	65487	212	0.00323728	7.91729	2.09219	2.8709	6.50725	7.5212	8.85605	28.452
Ile	65485	214	0.00326792	0.0466624	0.0170048	0.00096926	0.035507	0.043234	0.053851	0.21432
L_HDL_C	65487	212	0.00323728	0.36074	0.171195	1.2446e-06	0.230805	0.33146	0.46299	1.5601
L_HDL_C_pct	65487	212	0.00323728	45.4476	4.29369	0.0014819	43.5655	46.422	48.4915	57.585
L_HDL_CE	65487	212	0.00323728	0.278706	0.13312	2.66e-07	0.17744	0.25617	0.35879	1.2039
L_HDL_CE_pct	65487	212	0.00323728	35.0795	3.76493	0.00021899	33.45	35.98	37.759	45.974
L_HDL_FC	65487	212	0.00323728	0.0820341	0.0383868	5.8025e-07	0.0533575	0.075199	0.10426	0.35622
L_HDL_FC_pct	65487	212	0.00323728	10.3681	0.845418	0.001263	10.025	10.511	10.896	16.273
L_HDL_L	65487	212	0.00323728	0.77577	0.327876	0.030292	0.52796	0.72129	0.96989	3.1243
L_HDL_P	65487	212	0.00323728	0.00169935	0.000780721	2.137e-06	0.0011067	0.0015689	0.00216035	0.0072956
L_HDL_PL	65487	212	0.00323728	0.382509	0.15321	5.1866e-07	0.26738	0.35932	0.47419	1.4826
L_HDL_PL_pct	65487	212	0.00323728	49.7968	2.4482	0.0010544	48.1325	49.339	50.96	78.605
L_HDL_TG	65487	212	0.00323728	0.0325201	0.0124228	0.00037665	0.023867	0.030807	0.039171	0.17153
L_HDL_TG_pct	65487	212	0.00323728	4.7556	2.549	0.058754	3.0946	4.1546	5.77735	99.99
L_LDL_C	65487	212	0.00323728	1.15033	0.277875	0	0.957715	1.1297	1.32085	3.4911
L_LDL_C_pct	65487	212	0.00323728	71.3239	1.55886	0	70.524	71.455	72.293	76.081
L_LDL_CE	65487	212	0.00323728	0.845575	0.204613	0	0.703225	0.82908	0.97049	2.5948
L_LDL_CE_pct	65487	212	0.00323728	52.4298	1.17866	0	51.718	52.511	53.236	56.039
L_LDL_FC	65487	212	0.00323728	0.30476	0.0753006	1.099e-11	0.25276	0.30016	0.351635	0.89895
L_LDL_FC_pct	65487	212	0.00323728	18.8941	1.1878	3.3681e-09	18.257	19.064	19.738	22.535
L_LDL_L	65487	212	0.00323728	1.60881	0.371818	0.21559	1.3506	1.5799	1.83655	4.777
L_LDL_P	65487	212	0.00323728	0.000737965	0.000174932	0.00022054	0.0006141	0.00071958	0.000842655	0.0022315
L_LDL_PL	65487	212	0.00323728	0.362531	0.0815761	0.0904	0.30545	0.357	0.41334	1.0162
L_LDL_PL_pct	65487	212	0.00323728	22.5763	0.772275	18.593	22.049	22.562	23.101	41.931
L_LDL_TG	65487	212	0.00323728	0.0959453	0.0249448	0.030148	0.078945	0.091474	0.10809	0.3721
L_LDL_TG_pct	65487	212	0.00323728	6.09981	1.52824	2.4433	5.1168	5.8424	6.7615	64.335
L_VLDL_C	65487	212	0.00323728	0.0895276	0.0472755	0.0014843	0.0543575	0.082784	0.117535	0.52082
L_VLDL_C_pct	65478	221	0.00337518	31.1024	4.45919	5.0628	28.349	31.065	33.821	99.688
L_VLDL_CE	65487	212	0.00323728	0.0482144	0.0237595	0.00039352	0.030647	0.045386	0.062644	0.26607
L_VLDL_CE_pct	65478	221	0.00337518	17.2293	3.4669	1.3412	14.939	17.137	19.422	66.519
L_VLDL_FC	65487	212	0.00323728	0.0413132	0.0240212	0.00097011	0.023407	0.037108	0.055059	0.27582
L_VLDL_FC_pct	65478	221	0.00337518	13.8731	1.54798	2.9064	13.2523	14.03	14.738	36.813
L_VLDL_L	65487	212	0.00323728	0.293387	0.167478	0.0033977	0.168365	0.26062	0.38616	1.9815
L_VLDL_P	65487	212	0.00323728	9.09638e-06	5.25867e-06	9.3823e-08	5.1768e-06	8.0297e-06	1.1984e-05	6.2738e-05
L_VLDL_PL	65487	212	0.00323728	0.0579762	0.0378514	5.5009e-08	0.0297425	0.051136	0.0793745	0.43658
L_VLDL_PL_pct	65478	221	0.00337518	18.4064	4.00935	0.00016046	17.445	19.4925	20.726	37.79
L_VLDL_TG	65487	212	0.00323728	0.145883	0.0851807	6.1515e-08	0.0831165	0.1259	0.18959	1.0241
L_VLDL_TG_pct	65478	221	0.00337518	50.4912	6.66837	6.1735e-05	46.744	49.888	53.234	94.912
LA	65437	262	0.00400385	3.51392	0.676521	1.2115	3.0514	3.4633	3.916	8.2412
LA_pct	65437	262	0.00400385	29.474	3.20876	14.669	27.468	29.645	31.631	45.878
Lactate	65316	383	0.0058638	3.69471	1.10111	0.72216	2.92128	3.57315	4.32123	17.869
LDL_C	65487	212	0.00323728	1.74849	0.431104	7.5304e-11	1.4482	1.7159	2.0128	5.3115
LDL_CE	65487	212	0.00323728	1.27479	0.317622	1.8417e-11	1.053	1.2496	1.4684	3.9062
LDL_FC	65487	212	0.00323728	0.473702	0.117802	5.6887e-11	0.39257	0.46646	0.547065	1.4105
LDL_L	65487	212	0.00323728	2.49912	0.591345	0.48001	2.0868	2.4525	2.8615	7.4641
LDL_P	65487	212	0.00323728	0.00119689	0.000281736	0.00034551	0.00099736	0.0011704	0.0013655	0.0035725
LDL_PL	65487	212	0.00323728	0.608657	0.139152	0.17836	0.5109	0.59829	0.694955	1.7481
LDL_size	65487	212	0.00323728	23.9357	0.0811583	23.389	23.886	23.944	23.994	24.198
LDL_TG	65487	212	0.00323728	0.141965	0.0393572	0.044193	0.11525	0.1345	0.1603	0.5766
Leu	65484	215	0.00328324	0.0934291	0.0261394	0.025656	0.0763087	0.0890905	0.10536	0.37658
M_HDL_C	65487	212	0.00323728	0.530895	0.118885	1.4023e-06	0.44777	0.52248	0.60314	1.4317
M_HDL_C_pct	65487	212	0.00323728	48.187	2.77308	0.00076861	46.536	48.531	50.134	56.386
M_HDL_CE	65487	212	0.00323728	0.43609	0.0954123	5.6872e-07	0.36967	0.42966	0.494405	1.1516
M_HDL_CE_pct	65487	212	0.00323728	39.6336	2.4088	0.00031171	38.279	39.978	41.326	46.27
M_HDL_FC	65487	212	0.00323728	0.0948054	0.0240275	8.3361e-07	0.0780375	0.092744	0.10932	0.28006
M_HDL_FC_pct	65487	212	0.00323728	8.55335	0.631274	0.00045689	8.1405	8.5527	8.9706	11.835
M_HDL_L	65487	212	0.00323728	1.09736	0.217573	0.18245	0.94839	1.0818	1.22645	2.8803
M_HDL_P	65487	212	0.00323728	0.00412866	0.000898793	0.00029486	0.00351	0.0040638	0.0046664	0.011342
M_HDL_PL	65487	212	0.00323728	0.51273	0.0968386	0.097496	0.4471	0.50583	0.569365	1.3177
M_HDL_PL_pct	65487	212	0.00323728	46.8254	1.14912	43.136	46.05	46.667	47.492	55.285
M_HDL_TG	65487	212	0.00323728	0.0537351	0.0192511	0.002963	0.040287	0.051476	0.0644705	0.22353
M_HDL_TG_pct	65487	212	0.00323728	4.98767	1.74853	0.26535	3.73815	4.8095	6.03115	46.562
M_LDL_C	65487	212	0.00323728	0.41945	0.116016	3.1486e-11	0.33805	0.41091	0.49068	1.2993
M_LDL_C_pct	65487	212	0.00323728	68.6317	1.55594	2.7746e-08	67.945	68.908	69.622	72.705
M_LDL_CE	65487	212	0.00323728	0.300049	0.086543	1.0435e-11	0.238995	0.29297	0.35264	0.9376
M_LDL_CE_pct	65487	212	0.00323728	48.9581	2.00511	9.196e-09	47.734	49.105	50.3125	57.177
M_LDL_FC	65487	212	0.00323728	0.119401	0.0315903	2.105e-11	0.0976175	0.11742	0.13891	0.37193
M_LDL_FC_pct	65487	212	0.00323728	19.6735	1.76762	1.855e-08	18.675	19.787	20.834	26.713
M_LDL_L	65487	212	0.00323728	0.609498	0.163151	0.11348	0.494955	0.59656	0.708975	1.8713
M_LDL_P	65487	212	0.00323728	0.000290816	7.59086e-05	7.6907e-05	0.00023664	0.00028432	0.00033718	0.00087018
M_LDL_PL	65487	212	0.00323728	0.158559	0.0415174	0.033693	0.12923	0.15504	0.18397	0.48588
M_LDL_PL_pct	65487	212	0.00323728	26.073	0.848245	21.183	25.509	26.094	26.668	37.102
M_LDL_TG	65487	212	0.00323728	0.0314896	0.00971328	0.0091053	0.024958	0.029545	0.035783	0.14069
M_LDL_TG_pct	65487	212	0.00323728	5.29532	1.43013	2.1969	4.36065	4.9942	5.8933	62.898
M_VLDL_C	65487	212	0.00323728	0.174564	0.0662415	0.0016595	0.12684	0.16826	0.215125	0.68789
M_VLDL_C_pct	65487	212	0.00323728	32.0511	6.1873	2.6878	28.2345	32.63	36.557	65.29
M_VLDL_CE	65487	212	0.00323728	0.0960052	0.0379429	1.1005e-06	0.069088	0.093048	0.11956	0.37587
M_VLDL_CE_pct	65487	212	0.00323728	17.8188	4.6594	0.0004828	14.9065	18.232	21.241	38.974
M_VLDL_FC	65487	212	0.00323728	0.0785584	0.0299543	0.00090059	0.0568635	0.075233	0.0964985	0.31202
M_VLDL_FC_pct	65487	212	0.00323728	14.2323	1.60334	1.7955	13.262	14.385	15.366	26.316
M_VLDL_L	65487	212	0.00323728	0.552052	0.20516	0.050159	0.40266	0.52646	0.672605	2.2086
M_VLDL_P	65487	212	0.00323728	3.38456e-05	1.23852e-05	2.3121e-06	2.4843e-05	3.2367e-05	4.11875e-05	0.00013242
M_VLDL_PL	65487	212	0.00323728	0.126062	0.0481789	5.7098e-06	0.0911015	0.12073	0.15474	0.49668
M_VLDL_PL_pct	65487	212	0.00323728	22.7446	1.69789	0.011383	21.781	22.909	23.897	43.593
M_VLDL_TG	65487	212	0.00323728	0.251426	0.110189	4.7431e-07	0.1699	0.23073	0.312635	1.341
M_VLDL_TG_pct	65487	212	0.00323728	45.2044	7.72671	0.00015781	39.622	44.455	49.87	95.731
MUFA	65437	262	0.00400385	2.78065	0.775256	0.88594	2.2431	2.6506	3.1763	12.472
MUFA_pct	65437	262	0.00400385	22.9133	2.46576	13.451	21.195	22.669	24.401	37.342
non_HDL_C	65487	212	0.00323728	3.34218	0.837017	0.83105	2.75	3.2755	3.85575	10.275
Omega_3	65437	262	0.00400385	0.554184	0.224652	0.026394	0.39653	0.52132	0.67475	2.5791
Omega_3_pct	65437	262	0.00400385	4.59503	1.57769	0.17065	3.5186	4.3954	5.4212	18.069
Omega_6	65437	262	0.00400385	4.57247	0.670998	2.2178	4.1145	4.5248	4.9779	9.4845
Omega_6_by_Omega_3	65437	262	0.00400385	9.51828	4.13432	1.6345	6.946	8.7366	11.108	177.19
Omega_6_pct	65437	262	0.00400385	38.5603	3.27904	18.725	36.711	38.985	40.83	51.22
Phe	65453	246	0.00375842	0.0444279	0.0104605	0.0051803	0.037566	0.043304	0.049945	0.3174
Phosphatidylc	65437	262	0.00400385	2.19137	0.364939	0.89697	1.9448	2.171	2.4155	5.1542
Phosphoglyc	65437	262	0.00400385	2.36505	0.386901	0.98762	2.1028	2.342	2.6009	5.5423
PUFA	65437	262	0.00400385	5.12666	0.793476	2.2796	4.5779	5.0718	5.6065	10.76
PUFA_by_MUFA	65437	262	0.00400385	1.91805	0.332694	0.58715	1.6976	1.9237	2.1392	4.199
PUFA_pct	65437	262	0.00400385	43.1553	3.3758	21.925	41.293	43.584	45.462	56.482
Pyruvate	65324	375	0.00574062	0.0795822	0.0323697	0.0043157	0.0609007	0.0762555	0.0936338	1.6363
Remnant_C	65487	212	0.00323728	1.59369	0.420653	0.35703	1.292	1.5593	1.8535	4.9635
S_HDL_C	65487	212	0.00323728	0.4439	0.0608879	0.13871	0.40311	0.44061	0.480475	0.9646
S_HDL_C_pct	65487	212	0.00323728	38.3602	1.78293	23.317	37.284	38.508	39.589	45.589
S_HDL_CE	65487	212	0.00323728	0.327776	0.0474081	0.069157	0.29634	0.3257	0.3566	0.71259
S_HDL_CE_pct	65487	212	0.00323728	28.3199	1.79587	7.3691	27.286	28.498	29.558	34.416
S_HDL_FC	65487	212	0.00323728	0.116124	0.015909	0.054206	0.10549	0.11506	0.1255	0.25593
S_HDL_FC_pct	65487	212	0.00323728	10.0403	0.559322	7.979	9.6661	9.9708	10.334	16.742
S_HDL_L	65487	212	0.00323728	1.15834	0.158638	0.46448	1.0509	1.1479	1.25285	2.5036
S_HDL_P	65487	212	0.00323728	0.00963855	0.00131027	0.0032263	0.00876305	0.009577	0.01043	0.020677
S_HDL_PL	65487	212	0.00323728	0.664988	0.0930568	0.25873	0.601875	0.65798	0.719415	1.4581
S_HDL_PL_pct	65487	212	0.00323728	57.4006	1.18536	51.885	56.612	57.369	58.151	65.502
S_HDL_TG	65487	212	0.00323728	0.0494556	0.0173604	0.0024257	0.03723	0.047494	0.059284	0.20589
S_HDL_TG_pct	65487	212	0.00323728	4.23923	1.26476	0.19065	3.36115	4.137	4.9879	17.291
S_LDL_C	65487	212	0.00323728	0.178709	0.0435789	4.516e-11	0.14796	0.1754	0.20531	0.52098
S_LDL_C_pct	65487	212	0.00323728	63.41	1.89257	6.1069e-08	62.397	63.648	64.703	71.128
S_LDL_CE	65487	212	0.00323728	0.129168	0.032617	2.0313e-11	0.10603	0.12626	0.14872	0.37383
S_LDL_CE_pct	65487	212	0.00323728	45.7792	2.1571	2.7469e-08	44.386	45.817	47.203	63.805
S_LDL_FC	65487	212	0.00323728	0.0495409	0.0122204	2.4847e-11	0.0413295	0.049074	0.057283	0.14715
S_LDL_FC_pct	65487	212	0.00323728	17.6308	1.81503	3.36e-08	16.777	17.962	18.88	21.965
S_LDL_L	65487	212	0.00323728	0.280807	0.0640712	0.070897	0.23584	0.27526	0.319335	0.81583
S_LDL_P	65487	212	0.00323728	0.000168107	3.75413e-05	4.749e-05	0.00014129	0.00016444	0.00019061	0.00047086
S_LDL_PL	65487	212	0.00323728	0.0875672	0.0182996	0.017116	0.074983	0.086212	0.0986955	0.25655
S_LDL_PL_pct	65487	212	0.00323728	31.3617	1.82566	15.882	30.149	31.29	32.507	55.756
S_LDL_TG	65487	212	0.00323728	0.0145306	0.00525286	0.0045406	0.0109295	0.013331	0.0168065	0.083936
S_LDL_TG_pct	65487	212	0.00323728	5.22832	1.62123	1.9048	4.146	4.8857	5.90495	44.244
S_VLDL_C	65487	212	0.00323728	0.154458	0.0531013	0.014021	0.11604	0.14874	0.186285	0.56817
S_VLDL_C_pct	65487	212	0.00323728	38.9276	4.45205	15.255	36.1115	39.223	42.019	56.929
S_VLDL_CE	65487	212	0.00323728	0.096059	0.0343742	0.0041189	0.0710675	0.092373	0.11675	0.37309
S_VLDL_CE_pct	65487	212	0.00323728	24.0634	2.70115	4.9607	22.388	24.262	25.934	33.807
S_VLDL_FC	65487	212	0.00323728	0.0583991	0.0191149	0.0061342	0.0446705	0.05639	0.0698345	0.2095
S_VLDL_FC_pct	65487	212	0.00323728	14.8642	2.12745	4.965	13.522	14.894	16.255	24.71
S_VLDL_L	65487	212	0.00323728	0.397287	0.132364	0.068655	0.301255	0.38151	0.47521	1.526
S_VLDL_P	65487	212	0.00323728	3.77085e-05	1.29384e-05	7.1796e-06	2.8281e-05	3.5966e-05	4.5181e-05	0.0001517
S_VLDL_PL	65487	212	0.00323728	0.0953448	0.030661	0.013049	0.073233	0.092223	0.113555	0.34007
S_VLDL_PL_pct	65487	212	0.00323728	24.1474	1.99442	13.352	22.871	24.153	25.474	33.1
S_VLDL_TG	65487	212	0.00323728	0.147484	0.0585837	0.031994	0.10449	0.13829	0.17993	0.75095
S_VLDL_TG_pct	65487	212	0.00323728	36.925	6.31447	10.234	32.596	36.627	40.947	70.519
SFA	65437	262	0.00400385	4.08416	0.908211	1.6378	3.4641	3.9578	4.5586	13.605
SFA_pct	65437	262	0.00400385	33.9314	1.77502	24.422	32.793	33.846	34.987	44.982
Sphingomyelins	65437	262	0.00400385	0.464899	0.0690906	0.19768	0.41788	0.4611	0.50766	1.0081
TG_by_PG	65437	262	0.00400385	0.50568	0.19661	0.11622	0.35539	0.46734	0.62131	1.9
Total_BCAA	65471	228	0.00348246	0.334352	0.0805726	0.10802	0.280065	0.32089	0.37277	1.0803
Total_C	65487	212	0.00323728	4.77235	0.91498	1.3896	4.14235	4.728	5.3439	12.181
Total_CE	65487	212	0.00323728	3.47197	0.655893	0.95249	3.0235	3.4429	3.8827	8.6639
Total_FA	65437	262	0.00400385	11.9915	2.32368	4.9568	10.383	11.725	13.295	33.4
Total_FC	65487	212	0.00323728	1.30038	0.264755	0.42622	1.1165	1.284	1.46475	3.5344
Total_L	65487	212	0.00323728	8.99493	1.62016	3.4929	7.87565	8.8811	9.96625	21.67
Total_P	65487	212	0.00323728	0.0173909	0.00244519	0.006817	0.015752	0.017258	0.018857	0.03967
Total_PL	65487	212	0.00323728	3.02113	0.457128	1.4006	2.7117	2.9986	3.30565	6.591
Total_TG	65487	212	0.00323728	1.20144	0.539263	0.28284	0.80825	1.0797	1.4717	7.2823
Tyr	65386	313	0.00478696	0.061159	0.0143146	0.0055112	0.051279	0.059304	0.068994	0.16941
Unsaturation	65437	262	0.00400385	1.38005	0.0756093	0.99712	1.3324	1.3793	1.4263	1.8644
Val	65472	227	0.00346713	0.194257	0.0406963	0.07343	0.166178	0.188625	0.21601	0.50882
VLDL_C	65487	212	0.00323728	0.710978	0.253262	0.08855	0.524765	0.68211	0.86239	2.8509
VLDL_CE	65487	212	0.00323728	0.430039	0.147774	0.054103	0.32194	0.41421	0.51974	1.6215
VLDL_FC	65487	212	0.00323728	0.28094	0.108319	0.032431	0.201425	0.26633	0.343795	1.2312
VLDL_L	65487	212	0.00323728	1.97851	0.83817	0.32186	1.3592	1.8312	2.4446	10.444
VLDL_P	65487	212	0.00323728	0.000141711	4.50437e-05	3.0194e-05	0.000108855	0.00013603	0.000167955	0.00051254
VLDL_PL	65487	212	0.00323728	0.450595	0.180633	0.05573	0.31747	0.42434	0.55385	2.1611
VLDL_size	65487	212	0.00323728	38.2238	1.17661	33.887	37.381	38.162	39.036	43.364
VLDL_TG	65487	212	0.00323728	0.816941	0.447639	0.12805	0.4848	0.71023	1.0437	5.8655
XL_HDL_C	65487	212	0.00323728	0.0946342	0.0367116	1.2774e-05	0.068837	0.087557	0.11417	0.37237
XL_HDL_C_pct	65479	220	0.00335986	48.7057	3.59317	0.95812	46.4355	48.129	50.344	96.206
XL_HDL_CE	65487	212	0.00323728	0.0686879	0.0291839	6.5682e-09	0.0478705	0.063032	0.084574	0.28024
XL_HDL_CE_pct	65479	220	0.00335986	34.776	2.58419	0.0061632	33.6065	34.836	36.052	74.494
XL_HDL_FC	65487	212	0.00323728	0.0259463	0.00778883	1.1205e-05	0.020784	0.024665	0.029881	0.092132
XL_HDL_FC_pct	65479	220	0.00335986	13.9297	2.60487	0.62125	12.11	13.442	15.2355	69.784
XL_HDL_L	65487	212	0.00323728	0.197667	0.0839683	0.0046623	0.138065	0.18068	0.24199	0.82409
XL_HDL_P	65487	212	0.00323728	0.000266798	0.000100519	4.4952e-07	0.00019619	0.00024717	0.0003186	0.0010274
XL_HDL_PL	65487	212	0.00323728	0.0957661	0.0469001	3.8424e-08	0.0622455	0.086245	0.12069	0.43495
XL_HDL_PL_pct	65479	220	0.00335986	47.0026	4.76617	0.00033735	44.992	47.986	50.215	55.713
XL_HDL_TG	65487	212	0.00323728	0.0072669	0.00264138	0.000519	0.00544555	0.0068818	0.0086119	0.041126
XL_HDL_TG_pct	65479	220	0.00335986	4.29171	2.76699	0.55316	2.6342	3.5936	5.1551	99.036
XL_VLDL_C	65487	212	0.00323728	0.048688	0.0281615	0.0005503	0.027773	0.044098	0.0650105	0.32022
XL_VLDL_C_pct	64666	1033	0.0159744	31.1968	8.52445	3.3083	25.576	29.7045	34.971	99.647
XL_VLDL_CE	65487	212	0.00323728	0.0276574	0.0147294	0.00023322	0.016844	0.025718	0.03644	0.16316
XL_VLDL_CE_pct	64666	1033	0.0159744	18.6622	7.01563	1.0846	14.042	17.3775	21.6827	90.025
XL_VLDL_FC	65487	212	0.00323728	0.0210305	0.0138026	3.4841e-05	0.010734	0.018214	0.0286245	0.16686
XL_VLDL_FC_pct	64666	1033	0.0159744	12.5346	1.90004	1.217	11.389	12.2665	13.3358	33.19
XL_VLDL_L	65487	212	0.00323728	0.17563	0.125537	0.00089291	0.082765	0.14689	0.24106	1.5417
XL_VLDL_P	65487	212	0.00323728	3.00087e-06	2.13796e-06	1.9409e-08	1.416e-06	2.5214e-06	4.12765e-06	2.5787e-05
XL_VLDL_PL	65487	212	0.00323728	0.0335762	0.0247121	3.394e-07	0.0151635	0.028206	0.046833	0.29992
XL_VLDL_PL_pct	64666	1033	0.0159744	18.339	3.08435	0.0033504	17.891	18.966	19.859	34.697
XL_VLDL_TG	65487	212	0.00323728	0.0933657	0.0746233	6.6305e-09	0.03863	0.074189	0.129665	0.98569
XL_VLDL_TG_pct	64666	1033	0.0159744	50.4642	8.61683	0.0001836	46.1433	51.482	55.985	96.688
XS_VLDL_C	65487	212	0.00323728	0.195514	0.0499114	0.045183	0.160035	0.19154	0.226425	0.59788
XS_VLDL_C_pct	65487	212	0.00323728	52.6619	4.00776	24.616	50.489	53.168	55.384	68.34
XS_VLDL_CE	65487	212	0.00323728	0.135449	0.0352491	0.02421	0.110565	0.13301	0.15753	0.41067
XS_VLDL_CE_pct	65487	212	0.00323728	36.5036	3.6415	10.846	34.522	36.942	38.978	52.102
XS_VLDL_FC	65487	212	0.00323728	0.0600651	0.015212	0.017172	0.049281	0.058506	0.0690955	0.18935
XS_VLDL_FC_pct	65487	212	0.00323728	16.1583	0.516938	11.964	15.883	16.234	16.515	17.67
XS_VLDL_L	65487	212	0.00323728	0.371175	0.0911166	0.10738	0.3067	0.36176	0.42532	1.1698
XS_VLDL_P	65487	212	0.00323728	5.66573e-05	1.41131e-05	1.715e-05	4.6585e-05	5.514e-05	6.49925e-05	0.0001773
XS_VLDL_PL	65487	212	0.00323728	0.107947	0.0271321	0.029338	0.0889535	0.1049	0.12358	0.37335
XS_VLDL_PL_pct	65487	212	0.00323728	29.0593	0.824513	22.363	28.54	29.022	29.554	33.256
XS_VLDL_TG	65487	212	0.00323728	0.0677141	0.0211808	0.012344	0.0531485	0.064622	0.0786425	0.29334
XS_VLDL_TG_pct	65487	212	0.00323728	18.2788	3.54592	5.8023	15.886	17.857	20.194	43.991
XXL_VLDL_C	65487	212	0.00323728	0.0482275	0.0399441	0.00068953	0.0184485	0.037897	0.0681445	0.53932
XXL_VLDL_C_pct	62754	2945	0.0469293	30.007	12.0338	3.792	23.4902	26.853	32.3147	99.876
XXL_VLDL_CE	65487	212	0.00323728	0.0266542	0.0220992	6.3486e-05	0.009964	0.021223	0.037942	0.2745
XXL_VLDL_CE_pct	62754	2945	0.0469293	16.7134	8.50991	0.27692	12.304	14.686	18.286	95.648
XXL_VLDL_FC	65487	212	0.00323728	0.0215733	0.018054	0.00013488	0.008352	0.01676	0.030252	0.26628
XXL_VLDL_FC_pct	62754	2945	0.0469293	13.2937	4.66517	1.0774	10.812	12.015	14.1828	57.389
XXL_VLDL_L	65487	212	0.00323728	0.188985	0.184454	0.00080212	0.0538545	0.13274	0.268795	3.1699
XXL_VLDL_P	65487	212	0.00323728	1.40235e-06	1.38175e-06	4.8938e-09	3.8929e-07	9.9775e-07	2.017e-06	2.2157e-05
XXL_VLDL_PL	65487	212	0.00323728	0.0296886	0.0291872	1.4844e-07	0.0081917	0.021254	0.0429655	0.45203
XXL_VLDL_PL_pct	62754	2945	0.0469293	14.7735	4.75521	0.00054101	14.217	15.653	16.817	43.879
XXL_VLDL_TG	65487	212	0.00323728	0.111068	0.116902	2.7156e-09	0.027186	0.073538	0.15779	2.1786
XXL_VLDL_TG_pct	62754	2945	0.0469293	55.2195	13.6794	5.9307e-05	51.8335	57.605	61.6638	96.174

## Sheet: ST5
Category	metab_name	outcome	type_analyses	main_analyses	method	b	se	lci	uci	pval	N	Derived
Ketone bodies	Acetate	Acetate	Multivariable regression	Main	Model 2 (main)	0.00680786	0.00245826	0.00198968	0.011626	0.00561785	61985	No
Ketone bodies	Acetate	Acetate	Multivariable regression	Sensitivity	Model 1 (unadjusted)	0.00313398	0.00239225	-0.00155483	0.0078228	0.190182	63399	No
Ketone bodies	Acetate	Acetate	Multivariable regression	Sensitivity	Model 3 (model 2 with additional adjustment of confounders at baseline)	-0.0028289	0.00246532	-0.00766093	0.00200313	0.251189	61569	No
Ketone bodies	Acetoacetate	Acetoacetate	Multivariable regression	Main	Model 2 (main)	-0.0135345	0.00253607	-0.0185052	-0.00856381	9.49314e-08	62010	No
Ketone bodies	Acetoacetate	Acetoacetate	Multivariable regression	Sensitivity	Model 1 (unadjusted)	-0.0153677	0.00248056	-0.0202296	-0.0105058	5.85464e-10	63424	No
Ketone bodies	Acetoacetate	Acetoacetate	Multivariable regression	Sensitivity	Model 3 (model 2 with additional adjustment of confounders at baseline)	-0.00969953	0.00255513	-0.0147076	-0.00469147	0.000147131	61594	No
Ketone bodies	Acetone	Acetone	Multivariable regression	Main	Model 2 (main)	-0.00232382	0.00254847	-0.00731882	0.00267119	0.361852	62010	No
Ketone bodies	Acetone	Acetone	Multivariable regression	Sensitivity	Model 1 (unadjusted)	-0.00405245	0.00248231	-0.00891777	0.000812871	0.102572	63424	No
Ketone bodies	Acetone	Acetone	Multivariable regression	Sensitivity	Model 3 (model 2 with additional adjustment of confounders at baseline)	-0.00908933	0.00255785	-0.0141027	-0.00407594	0.000380422	61594	No
Amino acids	Alanine	Ala	Multivariable regression	Main	Model 2 (main)	-0.0121505	0.00252219	-0.017094	-0.00720703	1.45751e-06	62009	No
Amino acids	Alanine	Ala	Multivariable regression	Sensitivity	Model 1 (unadjusted)	-0.0107385	0.00245036	-0.0155412	-0.00593578	1.17563e-05	63423	No
Amino acids	Alanine	Ala	Multivariable regression	Sensitivity	Model 3 (model 2 with additional adjustment of confounders at baseline)	-0.00281653	0.00253584	-0.00778677	0.00215372	0.266707	61593	No
Fluid balance	Albumin	Albumin	Multivariable regression	Main	Model 2 (main)	0.0107328	0.00249728	0.00583809	0.0156274	1.7278e-05	62001	No
Fluid balance	Albumin	Albumin	Multivariable regression	Sensitivity	Model 1 (unadjusted)	0.0119536	0.00243118	0.00718852	0.0167187	8.81879e-07	63415	No
Fluid balance	Albumin	Albumin	Multivariable regression	Sensitivity	Model 3 (model 2 with additional adjustment of confounders at baseline)	-0.00423166	0.00246303	-0.00905921	0.00059589	0.0857894	61585	No
Apolipoproteins	Apolipoprotein A1	ApoA1	Multivariable regression	Main	Model 2 (main)	0.0167418	0.00229747	0.0122387	0.0212448	3.20607e-13	62012	No
Apolipoproteins	Apolipoprotein A1	ApoA1	Multivariable regression	Sensitivity	Model 1 (unadjusted)	0.015146	0.00224647	0.0107429	0.019549	1.57415e-11	63426	No
Apolipoproteins	Apolipoprotein A1	ApoA1	Multivariable regression	Sensitivity	Model 3 (model 2 with additional adjustment of confounders at baseline)	-6.9754e-05	0.00216382	-0.00431085	0.00417134	0.974284	61596	No
Apolipoproteins	Apolipoprotein B	ApoB	Multivariable regression	Main	Model 2 (main)	-0.00305972	0.00246551	-0.00789213	0.00177268	0.214607	62012	No
Apolipoproteins	Apolipoprotein B	ApoB	Multivariable regression	Sensitivity	Model 1 (unadjusted)	-0.00395591	0.00243205	-0.00872272	0.000810905	0.103832	63426	No
Apolipoproteins	Apolipoprotein B	ApoB	Multivariable regression	Sensitivity	Model 3 (model 2 with additional adjustment of confounders at baseline)	0.00366712	0.002485	-0.00120347	0.00853772	0.140028	61596	No
Apolipoproteins	Ratio of apolipoprotein B to apolipoprotein A1	ApoB_by_ApoA1	Multivariable regression	Main	Model 2 (main)	-0.0121757	0.00248798	-0.0170522	-0.00729928	9.91459e-07	62012	Yes
Apolipoproteins	Ratio of apolipoprotein B to apolipoprotein A1	ApoB_by_ApoA1	Multivariable regression	Sensitivity	Model 1 (unadjusted)	-0.0120058	0.00242932	-0.0167673	-0.00724436	7.7503e-07	63426	Yes
Apolipoproteins	Ratio of apolipoprotein B to apolipoprotein A1	ApoB_by_ApoA1	Multivariable regression	Sensitivity	Model 3 (model 2 with additional adjustment of confounders at baseline)	0.00323178	0.00243109	-0.00153317	0.00799672	0.183737	61596	Yes
Ketone bodies	3-Hydroxybutyrate	bOHbutyrate	Multivariable regression	Main	Model 2 (main)	-0.00401087	0.00269608	-0.00929519	0.00127345	0.136844	61396	No
Ketone bodies	3-Hydroxybutyrate	bOHbutyrate	Multivariable regression	Sensitivity	Model 1 (unadjusted)	-0.00439317	0.00263046	-0.00954888	0.000762539	0.0949021	62792	No
Ketone bodies	3-Hydroxybutyrate	bOHbutyrate	Multivariable regression	Sensitivity	Model 3 (model 2 with additional adjustment of confounders at baseline)	-0.00420331	0.00272256	-0.00953953	0.0011329	0.122622	60986	No
Other lipids	Total cholines	Cholines	Multivariable regression	Main	Model 2 (main)	0.00773141	0.00231682	0.00319046	0.0122724	0.000847114	61966	No
Other lipids	Total cholines	Cholines	Multivariable regression	Sensitivity	Model 1 (unadjusted)	0.00648756	0.00229315	0.00199298	0.0109821	0.00466934	63379	No
Other lipids	Total cholines	Cholines	Multivariable regression	Sensitivity	Model 3 (model 2 with additional adjustment of confounders at baseline)	-6.09075e-06	0.00227773	-0.00447045	0.00445827	0.997866	61550	No
Glycolysis related metabolites	Citrate	Citrate	Multivariable regression	Main	Model 2 (main)	-0.00135848	0.00247626	-0.00621195	0.00349499	0.58328	62007	No
Glycolysis related metabolites	Citrate	Citrate	Multivariable regression	Sensitivity	Model 1 (unadjusted)	-0.000510422	0.00244637	-0.00530531	0.00428447	0.834726	63420	No
Glycolysis related metabolites	Citrate	Citrate	Multivariable regression	Sensitivity	Model 3 (model 2 with additional adjustment of confounders at baseline)	-0.0040568	0.00248461	-0.00892663	0.000813025	0.102521	61591	No
Cholesterol	Clinical LDL cholesterol	Clinical_LDL_C	Multivariable regression	Main	Model 2 (main)	0.00439775	0.00243185	-0.000368681	0.00916419	0.0705498	62012	No
Cholesterol	Clinical LDL cholesterol	Clinical_LDL_C	Multivariable regression	Sensitivity	Model 1 (unadjusted)	0.00356591	0.00238727	-0.00111315	0.00824496	0.135255	63426	No
Cholesterol	Clinical LDL cholesterol	Clinical_LDL_C	Multivariable regression	Sensitivity	Model 3 (model 2 with additional adjustment of confounders at baseline)	0.00592849	0.00245884	0.00110916	0.0107478	0.0159077	61596	No
Fluid balance	Creatinine	Creatinine	Multivariable regression	Main	Model 2 (main)	-0.00407788	0.00220612	-0.00840187	0.000246108	0.0645433	58635	No
Fluid balance	Creatinine	Creatinine	Multivariable regression	Sensitivity	Model 1 (unadjusted)	-0.00323787	0.00216711	-0.00748541	0.00100967	0.135156	59971	No
Fluid balance	Creatinine	Creatinine	Multivariable regression	Sensitivity	Model 3 (model 2 with additional adjustment of confounders at baseline)	0.00849398	0.00219371	0.00419432	0.0127936	0.000108074	58245	No
Fatty acids	Docosahexaenoic acid	DHA	Multivariable regression	Main	Model 2 (main)	-0.000741794	0.00228612	-0.00522259	0.00373901	0.745578	61966	No
Fatty acids	Docosahexaenoic acid	DHA	Multivariable regression	Sensitivity	Model 1 (unadjusted)	-0.00441016	0.00231156	-0.00894081	0.00012049	0.0564119	63379	No
Fatty acids	Docosahexaenoic acid	DHA	Multivariable regression	Sensitivity	Model 3 (model 2 with additional adjustment of confounders at baseline)	-0.0122887	0.00224068	-0.0166804	-0.00789693	4.16617e-08	61550	No
Fatty acids	Ratio of docosahexaenoic acid to total fatty acids	DHA_pct	Multivariable regression	Main	Model 2 (main)	0.00804182	0.00232771	0.00347951	0.0126041	0.000551035	61966	Yes
Fatty acids	Ratio of docosahexaenoic acid to total fatty acids	DHA_pct	Multivariable regression	Sensitivity	Model 1 (unadjusted)	0.00324271	0.00229906	-0.00126344	0.00774887	0.158411	63379	Yes
Fatty acids	Ratio of docosahexaenoic acid to total fatty acids	DHA_pct	Multivariable regression	Sensitivity	Model 3 (model 2 with additional adjustment of confounders at baseline)	-0.0102902	0.00224023	-0.0146811	-0.00589938	4.36981e-06	61550	Yes
Amino acids	Glutamine	Gln	Multivariable regression	Main	Model 2 (main)	0.0185919	0.00246771	0.0137552	0.0234287	4.98489e-14	61857	No
Amino acids	Glutamine	Gln	Multivariable regression	Sensitivity	Model 1 (unadjusted)	0.0180692	0.00241129	0.013343	0.0227953	6.78966e-14	63265	No
Amino acids	Glutamine	Gln	Multivariable regression	Sensitivity	Model 3 (model 2 with additional adjustment of confounders at baseline)	0.0072747	0.00247313	0.00242738	0.012122	0.00326745	61442	No
Glycolysis related metabolites	Glucose	Glucose	Multivariable regression	Main	Model 2 (main)	-0.0118489	0.00240742	-0.0165674	-0.00713032	8.59665e-07	61894	No
Glycolysis related metabolites	Glucose	Glucose	Multivariable regression	Sensitivity	Model 1 (unadjusted)	-0.0104852	0.00236882	-0.0151281	-0.0058423	9.60078e-06	63306	No
Glycolysis related metabolites	Glucose	Glucose	Multivariable regression	Sensitivity	Model 3 (model 2 with additional adjustment of confounders at baseline)	-0.002589	0.00241965	-0.00733151	0.0021535	0.284627	61478	No
Amino acids	Glycine	Gly	Multivariable regression	Main	Model 2 (main)	0.0257834	0.00259349	0.0207002	0.0308667	2.85694e-23	61961	No
Amino acids	Glycine	Gly	Multivariable regression	Sensitivity	Model 1 (unadjusted)	0.0253306	0.00252152	0.0203884	0.0302728	9.99018e-24	63374	No
Amino acids	Glycine	Gly	Multivariable regression	Sensitivity	Model 3 (model 2 with additional adjustment of confounders at baseline)	0.0115839	0.00258443	0.00651845	0.0166494	7.40087e-06	61545	No
Inflammation	Glycoprotein acetyls	GlycA	Multivariable regression	Main	Model 2 (main)	-0.0338115	0.00245283	-0.0386191	-0.029004	3.64979e-43	62012	No
Inflammation	Glycoprotein acetyls	GlycA	Multivariable regression	Sensitivity	Model 1 (unadjusted)	-0.0289992	0.00247257	-0.0338454	-0.024153	9.83553e-32	63426	No
Inflammation	Glycoprotein acetyls	GlycA	Multivariable regression	Sensitivity	Model 3 (model 2 with additional adjustment of confounders at baseline)	-0.00309383	0.00225934	-0.00752215	0.00133448	0.170895	61596	No
Cholesterol	HDL cholesterol	HDL_C	Multivariable regression	Main	Model 2 (main)	0.0258277	0.00225087	0.021416	0.0302394	1.9012e-30	62012	No
Cholesterol	HDL cholesterol	HDL_C	Multivariable regression	Sensitivity	Model 1 (unadjusted)	0.0223979	0.00220374	0.0180786	0.0267173	3.0081e-24	63426	No
Cholesterol	HDL cholesterol	HDL_C	Multivariable regression	Sensitivity	Model 3 (model 2 with additional adjustment of confounders at baseline)	0.00210863	0.00206641	-0.00194153	0.0061588	0.307527	61596	No
Cholesteryl esters	Cholesteryl esters in HDL	HDL_CE	Multivariable regression	Main	Model 2 (main)	0.0262512	0.00226596	0.0218099	0.0306925	5.28337e-31	62012	No
Cholesteryl esters	Cholesteryl esters in HDL	HDL_CE	Multivariable regression	Sensitivity	Model 1 (unadjusted)	0.0230516	0.00221733	0.0187057	0.0273976	2.70653e-25	63426	No
Cholesteryl esters	Cholesteryl esters in HDL	HDL_CE	Multivariable regression	Sensitivity	Model 3 (model 2 with additional adjustment of confounders at baseline)	0.0022858	0.00207941	-0.00178985	0.00636146	0.271662	61596	No
Free cholesterol	Free cholesterol in HDL	HDL_FC	Multivariable regression	Main	Model 2 (main)	0.0237544	0.00222964	0.0193843	0.0281245	1.76302e-26	62012	No
Free cholesterol	Free cholesterol in HDL	HDL_FC	Multivariable regression	Sensitivity	Model 1 (unadjusted)	0.0195838	0.00218833	0.0152947	0.0238729	3.67411e-19	63426	No
Free cholesterol	Free cholesterol in HDL	HDL_FC	Multivariable regression	Sensitivity	Model 3 (model 2 with additional adjustment of confounders at baseline)	0.00136899	0.00206448	-0.00267738	0.00541536	0.507258	61596	No
Total lipids	Total lipids in HDL	HDL_L	Multivariable regression	Main	Model 2 (main)	0.0201906	0.00225763	0.0157657	0.0246156	3.87847e-19	62012	No
Total lipids	Total lipids in HDL	HDL_L	Multivariable regression	Sensitivity	Model 1 (unadjusted)	0.0173497	0.00220911	0.0130199	0.0216796	4.10163e-15	63426	No
Total lipids	Total lipids in HDL	HDL_L	Multivariable regression	Sensitivity	Model 3 (model 2 with additional adjustment of confounders at baseline)	0.000237529	0.00210454	-0.00388737	0.00436243	0.910138	61596	No
Lipoprotein particle concentrations	Concentration of HDL particles	HDL_P	Multivariable regression	Main	Model 2 (main)	0.0123385	0.0023382	0.0077556	0.0169214	1.31825e-07	62012	No
Lipoprotein particle concentrations	Concentration of HDL particles	HDL_P	Multivariable regression	Sensitivity	Model 1 (unadjusted)	0.0124393	0.00228576	0.0079592	0.0169194	5.28583e-08	63426	No
Lipoprotein particle concentrations	Concentration of HDL particles	HDL_P	Multivariable regression	Sensitivity	Model 3 (model 2 with additional adjustment of confounders at baseline)	0.000145066	0.00223474	-0.00423503	0.00452516	0.948243	61596	No
Phospholipids	Phospholipids in HDL	HDL_PL	Multivariable regression	Main	Model 2 (main)	0.0167954	0.00226735	0.0123514	0.0212394	1.30331e-13	62012	No
Phospholipids	Phospholipids in HDL	HDL_PL	Multivariable regression	Sensitivity	Model 1 (unadjusted)	0.014332	0.00221685	0.00998699	0.0186771	1.02012e-10	63426	No
Phospholipids	Phospholipids in HDL	HDL_PL	Multivariable regression	Sensitivity	Model 3 (model 2 with additional adjustment of confounders at baseline)	-0.000821692	0.00213149	-0.0049994	0.00335602	0.699867	61596	No
Lipoprotein particle sizes	Average diameter for HDL particles	HDL_size	Multivariable regression	Main	Model 2 (main)	0.0294168	0.00220346	0.025098	0.0337355	1.34376e-40	62012	No
Lipoprotein particle sizes	Average diameter for HDL particles	HDL_size	Multivariable regression	Sensitivity	Model 1 (unadjusted)	0.023106	0.0021663	0.0188601	0.027352	1.54392e-26	63426	No
Lipoprotein particle sizes	Average diameter for HDL particles	HDL_size	Multivariable regression	Sensitivity	Model 3 (model 2 with additional adjustment of confounders at baseline)	0.00174741	0.00202202	-0.00221576	0.00571057	0.387488	61596	No
Triglycerides	Triglycerides in HDL	HDL_TG	Multivariable regression	Main	Model 2 (main)	-0.0189406	0.00248619	-0.0238136	-0.0140677	2.6057e-14	62012	No
Triglycerides	Triglycerides in HDL	HDL_TG	Multivariable regression	Sensitivity	Model 1 (unadjusted)	-0.0170619	0.00247416	-0.0219112	-0.0122125	5.39755e-12	63426	No
Triglycerides	Triglycerides in HDL	HDL_TG	Multivariable regression	Sensitivity	Model 3 (model 2 with additional adjustment of confounders at baseline)	-0.00570376	0.00247085	-0.0105466	-0.000860902	0.0209789	61596	No
Amino acids	Histidine	His	Multivariable regression	Main	Model 2 (main)	-0.000846781	0.00250439	-0.00575538	0.00406182	0.735275	61909	No
Amino acids	Histidine	His	Multivariable regression	Sensitivity	Model 1 (unadjusted)	-0.000728882	0.00243322	-0.00549799	0.00404023	0.764518	63321	No
Amino acids	Histidine	His	Multivariable regression	Sensitivity	Model 3 (model 2 with additional adjustment of confounders at baseline)	-0.00338936	0.00253332	-0.00835468	0.00157596	0.180931	61493	No
IDL (average diameter 28.6 nm)	Cholesterol in IDL	IDL_C	Multivariable regression	Main	Model 2 (main)	0.0120264	0.0023784	0.00736476	0.0166881	4.28177e-07	62012	No
IDL (average diameter 28.6 nm)	Cholesterol in IDL	IDL_C	Multivariable regression	Sensitivity	Model 1 (unadjusted)	0.00917383	0.00233621	0.00459486	0.0137528	8.6174e-05	63426	No
IDL (average diameter 28.6 nm)	Cholesterol in IDL	IDL_C	Multivariable regression	Sensitivity	Model 3 (model 2 with additional adjustment of confounders at baseline)	0.00702642	0.00239031	0.00234141	0.0117114	0.00328817	61596	No
IDL ratios	Cholesterol to total lipids ratio in IDL	IDL_C_pct	Multivariable regression	Main	Model 2 (main)	0.0231658	0.00242391	0.0184149	0.0279166	1.25233e-21	62012	Yes
IDL ratios	Cholesterol to total lipids ratio in IDL	IDL_C_pct	Multivariable regression	Sensitivity	Model 1 (unadjusted)	0.0222244	0.00237002	0.0175791	0.0268696	6.98266e-21	63426	Yes
IDL ratios	Cholesterol to total lipids ratio in IDL	IDL_C_pct	Multivariable regression	Sensitivity	Model 3 (model 2 with additional adjustment of confounders at baseline)	0.0111634	0.00240368	0.00645221	0.0158746	3.41924e-06	61596	Yes
IDL (average diameter 28.6 nm)	Cholesteryl esters in IDL	IDL_CE	Multivariable regression	Main	Model 2 (main)	0.0123488	0.0023835	0.00767715	0.0170205	2.21446e-07	62012	No
IDL (average diameter 28.6 nm)	Cholesteryl esters in IDL	IDL_CE	Multivariable regression	Sensitivity	Model 1 (unadjusted)	0.009679	0.00233825	0.00509603	0.014262	3.4864e-05	63426	No
IDL (average diameter 28.6 nm)	Cholesteryl esters in IDL	IDL_CE	Multivariable regression	Sensitivity	Model 3 (model 2 with additional adjustment of confounders at baseline)	0.00732207	0.00239428	0.00262929	0.0120149	0.00222798	61596	No
IDL ratios	Cholesteryl esters to total lipids ratio in IDL	IDL_CE_pct	Multivariable regression	Main	Model 2 (main)	0.0226427	0.00242056	0.0178984	0.0273869	8.68405e-21	62012	Yes
IDL ratios	Cholesteryl esters to total lipids ratio in IDL	IDL_CE_pct	Multivariable regression	Sensitivity	Model 1 (unadjusted)	0.0225939	0.00237482	0.0179392	0.0272485	1.89766e-21	63426	Yes
IDL ratios	Cholesteryl esters to total lipids ratio in IDL	IDL_CE_pct	Multivariable regression	Sensitivity	Model 3 (model 2 with additional adjustment of confounders at baseline)	0.0118559	0.00240436	0.0071433	0.0165684	8.2033e-07	61596	Yes
IDL (average diameter 28.6 nm)	Free cholesterol in IDL	IDL_FC	Multivariable regression	Main	Model 2 (main)	0.0108962	0.00236733	0.00625619	0.0155361	4.17823e-06	62012	No
IDL (average diameter 28.6 nm)	Free cholesterol in IDL	IDL_FC	Multivariable regression	Sensitivity	Model 1 (unadjusted)	0.00758154	0.00233308	0.00300871	0.0121544	0.00115634	63426	No
IDL (average diameter 28.6 nm)	Free cholesterol in IDL	IDL_FC	Multivariable regression	Sensitivity	Model 3 (model 2 with additional adjustment of confounders at baseline)	0.00604758	0.00238264	0.00137761	0.0107176	0.0111454	61596	No
IDL ratios	Free cholesterol to total lipids ratio in IDL	IDL_FC_pct	Multivariable regression	Main	Model 2 (main)	0.0104676	0.00236795	0.00582643	0.0151088	9.86224e-06	62012	Yes
IDL ratios	Free cholesterol to total lipids ratio in IDL	IDL_FC_pct	Multivariable regression	Sensitivity	Model 1 (unadjusted)	0.00788958	0.00230122	0.00337919	0.0124	0.000607452	63426	Yes
IDL ratios	Free cholesterol to total lipids ratio in IDL	IDL_FC_pct	Multivariable regression	Sensitivity	Model 3 (model 2 with additional adjustment of confounders at baseline)	0.00301926	0.00237444	-0.00163464	0.00767316	0.203532	61596	Yes
IDL (average diameter 28.6 nm)	Total lipids in IDL	IDL_L	Multivariable regression	Main	Model 2 (main)	0.00941542	0.00237592	0.00475863	0.0140722	7.41405e-05	62012	No
IDL (average diameter 28.6 nm)	Total lipids in IDL	IDL_L	Multivariable regression	Sensitivity	Model 1 (unadjusted)	0.00648165	0.00234143	0.00189246	0.0110708	0.00563747	63426	No
IDL (average diameter 28.6 nm)	Total lipids in IDL	IDL_L	Multivariable regression	Sensitivity	Model 3 (model 2 with additional adjustment of confounders at baseline)	0.00595591	0.00239269	0.00126624	0.0106456	0.0128054	61596	No
IDL (average diameter 28.6 nm)	Concentration of IDL particles	IDL_P	Multivariable regression	Main	Model 2 (main)	0.0031655	0.00244637	-0.00162938	0.00796038	0.195684	62012	No
IDL (average diameter 28.6 nm)	Concentration of IDL particles	IDL_P	Multivariable regression	Sensitivity	Model 1 (unadjusted)	0.000944904	0.00240135	-0.00376175	0.00565156	0.69396	63426	No
IDL (average diameter 28.6 nm)	Concentration of IDL particles	IDL_P	Multivariable regression	Sensitivity	Model 3 (model 2 with additional adjustment of confounders at baseline)	0.00643858	0.00247338	0.00159075	0.0112864	0.00923949	61596	No
IDL (average diameter 28.6 nm)	Phospholipids in IDL	IDL_PL	Multivariable regression	Main	Model 2 (main)	0.00910761	0.00236846	0.00446544	0.0137498	0.000120487	62012	No
IDL (average diameter 28.6 nm)	Phospholipids in IDL	IDL_PL	Multivariable regression	Sensitivity	Model 1 (unadjusted)	0.00573543	0.00233763	0.00115366	0.0103172	0.0141493	63426	No
IDL (average diameter 28.6 nm)	Phospholipids in IDL	IDL_PL	Multivariable regression	Sensitivity	Model 3 (model 2 with additional adjustment of confounders at baseline)	0.00523354	0.00238835	0.000552382	0.0099147	0.0284351	61596	No
IDL ratios	Phospholipids to total lipids ratio in IDL	IDL_PL_pct	Multivariable regression	Main	Model 2 (main)	-0.0059895	0.0025128	-0.0109146	-0.00106442	0.0171472	62012	Yes
IDL ratios	Phospholipids to total lipids ratio in IDL	IDL_PL_pct	Multivariable regression	Sensitivity	Model 1 (unadjusted)	-0.00775324	0.00243651	-0.0125288	-0.00297769	0.00146276	63426	Yes
IDL ratios	Phospholipids to total lipids ratio in IDL	IDL_PL_pct	Multivariable regression	Sensitivity	Model 3 (model 2 with additional adjustment of confounders at baseline)	-0.00660709	0.00251524	-0.011537	-0.00167723	0.00862066	61596	Yes
IDL (average diameter 28.6 nm)	Triglycerides in IDL	IDL_TG	Multivariable regression	Main	Model 2 (main)	-0.019354	0.00239976	-0.0240576	-0.0146505	7.4534e-16	62012	No
IDL (average diameter 28.6 nm)	Triglycerides in IDL	IDL_TG	Multivariable regression	Sensitivity	Model 1 (unadjusted)	-0.0200233	0.00241882	-0.0247642	-0.0152824	1.2756e-16	63426	No
IDL (average diameter 28.6 nm)	Triglycerides in IDL	IDL_TG	Multivariable regression	Sensitivity	Model 3 (model 2 with additional adjustment of confounders at baseline)	-0.00611277	0.00237946	-0.0107765	-0.00144903	0.0102023	61596	No
IDL ratios	Triglycerides to total lipids ratio in IDL	IDL_TG_pct	Multivariable regression	Main	Model 2 (main)	-0.027786	0.00237191	-0.0324349	-0.023137	1.15891e-31	62012	Yes
IDL ratios	Triglycerides to total lipids ratio in IDL	IDL_TG_pct	Multivariable regression	Sensitivity	Model 1 (unadjusted)	-0.0257537	0.0023312	-0.0303228	-0.0211845	2.39543e-28	63426	Yes
IDL ratios	Triglycerides to total lipids ratio in IDL	IDL_TG_pct	Multivariable regression	Sensitivity	Model 3 (model 2 with additional adjustment of confounders at baseline)	-0.0115239	0.00232764	-0.0160861	-0.00696176	7.40629e-07	61596	Yes
Amino acids	Isoleucine	Ile	Multivariable regression	Main	Model 2 (main)	-0.0183876	0.0025626	-0.0234103	-0.0133649	7.29132e-13	62010	No
Amino acids	Isoleucine	Ile	Multivariable regression	Sensitivity	Model 1 (unadjusted)	-0.0164334	0.00248746	-0.0213089	-0.011558	3.96582e-11	63424	No
Amino acids	Isoleucine	Ile	Multivariable regression	Sensitivity	Model 3 (model 2 with additional adjustment of confounders at baseline)	-0.00161688	0.00254031	-0.00659587	0.00336212	0.52446	61594	No
Large HDL (average diameter 12.1 nm)	Cholesterol in large HDL	L_HDL_C	Multivariable regression	Main	Model 2 (main)	0.0313015	0.00221507	0.02696	0.035643	2.87102e-45	62012	No
Large HDL (average diameter 12.1 nm)	Cholesterol in large HDL	L_HDL_C	Multivariable regression	Sensitivity	Model 1 (unadjusted)	0.0256369	0.00217876	0.0213665	0.0299072	6.25358e-32	63426	No
Large HDL (average diameter 12.1 nm)	Cholesterol in large HDL	L_HDL_C	Multivariable regression	Sensitivity	Model 3 (model 2 with additional adjustment of confounders at baseline)	0.00287915	0.00200631	-0.00105322	0.00681152	0.15128	61596	No
Large HDL ratios	Cholesterol to total lipids ratio in large HDL	L_HDL_C_pct	Multivariable regression	Main	Model 2 (main)	0.0351858	0.00227733	0.0307222	0.0396494	9.43462e-54	62012	Yes
Large HDL ratios	Cholesterol to total lipids ratio in large HDL	L_HDL_C_pct	Multivariable regression	Sensitivity	Model 1 (unadjusted)	0.0303925	0.00225298	0.0259767	0.0348084	2.04542e-41	63426	Yes
Large HDL ratios	Cholesterol to total lipids ratio in large HDL	L_HDL_C_pct	Multivariable regression	Sensitivity	Model 3 (model 2 with additional adjustment of confounders at baseline)	0.00745508	0.00212001	0.00329985	0.0116103	0.000437558	61596	Yes
Large HDL (average diameter 12.1 nm)	Cholesteryl esters in large HDL	L_HDL_CE	Multivariable regression	Main	Model 2 (main)	0.0318086	0.00222376	0.02745	0.0361672	2.45051e-46	62012	No
Large HDL (average diameter 12.1 nm)	Cholesteryl esters in large HDL	L_HDL_CE	Multivariable regression	Sensitivity	Model 1 (unadjusted)	0.0262254	0.00218755	0.0219378	0.030513	4.43434e-33	63426	No
Large HDL (average diameter 12.1 nm)	Cholesteryl esters in large HDL	L_HDL_CE	Multivariable regression	Sensitivity	Model 3 (model 2 with additional adjustment of confounders at baseline)	0.00303122	0.00201096	-0.000910274	0.00697271	0.131727	61596	No
Large HDL ratios	Cholesteryl esters to total lipids ratio in large HDL	L_HDL_CE_pct	Multivariable regression	Main	Model 2 (main)	0.0337339	0.00224375	0.0293362	0.0381317	5.35806e-51	62012	Yes
Large HDL ratios	Cholesteryl esters to total lipids ratio in large HDL	L_HDL_CE_pct	Multivariable regression	Sensitivity	Model 1 (unadjusted)	0.030329	0.00222344	0.0259711	0.0346869	2.63626e-42	63426	Yes
Large HDL ratios	Cholesteryl esters to total lipids ratio in large HDL	L_HDL_CE_pct	Multivariable regression	Sensitivity	Model 3 (model 2 with additional adjustment of confounders at baseline)	0.00733999	0.00210113	0.00322177	0.0114582	0.000477332	61596	Yes
Large HDL (average diameter 12.1 nm)	Free cholesterol in large HDL	L_HDL_FC	Multivariable regression	Main	Model 2 (main)	0.0294643	0.00220439	0.0251437	0.0337849	1.08499e-40	62012	No
Large HDL (average diameter 12.1 nm)	Free cholesterol in large HDL	L_HDL_FC	Multivariable regression	Sensitivity	Model 1 (unadjusted)	0.0235186	0.00216726	0.0192708	0.0277664	2.06793e-27	63426	No
Large HDL (average diameter 12.1 nm)	Free cholesterol in large HDL	L_HDL_FC	Multivariable regression	Sensitivity	Model 3 (model 2 with additional adjustment of confounders at baseline)	0.00233851	0.00201302	-0.00160702	0.00628403	0.245366	61596	No
Large HDL ratios	Free cholesterol to total lipids ratio in large HDL	L_HDL_FC_pct	Multivariable regression	Main	Model 2 (main)	0.0249252	0.00225309	0.0205091	0.0293412	2.02433e-28	62012	Yes
Large HDL ratios	Free cholesterol to total lipids ratio in large HDL	L_HDL_FC_pct	Multivariable regression	Sensitivity	Model 1 (unadjusted)	0.0174903	0.00221159	0.0131556	0.021825	2.64763e-15	63426	Yes
Large HDL ratios	Free cholesterol to total lipids ratio in large HDL	L_HDL_FC_pct	Multivariable regression	Sensitivity	Model 3 (model 2 with additional adjustment of confounders at baseline)	0.00513823	0.00218782	0.000850097	0.00942637	0.0188494	61596	Yes
Large HDL (average diameter 12.1 nm)	Total lipids in large HDL	L_HDL_L	Multivariable regression	Main	Model 2 (main)	0.0287609	0.00219867	0.0244515	0.0330703	4.75934e-39	62012	No
Large HDL (average diameter 12.1 nm)	Total lipids in large HDL	L_HDL_L	Multivariable regression	Sensitivity	Model 1 (unadjusted)	0.0233305	0.00215959	0.0190977	0.0275633	3.50931e-27	63426	No
Large HDL (average diameter 12.1 nm)	Total lipids in large HDL	L_HDL_L	Multivariable regression	Sensitivity	Model 3 (model 2 with additional adjustment of confounders at baseline)	0.00185167	0.0020033	-0.00207481	0.00577814	0.355331	61596	No
Large HDL (average diameter 12.1 nm)	Concentration of large HDL particles	L_HDL_P	Multivariable regression	Main	Model 2 (main)	0.0299103	0.00219663	0.0256049	0.0342157	3.67656e-42	62012	No
Large HDL (average diameter 12.1 nm)	Concentration of large HDL particles	L_HDL_P	Multivariable regression	Sensitivity	Model 1 (unadjusted)	0.0243542	0.00215943	0.0201217	0.0285867	1.7969e-29	63426	No
Large HDL (average diameter 12.1 nm)	Concentration of large HDL particles	L_HDL_P	Multivariable regression	Sensitivity	Model 3 (model 2 with additional adjustment of confounders at baseline)	0.0022721	0.00199408	-0.00163631	0.0061805	0.254533	61596	No
Large HDL (average diameter 12.1 nm)	Phospholipids in large HDL	L_HDL_PL	Multivariable regression	Main	Model 2 (main)	0.0266198	0.00220971	0.0222887	0.0309508	2.1994e-33	62012	No
Large HDL (average diameter 12.1 nm)	Phospholipids in large HDL	L_HDL_PL	Multivariable regression	Sensitivity	Model 1 (unadjusted)	0.0214358	0.00216781	0.0171869	0.0256847	4.8669e-23	63426	No
Large HDL (average diameter 12.1 nm)	Phospholipids in large HDL	L_HDL_PL	Multivariable regression	Sensitivity	Model 3 (model 2 with additional adjustment of confounders at baseline)	0.00100484	0.00202637	-0.00296685	0.00497653	0.619981	61596	No
Large HDL ratios	Phospholipids to total lipids ratio in large HDL	L_HDL_PL_pct	Multivariable regression	Main	Model 2 (main)	-0.0360655	0.00225397	-0.0404832	-0.0316477	1.64276e-57	62012	Yes
Large HDL ratios	Phospholipids to total lipids ratio in large HDL	L_HDL_PL_pct	Multivariable regression	Sensitivity	Model 1 (unadjusted)	-0.0309677	0.00221721	-0.0353134	-0.026622	2.88405e-44	63426	Yes
Large HDL ratios	Phospholipids to total lipids ratio in large HDL	L_HDL_PL_pct	Multivariable regression	Sensitivity	Model 3 (model 2 with additional adjustment of confounders at baseline)	-0.00953568	0.00211219	-0.0136756	-0.00539578	6.35586e-06	61596	Yes
Large HDL (average diameter 12.1 nm)	Triglycerides in large HDL	L_HDL_TG	Multivariable regression	Main	Model 2 (main)	0.00424922	0.00239578	-0.000446503	0.00894494	0.0761294	62012	No
Large HDL (average diameter 12.1 nm)	Triglycerides in large HDL	L_HDL_TG	Multivariable regression	Sensitivity	Model 1 (unadjusted)	0.00153569	0.00237047	-0.00311043	0.00618182	0.517089	63426	No
Large HDL (average diameter 12.1 nm)	Triglycerides in large HDL	L_HDL_TG	Multivariable regression	Sensitivity	Model 3 (model 2 with additional adjustment of confounders at baseline)	-0.00278329	0.00239732	-0.00748203	0.00191546	0.245646	61596	No
Large HDL ratios	Triglycerides to total lipids ratio in large HDL	L_HDL_TG_pct	Multivariable regression	Main	Model 2 (main)	-0.0253201	0.0022701	-0.0297695	-0.0208707	7.31669e-29	62012	Yes
Large HDL ratios	Triglycerides to total lipids ratio in large HDL	L_HDL_TG_pct	Multivariable regression	Sensitivity	Model 1 (unadjusted)	-0.0222717	0.00224794	-0.0266777	-0.0178658	4.00961e-23	63426	Yes
Large HDL ratios	Triglycerides to total lipids ratio in large HDL	L_HDL_TG_pct	Multivariable regression	Sensitivity	Model 3 (model 2 with additional adjustment of confounders at baseline)	-0.00438046	0.00218358	-0.00866028	-0.000100642	0.044851	61596	Yes
Large LDL (average diameter 25.5 nm)	Cholesterol in large LDL	L_LDL_C	Multivariable regression	Main	Model 2 (main)	0.00697936	0.0024069	0.00226184	0.0116969	0.00373614	62012	No
Large LDL (average diameter 25.5 nm)	Cholesterol in large LDL	L_LDL_C	Multivariable regression	Sensitivity	Model 1 (unadjusted)	0.00577217	0.0023676	0.00113167	0.0104127	0.0147722	63426	No
Large LDL (average diameter 25.5 nm)	Cholesterol in large LDL	L_LDL_C	Multivariable regression	Sensitivity	Model 3 (model 2 with additional adjustment of confounders at baseline)	0.00526107	0.00243022	0.000497841	0.0100243	0.0304027	61596	No
Large LDL ratios	Cholesterol to total lipids ratio in large LDL	L_LDL_C_pct	Multivariable regression	Main	Model 2 (main)	0.0278196	0.00237147	0.0231715	0.0324677	9.55869e-32	62012	Yes
Large LDL ratios	Cholesterol to total lipids ratio in large LDL	L_LDL_C_pct	Multivariable regression	Sensitivity	Model 1 (unadjusted)	0.0254663	0.00232437	0.0209105	0.0300221	6.57308e-28	63426	Yes
Large LDL ratios	Cholesterol to total lipids ratio in large LDL	L_LDL_C_pct	Multivariable regression	Sensitivity	Model 3 (model 2 with additional adjustment of confounders at baseline)	0.00710322	0.0022942	0.0026066	0.0115998	0.00196125	61596	Yes
Large LDL (average diameter 25.5 nm)	Cholesteryl esters in large LDL	L_LDL_CE	Multivariable regression	Main	Model 2 (main)	0.00495038	0.00241365	0.000219623	0.00968114	0.0402719	62012	No
Large LDL (average diameter 25.5 nm)	Cholesteryl esters in large LDL	L_LDL_CE	Multivariable regression	Sensitivity	Model 1 (unadjusted)	0.00403923	0.0023769	-0.000619489	0.00869795	0.0892542	63426	No
Large LDL (average diameter 25.5 nm)	Cholesteryl esters in large LDL	L_LDL_CE	Multivariable regression	Sensitivity	Model 3 (model 2 with additional adjustment of confounders at baseline)	0.00451678	0.00243833	-0.000262353	0.00929592	0.0639725	61596	No
Large LDL ratios	Cholesteryl esters to total lipids ratio in large LDL	L_LDL_CE_pct	Multivariable regression	Main	Model 2 (main)	0.00234758	0.00249561	-0.00254382	0.00723898	0.346871	62012	Yes
Large LDL ratios	Cholesteryl esters to total lipids ratio in large LDL	L_LDL_CE_pct	Multivariable regression	Sensitivity	Model 1 (unadjusted)	0.00380438	0.00242689	-0.000952328	0.00856108	0.116981	63426	Yes
Large LDL ratios	Cholesteryl esters to total lipids ratio in large LDL	L_LDL_CE_pct	Multivariable regression	Sensitivity	Model 3 (model 2 with additional adjustment of confounders at baseline)	-0.00220279	0.00252163	-0.00714518	0.0027396	0.382362	61596	Yes
Large LDL (average diameter 25.5 nm)	Free cholesterol in large LDL	L_LDL_FC	Multivariable regression	Main	Model 2 (main)	0.0121625	0.00239511	0.00746807	0.0168569	3.8242e-07	62012	No
Large LDL (average diameter 25.5 nm)	Free cholesterol in large LDL	L_LDL_FC	Multivariable regression	Sensitivity	Model 1 (unadjusted)	0.010199	0.00234908	0.0055948	0.0148032	1.41605e-05	63426	No
Large LDL (average diameter 25.5 nm)	Free cholesterol in large LDL	L_LDL_FC	Multivariable regression	Sensitivity	Model 3 (model 2 with additional adjustment of confounders at baseline)	0.00706952	0.00241138	0.00234321	0.0117958	0.00337202	61596	No
Large LDL ratios	Free cholesterol to total lipids ratio in large LDL	L_LDL_FC_pct	Multivariable regression	Main	Model 2 (main)	0.0337417	0.00243128	0.0289764	0.038507	9.99215e-44	62012	Yes
Large LDL ratios	Free cholesterol to total lipids ratio in large LDL	L_LDL_FC_pct	Multivariable regression	Sensitivity	Model 1 (unadjusted)	0.0292101	0.00239656	0.0245129	0.0339074	3.91643e-34	63426	Yes
Large LDL ratios	Free cholesterol to total lipids ratio in large LDL	L_LDL_FC_pct	Multivariable regression	Sensitivity	Model 3 (model 2 with additional adjustment of confounders at baseline)	0.0113816	0.00233895	0.00679726	0.015966	1.14096e-06	61596	Yes
Large LDL (average diameter 25.5 nm)	Total lipids in large LDL	L_LDL_L	Multivariable regression	Main	Model 2 (main)	0.00496397	0.00241283	0.000234828	0.00969311	0.0396592	62012	No
Large LDL (average diameter 25.5 nm)	Total lipids in large LDL	L_LDL_L	Multivariable regression	Sensitivity	Model 1 (unadjusted)	0.00387915	0.00237718	-0.000780131	0.00853843	0.102721	63426	No
Large LDL (average diameter 25.5 nm)	Total lipids in large LDL	L_LDL_L	Multivariable regression	Sensitivity	Model 3 (model 2 with additional adjustment of confounders at baseline)	0.00492211	0.00243722	0.000145153	0.00969907	0.0434337	61596	No
Large LDL (average diameter 25.5 nm)	Concentration of large LDL particles	L_LDL_P	Multivariable regression	Main	Model 2 (main)	0.000825872	0.00244058	-0.00395767	0.00560942	0.73507	62012	No
Large LDL (average diameter 25.5 nm)	Concentration of large LDL particles	L_LDL_P	Multivariable regression	Sensitivity	Model 1 (unadjusted)	-0.000296374	0.00239824	-0.00499693	0.00440418	0.901648	63426	No
Large LDL (average diameter 25.5 nm)	Concentration of large LDL particles	L_LDL_P	Multivariable regression	Sensitivity	Model 3 (model 2 with additional adjustment of confounders at baseline)	0.00424733	0.00246538	-0.000584818	0.00907948	0.0849318	61596	No
Large LDL (average diameter 25.5 nm)	Phospholipids in large LDL	L_LDL_PL	Multivariable regression	Main	Model 2 (main)	0.00411531	0.00242889	-0.000645309	0.00887593	0.0902097	62012	No
Large LDL (average diameter 25.5 nm)	Phospholipids in large LDL	L_LDL_PL	Multivariable regression	Sensitivity	Model 1 (unadjusted)	0.00339304	0.00238746	-0.00128639	0.00807246	0.155267	63426	No
Large LDL (average diameter 25.5 nm)	Phospholipids in large LDL	L_LDL_PL	Multivariable regression	Sensitivity	Model 3 (model 2 with additional adjustment of confounders at baseline)	0.00582762	0.00245424	0.00101732	0.0106379	0.017575	61596	No
Large LDL ratios	Phospholipids to total lipids ratio in large LDL	L_LDL_PL_pct	Multivariable regression	Main	Model 2 (main)	-0.00664982	0.00254645	-0.0116409	-0.00165878	0.00901915	62012	Yes
Large LDL ratios	Phospholipids to total lipids ratio in large LDL	L_LDL_PL_pct	Multivariable regression	Sensitivity	Model 1 (unadjusted)	-0.00409561	0.00249143	-0.00897881	0.000787594	0.100206	63426	Yes
Large LDL ratios	Phospholipids to total lipids ratio in large LDL	L_LDL_PL_pct	Multivariable regression	Sensitivity	Model 3 (model 2 with additional adjustment of confounders at baseline)	0.00585576	0.00254688	0.000863874	0.0108476	0.0214975	61596	Yes
Large LDL (average diameter 25.5 nm)	Triglycerides in large LDL	L_LDL_TG	Multivariable regression	Main	Model 2 (main)	-0.0185292	0.00236261	-0.0231599	-0.0138985	4.47985e-15	62012	No
Large LDL (average diameter 25.5 nm)	Triglycerides in large LDL	L_LDL_TG	Multivariable regression	Sensitivity	Model 1 (unadjusted)	-0.0189318	0.00239131	-0.0236188	-0.0142448	2.47443e-15	63426	No
Large LDL (average diameter 25.5 nm)	Triglycerides in large LDL	L_LDL_TG	Multivariable regression	Sensitivity	Model 3 (model 2 with additional adjustment of confounders at baseline)	-0.00522689	0.00233584	-0.00980513	-0.000648647	0.0252446	61596	No
Large LDL ratios	Triglycerides to total lipids ratio in large LDL	L_LDL_TG_pct	Multivariable regression	Main	Model 2 (main)	-0.0246568	0.00235524	-0.0292731	-0.0200405	1.26086e-25	62012	Yes
Large LDL ratios	Triglycerides to total lipids ratio in large LDL	L_LDL_TG_pct	Multivariable regression	Sensitivity	Model 1 (unadjusted)	-0.0240169	0.0023124	-0.0285492	-0.0194846	3.00419e-25	63426	Yes
Large LDL ratios	Triglycerides to total lipids ratio in large LDL	L_LDL_TG_pct	Multivariable regression	Sensitivity	Model 3 (model 2 with additional adjustment of confounders at baseline)	-0.0105237	0.00232443	-0.0150796	-0.0059678	5.98193e-06	61596	Yes
Large VLDL (average diameter 53.6 nm)	Cholesterol in large VLDL	L_VLDL_C	Multivariable regression	Main	Model 2 (main)	-0.02518	0.00252921	-0.0301373	-0.0202228	2.47925e-23	62012	No
Large VLDL (average diameter 53.6 nm)	Cholesterol in large VLDL	L_VLDL_C	Multivariable regression	Sensitivity	Model 1 (unadjusted)	-0.0218423	0.00250875	-0.0267594	-0.0169251	3.20891e-18	63426	No
Large VLDL (average diameter 53.6 nm)	Cholesterol in large VLDL	L_VLDL_C	Multivariable regression	Sensitivity	Model 3 (model 2 with additional adjustment of confounders at baseline)	-0.00302707	0.0024476	-0.00782436	0.00177022	0.216185	61596	No
Large VLDL ratios	Cholesterol to total lipids ratio in large VLDL	L_VLDL_C_pct	Multivariable regression	Main	Model 2 (main)	0.0163655	0.00256479	0.0113385	0.0213925	1.77363e-10	62003	Yes
Large VLDL ratios	Cholesterol to total lipids ratio in large VLDL	L_VLDL_C_pct	Multivariable regression	Sensitivity	Model 1 (unadjusted)	0.012182	0.00249201	0.00729769	0.0170664	1.01889e-06	63417	Yes
Large VLDL ratios	Cholesterol to total lipids ratio in large VLDL	L_VLDL_C_pct	Multivariable regression	Sensitivity	Model 3 (model 2 with additional adjustment of confounders at baseline)	0.00833232	0.00257851	0.00327844	0.0133862	0.00123232	61587	Yes
Large VLDL (average diameter 53.6 nm)	Cholesteryl esters in large VLDL	L_VLDL_CE	Multivariable regression	Main	Model 2 (main)	-0.0213531	0.00256777	-0.0263859	-0.0163202	9.29687e-17	62012	No
Large VLDL (average diameter 53.6 nm)	Cholesteryl esters in large VLDL	L_VLDL_CE	Multivariable regression	Sensitivity	Model 1 (unadjusted)	-0.0187541	0.00254432	-0.023741	-0.0137672	1.71448e-13	63426	No
Large VLDL (average diameter 53.6 nm)	Cholesteryl esters in large VLDL	L_VLDL_CE	Multivariable regression	Sensitivity	Model 3 (model 2 with additional adjustment of confounders at baseline)	-0.00164331	0.00250895	-0.00656086	0.00327423	0.512483	61596	No
Large VLDL ratios	Cholesteryl esters to total lipids ratio in large VLDL	L_VLDL_CE_pct	Multivariable regression	Main	Model 2 (main)	0.0254704	0.00246938	0.0206304	0.0303104	6.35027e-25	62003	Yes
Large VLDL ratios	Cholesteryl esters to total lipids ratio in large VLDL	L_VLDL_CE_pct	Multivariable regression	Sensitivity	Model 1 (unadjusted)	0.0197484	0.00240595	0.0150327	0.024464	2.28822e-16	63417	Yes
Large VLDL ratios	Cholesteryl esters to total lipids ratio in large VLDL	L_VLDL_CE_pct	Multivariable regression	Sensitivity	Model 3 (model 2 with additional adjustment of confounders at baseline)	0.00966315	0.00244275	0.00487536	0.0144509	7.63486e-05	61587	Yes
Large VLDL (average diameter 53.6 nm)	Free cholesterol in large VLDL	L_VLDL_FC	Multivariable regression	Main	Model 2 (main)	-0.0285063	0.00249061	-0.0333879	-0.0236247	2.65725e-30	62012	No
Large VLDL (average diameter 53.6 nm)	Free cholesterol in large VLDL	L_VLDL_FC	Multivariable regression	Sensitivity	Model 1 (unadjusted)	-0.0244609	0.00247201	-0.029306	-0.0196157	4.54187e-23	63426	No
Large VLDL (average diameter 53.6 nm)	Free cholesterol in large VLDL	L_VLDL_FC	Multivariable regression	Sensitivity	Model 3 (model 2 with additional adjustment of confounders at baseline)	-0.00431897	0.00238704	-0.00899757	0.000359618	0.0704022	61596	No
Large VLDL ratios	Free cholesterol to total lipids ratio in large VLDL	L_VLDL_FC_pct	Multivariable regression	Main	Model 2 (main)	-0.0125324	0.00269276	-0.0178102	-0.00725458	3.26066e-06	62003	Yes
Large VLDL ratios	Free cholesterol to total lipids ratio in large VLDL	L_VLDL_FC_pct	Multivariable regression	Sensitivity	Model 1 (unadjusted)	-0.0116475	0.00263762	-0.0168172	-0.00647776	1.0075e-05	63417	Yes
Large VLDL ratios	Free cholesterol to total lipids ratio in large VLDL	L_VLDL_FC_pct	Multivariable regression	Sensitivity	Model 3 (model 2 with additional adjustment of confounders at baseline)	0.00207656	0.00267714	-0.00317063	0.00732375	0.43795	61587	Yes
Large VLDL (average diameter 53.6 nm)	Total lipids in large VLDL	L_VLDL_L	Multivariable regression	Main	Model 2 (main)	-0.0279977	0.00247134	-0.0328416	-0.0231539	1.00851e-29	62012	No
Large VLDL (average diameter 53.6 nm)	Total lipids in large VLDL	L_VLDL_L	Multivariable regression	Sensitivity	Model 1 (unadjusted)	-0.0239008	0.00244829	-0.0286994	-0.0191022	1.69545e-22	63426	No
Large VLDL (average diameter 53.6 nm)	Total lipids in large VLDL	L_VLDL_L	Multivariable regression	Sensitivity	Model 3 (model 2 with additional adjustment of confounders at baseline)	-0.0047908	0.00237854	-0.00945275	-0.000128859	0.0439954	61596	No
Large VLDL (average diameter 53.6 nm)	Concentration of large VLDL particles	L_VLDL_P	Multivariable regression	Main	Model 2 (main)	-0.0283817	0.00246654	-0.0332161	-0.0235473	1.3114e-30	62012	No
Large VLDL (average diameter 53.6 nm)	Concentration of large VLDL particles	L_VLDL_P	Multivariable regression	Sensitivity	Model 1 (unadjusted)	-0.024389	0.00244843	-0.029188	-0.0195901	2.34718e-23	63426	No
Large VLDL (average diameter 53.6 nm)	Concentration of large VLDL particles	L_VLDL_P	Multivariable regression	Sensitivity	Model 3 (model 2 with additional adjustment of confounders at baseline)	-0.00482521	0.00236883	-0.00946812	-0.000182297	0.0416587	61596	No
Large VLDL (average diameter 53.6 nm)	Phospholipids in large VLDL	L_VLDL_PL	Multivariable regression	Main	Model 2 (main)	-0.0288517	0.00249085	-0.0337338	-0.0239696	5.40344e-31	62012	No
Large VLDL (average diameter 53.6 nm)	Phospholipids in large VLDL	L_VLDL_PL	Multivariable regression	Sensitivity	Model 1 (unadjusted)	-0.0246527	0.00246804	-0.0294901	-0.0198154	1.7761e-23	63426	No
Large VLDL (average diameter 53.6 nm)	Phospholipids in large VLDL	L_VLDL_PL	Multivariable regression	Sensitivity	Model 3 (model 2 with additional adjustment of confounders at baseline)	-0.00441456	0.00238298	-0.0090852	0.000256071	0.0639529	61596	No
Large VLDL ratios	Phospholipids to total lipids ratio in large VLDL	L_VLDL_PL_pct	Multivariable regression	Main	Model 2 (main)	-0.026464	0.00261361	-0.0315867	-0.0213413	4.44893e-24	62003	Yes
Large VLDL ratios	Phospholipids to total lipids ratio in large VLDL	L_VLDL_PL_pct	Multivariable regression	Sensitivity	Model 1 (unadjusted)	-0.0231784	0.00257996	-0.0282351	-0.0181216	2.68023e-19	63417	Yes
Large VLDL ratios	Phospholipids to total lipids ratio in large VLDL	L_VLDL_PL_pct	Multivariable regression	Sensitivity	Model 3 (model 2 with additional adjustment of confounders at baseline)	-0.00154715	0.00249697	-0.00644121	0.00334692	0.535517	61587	Yes
Large VLDL (average diameter 53.6 nm)	Triglycerides in large VLDL	L_VLDL_TG	Multivariable regression	Main	Model 2 (main)	-0.028311	0.00243787	-0.0330892	-0.0235328	3.81134e-31	62012	No
Large VLDL (average diameter 53.6 nm)	Triglycerides in large VLDL	L_VLDL_TG	Multivariable regression	Sensitivity	Model 1 (unadjusted)	-0.0238913	0.00241008	-0.0286151	-0.0191676	3.79623e-23	63426	No
Large VLDL (average diameter 53.6 nm)	Triglycerides in large VLDL	L_VLDL_TG	Multivariable regression	Sensitivity	Model 3 (model 2 with additional adjustment of confounders at baseline)	-0.00583646	0.00235371	-0.0104497	-0.00122318	0.0131526	61596	No
Large VLDL ratios	Triglycerides to total lipids ratio in large VLDL	L_VLDL_TG_pct	Multivariable regression	Main	Model 2 (main)	0.00166715	0.00271114	-0.00364668	0.00698098	0.538606	62003	Yes
Large VLDL ratios	Triglycerides to total lipids ratio in large VLDL	L_VLDL_TG_pct	Multivariable regression	Sensitivity	Model 1 (unadjusted)	0.00292959	0.0026423	-0.00224932	0.0081085	0.267552	63417	Yes
Large VLDL ratios	Triglycerides to total lipids ratio in large VLDL	L_VLDL_TG_pct	Multivariable regression	Sensitivity	Model 3 (model 2 with additional adjustment of confounders at baseline)	-0.0051585	0.00272427	-0.0104981	0.000181066	0.0582913	61587	Yes
Fatty acids	Linoleic acid	LA	Multivariable regression	Main	Model 2 (main)	0.00625844	0.00240095	0.00155257	0.0109643	0.0091456	61966	No
Fatty acids	Linoleic acid	LA	Multivariable regression	Sensitivity	Model 1 (unadjusted)	0.0065321	0.00235705	0.00191228	0.0111519	0.00558491	63379	No
Fatty acids	Linoleic acid	LA	Multivariable regression	Sensitivity	Model 3 (model 2 with additional adjustment of confounders at baseline)	0.004386	0.00243011	-0.000377013	0.00914901	0.0711019	61550	No
Fatty acids	Ratio of linoleic acid to total fatty acids	LA_pct	Multivariable regression	Main	Model 2 (main)	0.0350722	0.00230773	0.0305491	0.0395954	4.54545e-52	61966	Yes
Fatty acids	Ratio of linoleic acid to total fatty acids	LA_pct	Multivariable regression	Sensitivity	Model 1 (unadjusted)	0.0330261	0.00231196	0.0284946	0.0375575	3.20768e-46	63379	Yes
Fatty acids	Ratio of linoleic acid to total fatty acids	LA_pct	Multivariable regression	Sensitivity	Model 3 (model 2 with additional adjustment of confounders at baseline)	0.0135756	0.00220876	0.00924646	0.0179048	7.98136e-10	61550	Yes
Glycolysis related metabolites	Lactate	Lactate	Multivariable regression	Main	Model 2 (main)	-0.0128787	0.00255158	-0.0178798	-0.0078776	4.49262e-07	61851	No
Glycolysis related metabolites	Lactate	Lactate	Multivariable regression	Sensitivity	Model 1 (unadjusted)	-0.0104293	0.00247504	-0.0152804	-0.00557822	2.51473e-05	63263	No
Glycolysis related metabolites	Lactate	Lactate	Multivariable regression	Sensitivity	Model 3 (model 2 with additional adjustment of confounders at baseline)	-0.00807669	0.00257572	-0.0131251	-0.00302828	0.00171524	61436	No
Cholesterol	LDL cholesterol	LDL_C	Multivariable regression	Main	Model 2 (main)	0.00281907	0.00242634	-0.00193656	0.00757471	0.245297	62012	No
Cholesterol	LDL cholesterol	LDL_C	Multivariable regression	Sensitivity	Model 1 (unadjusted)	0.00228414	0.00238838	-0.00239709	0.00696536	0.338897	63426	No
Cholesterol	LDL cholesterol	LDL_C	Multivariable regression	Sensitivity	Model 3 (model 2 with additional adjustment of confounders at baseline)	0.00464604	0.00245239	-0.000160646	0.00945272	0.0581641	61596	No
Cholesteryl esters	Cholesteryl esters in LDL	LDL_CE	Multivariable regression	Main	Model 2 (main)	0.000201254	0.00243176	-0.004565	0.00496751	0.934042	62012	No
Cholesteryl esters	Cholesteryl esters in LDL	LDL_CE	Multivariable regression	Sensitivity	Model 1 (unadjusted)	2.43117e-05	0.00239811	-0.00467599	0.00472461	0.991911	63426	No
Cholesteryl esters	Cholesteryl esters in LDL	LDL_CE	Multivariable regression	Sensitivity	Model 3 (model 2 with additional adjustment of confounders at baseline)	0.00377339	0.00245643	-0.00104121	0.008588	0.124512	61596	No
Free cholesterol	Free cholesterol in LDL	LDL_FC	Multivariable regression	Main	Model 2 (main)	0.00960741	0.00241372	0.00487653	0.0143383	6.88952e-05	62012	No
Free cholesterol	Free cholesterol in LDL	LDL_FC	Multivariable regression	Sensitivity	Model 1 (unadjusted)	0.00814819	0.00236527	0.00351226	0.0127841	0.000571579	63426	No
Free cholesterol	Free cholesterol in LDL	LDL_FC	Multivariable regression	Sensitivity	Model 3 (model 2 with additional adjustment of confounders at baseline)	0.00676284	0.00243685	0.00198662	0.0115391	0.00551771	61596	No
Total lipids	Total lipids in LDL	LDL_L	Multivariable regression	Main	Model 2 (main)	0.00100624	0.00243171	-0.00375991	0.00577239	0.679023	62012	No
Total lipids	Total lipids in LDL	LDL_L	Multivariable regression	Sensitivity	Model 1 (unadjusted)	0.000538852	0.00239718	-0.00415962	0.00523732	0.822146	63426	No
Total lipids	Total lipids in LDL	LDL_L	Multivariable regression	Sensitivity	Model 3 (model 2 with additional adjustment of confounders at baseline)	0.00426678	0.00245667	-0.000548285	0.00908185	0.0824244	61596	No
Lipoprotein particle concentrations	Concentration of LDL particles	LDL_P	Multivariable regression	Main	Model 2 (main)	-0.00239853	0.00245931	-0.00721877	0.00242172	0.329422	62012	No
Lipoprotein particle concentrations	Concentration of LDL particles	LDL_P	Multivariable regression	Sensitivity	Model 1 (unadjusted)	-0.0031477	0.00242354	-0.00789784	0.00160245	0.194017	63426	No
Lipoprotein particle concentrations	Concentration of LDL particles	LDL_P	Multivariable regression	Sensitivity	Model 3 (model 2 with additional adjustment of confounders at baseline)	0.00353975	0.00248017	-0.00132137	0.00840088	0.15352	61596	No
Phospholipids	Phospholipids in LDL	LDL_PL	Multivariable regression	Main	Model 2 (main)	0.00102555	0.00244838	-0.00377328	0.00582438	0.675315	62012	No
Phospholipids	Phospholipids in LDL	LDL_PL	Multivariable regression	Sensitivity	Model 1 (unadjusted)	0.000626201	0.00240721	-0.00409193	0.00534433	0.79476	63426	No
Phospholipids	Phospholipids in LDL	LDL_PL	Multivariable regression	Sensitivity	Model 3 (model 2 with additional adjustment of confounders at baseline)	0.00509635	0.00247335	0.000248575	0.00994413	0.0393548	61596	No
Lipoprotein particle sizes	Average diameter for LDL particles	LDL_size	Multivariable regression	Main	Model 2 (main)	0.0191991	0.00240281	0.0144896	0.0239086	1.36933e-15	62012	No
Lipoprotein particle sizes	Average diameter for LDL particles	LDL_size	Multivariable regression	Sensitivity	Model 1 (unadjusted)	0.0172729	0.00234428	0.0126781	0.0218677	1.75198e-13	63426	No
Lipoprotein particle sizes	Average diameter for LDL particles	LDL_size	Multivariable regression	Sensitivity	Model 3 (model 2 with additional adjustment of confounders at baseline)	0.00502007	0.0023939	0.000328017	0.00971212	0.0359957	61596	No
Triglycerides	Triglycerides in LDL	LDL_TG	Multivariable regression	Main	Model 2 (main)	-0.0205327	0.00235423	-0.025147	-0.0159184	2.80863e-18	62012	No
Triglycerides	Triglycerides in LDL	LDL_TG	Multivariable regression	Sensitivity	Model 1 (unadjusted)	-0.0203075	0.00238279	-0.0249777	-0.0156372	1.59445e-17	63426	No
Triglycerides	Triglycerides in LDL	LDL_TG	Multivariable regression	Sensitivity	Model 3 (model 2 with additional adjustment of confounders at baseline)	-0.00580141	0.00232057	-0.0103497	-0.00125309	0.0124222	61596	No
Amino acids	Leucine	Leu	Multivariable regression	Main	Model 2 (main)	-0.0192847	0.00251019	-0.0242047	-0.0143647	1.58233e-14	62009	No
Amino acids	Leucine	Leu	Multivariable regression	Sensitivity	Model 1 (unadjusted)	-0.0166929	0.00243573	-0.0214669	-0.0119189	7.27981e-12	63423	No
Amino acids	Leucine	Leu	Multivariable regression	Sensitivity	Model 3 (model 2 with additional adjustment of confounders at baseline)	-0.00189522	0.00248432	-0.00676449	0.00297406	0.445544	61593	No
Medium HDL (average diameter 10.9 nm)	Cholesterol in medium HDL	M_HDL_C	Multivariable regression	Main	Model 2 (main)	0.01775	0.00231424	0.0132141	0.0222859	1.74585e-14	62012	No
Medium HDL (average diameter 10.9 nm)	Cholesterol in medium HDL	M_HDL_C	Multivariable regression	Sensitivity	Model 1 (unadjusted)	0.0165395	0.00225595	0.0121179	0.0209612	2.30266e-13	63426	No
Medium HDL (average diameter 10.9 nm)	Cholesterol in medium HDL	M_HDL_C	Multivariable regression	Sensitivity	Model 3 (model 2 with additional adjustment of confounders at baseline)	7.56945e-05	0.0021702	-0.00417789	0.00432928	0.972176	61596	No
Medium HDL ratios	Cholesterol to total lipids ratio in medium HDL	M_HDL_C_pct	Multivariable regression	Main	Model 2 (main)	0.0314919	0.00241379	0.0267609	0.0362229	7.47094e-39	62012	Yes
Medium HDL ratios	Cholesterol to total lipids ratio in medium HDL	M_HDL_C_pct	Multivariable regression	Sensitivity	Model 1 (unadjusted)	0.0283038	0.0023764	0.0236461	0.0329616	1.13195e-32	63426	Yes
Medium HDL ratios	Cholesterol to total lipids ratio in medium HDL	M_HDL_C_pct	Multivariable regression	Sensitivity	Model 3 (model 2 with additional adjustment of confounders at baseline)	0.00577473	0.00227705	0.00131171	0.0102377	0.0112133	61596	Yes
Medium HDL (average diameter 10.9 nm)	Cholesteryl esters in medium HDL	M_HDL_CE	Multivariable regression	Main	Model 2 (main)	0.017922	0.00232481	0.0133654	0.0224787	1.28672e-14	62012	No
Medium HDL (average diameter 10.9 nm)	Cholesteryl esters in medium HDL	M_HDL_CE	Multivariable regression	Sensitivity	Model 1 (unadjusted)	0.0169121	0.00226505	0.0124726	0.0213516	8.33782e-14	63426	No
Medium HDL (average diameter 10.9 nm)	Cholesteryl esters in medium HDL	M_HDL_CE	Multivariable regression	Sensitivity	Model 3 (model 2 with additional adjustment of confounders at baseline)	0.000209963	0.00218119	-0.00406516	0.00448509	0.923314	61596	No
Medium HDL ratios	Cholesteryl esters to total lipids ratio in medium HDL	M_HDL_CE_pct	Multivariable regression	Main	Model 2 (main)	0.0287417	0.00239861	0.0240404	0.033443	4.767e-33	62012	Yes
Medium HDL ratios	Cholesteryl esters to total lipids ratio in medium HDL	M_HDL_CE_pct	Multivariable regression	Sensitivity	Model 1 (unadjusted)	0.026799	0.00236887	0.022156	0.031442	1.20824e-29	63426	Yes
Medium HDL ratios	Cholesteryl esters to total lipids ratio in medium HDL	M_HDL_CE_pct	Multivariable regression	Sensitivity	Model 3 (model 2 with additional adjustment of confounders at baseline)	0.00620729	0.00230493	0.00168962	0.010725	0.00708219	61596	Yes
Medium HDL (average diameter 10.9 nm)	Free cholesterol in medium HDL	M_HDL_FC	Multivariable regression	Main	Model 2 (main)	0.0167635	0.0022845	0.0122859	0.0212412	2.1952e-13	62012	No
Medium HDL (average diameter 10.9 nm)	Free cholesterol in medium HDL	M_HDL_FC	Multivariable regression	Sensitivity	Model 1 (unadjusted)	0.0147899	0.00223342	0.0104124	0.0191674	3.57001e-11	63426	No
Medium HDL (average diameter 10.9 nm)	Free cholesterol in medium HDL	M_HDL_FC	Multivariable regression	Sensitivity	Model 3 (model 2 with additional adjustment of confounders at baseline)	-0.000455071	0.00214615	-0.00466152	0.00375138	0.832076	61596	No
Medium HDL ratios	Free cholesterol to total lipids ratio in medium HDL	M_HDL_FC_pct	Multivariable regression	Main	Model 2 (main)	0.0273305	0.00224594	0.0229284	0.0317325	4.98208e-34	62012	Yes
Medium HDL ratios	Free cholesterol to total lipids ratio in medium HDL	M_HDL_FC_pct	Multivariable regression	Sensitivity	Model 1 (unadjusted)	0.0218714	0.00221176	0.0175364	0.0262065	4.84407e-23	63426	Yes
Medium HDL ratios	Free cholesterol to total lipids ratio in medium HDL	M_HDL_FC_pct	Multivariable regression	Sensitivity	Model 3 (model 2 with additional adjustment of confounders at baseline)	0.00266142	0.00207999	-0.00141535	0.00673819	0.200713	61596	Yes
Medium HDL (average diameter 10.9 nm)	Total lipids in medium HDL	M_HDL_L	Multivariable regression	Main	Model 2 (main)	0.0114374	0.00231483	0.00690038	0.0159745	7.79459e-07	62012	No
Medium HDL (average diameter 10.9 nm)	Total lipids in medium HDL	M_HDL_L	Multivariable regression	Sensitivity	Model 1 (unadjusted)	0.0109284	0.0022578	0.00650314	0.0153537	1.2995e-06	63426	No
Medium HDL (average diameter 10.9 nm)	Total lipids in medium HDL	M_HDL_L	Multivariable regression	Sensitivity	Model 3 (model 2 with additional adjustment of confounders at baseline)	-0.00165672	0.00220029	-0.00596928	0.00265584	0.451478	61596	No
Medium HDL (average diameter 10.9 nm)	Concentration of medium HDL particles	M_HDL_P	Multivariable regression	Main	Model 2 (main)	0.0146447	0.00230872	0.0101196	0.0191698	2.266e-10	62012	No
Medium HDL (average diameter 10.9 nm)	Concentration of medium HDL particles	M_HDL_P	Multivariable regression	Sensitivity	Model 1 (unadjusted)	0.013634	0.00225294	0.00921825	0.0180498	1.44169e-09	63426	No
Medium HDL (average diameter 10.9 nm)	Concentration of medium HDL particles	M_HDL_P	Multivariable regression	Sensitivity	Model 3 (model 2 with additional adjustment of confounders at baseline)	-0.00082156	0.00218081	-0.00509594	0.00345282	0.706381	61596	No
Medium HDL (average diameter 10.9 nm)	Phospholipids in medium HDL	M_HDL_PL	Multivariable regression	Main	Model 2 (main)	0.00762153	0.00231724	0.00307974	0.0121633	0.00100579	62012	No
Medium HDL (average diameter 10.9 nm)	Phospholipids in medium HDL	M_HDL_PL	Multivariable regression	Sensitivity	Model 1 (unadjusted)	0.00750855	0.00226038	0.0030782	0.0119389	0.000894868	63426	No
Medium HDL (average diameter 10.9 nm)	Phospholipids in medium HDL	M_HDL_PL	Multivariable regression	Sensitivity	Model 3 (model 2 with additional adjustment of confounders at baseline)	-0.00267085	0.00221838	-0.00701888	0.00167717	0.228607	61596	No
Medium HDL ratios	Phospholipids to total lipids ratio in medium HDL	M_HDL_PL_pct	Multivariable regression	Main	Model 2 (main)	-0.0348794	0.00237934	-0.0395429	-0.0302159	1.41814e-48	62012	Yes
Medium HDL ratios	Phospholipids to total lipids ratio in medium HDL	M_HDL_PL_pct	Multivariable regression	Sensitivity	Model 1 (unadjusted)	-0.0315563	0.00233267	-0.0361284	-0.0269843	1.2218e-41	63426	Yes
Medium HDL ratios	Phospholipids to total lipids ratio in medium HDL	M_HDL_PL_pct	Multivariable regression	Sensitivity	Model 3 (model 2 with additional adjustment of confounders at baseline)	-0.00681344	0.00220814	-0.0111414	-0.0024855	0.00203226	61596	Yes
Medium HDL (average diameter 10.9 nm)	Triglycerides in medium HDL	M_HDL_TG	Multivariable regression	Main	Model 2 (main)	-0.0207806	0.00251996	-0.0257197	-0.0158415	1.66378e-16	62012	No
Medium HDL (average diameter 10.9 nm)	Triglycerides in medium HDL	M_HDL_TG	Multivariable regression	Sensitivity	Model 1 (unadjusted)	-0.0180538	0.00249914	-0.0229521	-0.0131554	5.10517e-13	63426	No
Medium HDL (average diameter 10.9 nm)	Triglycerides in medium HDL	M_HDL_TG	Multivariable regression	Sensitivity	Model 3 (model 2 with additional adjustment of confounders at baseline)	-0.00566543	0.00249285	-0.0105514	-0.000779442	0.0230494	61596	No
Medium HDL ratios	Triglycerides to total lipids ratio in medium HDL	M_HDL_TG_pct	Multivariable regression	Main	Model 2 (main)	-0.0272141	0.00244089	-0.0319982	-0.0224299	7.69348e-29	62012	Yes
Medium HDL ratios	Triglycerides to total lipids ratio in medium HDL	M_HDL_TG_pct	Multivariable regression	Sensitivity	Model 1 (unadjusted)	-0.0243448	0.00241139	-0.0290712	-0.0196185	6.01399e-24	63426	Yes
Medium HDL ratios	Triglycerides to total lipids ratio in medium HDL	M_HDL_TG_pct	Multivariable regression	Sensitivity	Model 3 (model 2 with additional adjustment of confounders at baseline)	-0.00488203	0.00234665	-0.00948147	-0.000282589	0.037491	61596	Yes
Medium LDL (average diameter 23 nm)	Cholesterol in medium LDL	M_LDL_C	Multivariable regression	Main	Model 2 (main)	-0.0053009	0.00245981	-0.0101221	-0.000479677	0.0311652	62012	No
Medium LDL (average diameter 23 nm)	Cholesterol in medium LDL	M_LDL_C	Multivariable regression	Sensitivity	Model 1 (unadjusted)	-0.00440494	0.00242547	-0.00915887	0.000348983	0.0693571	63426	No
Medium LDL (average diameter 23 nm)	Cholesterol in medium LDL	M_LDL_C	Multivariable regression	Sensitivity	Model 3 (model 2 with additional adjustment of confounders at baseline)	0.00319877	0.00247503	-0.00165228	0.00804983	0.196217	61596	No
Medium LDL ratios	Cholesterol to total lipids ratio in medium LDL	M_LDL_C_pct	Multivariable regression	Main	Model 2 (main)	0.00908976	0.0024932	0.00420309	0.0139764	0.00026676	62012	Yes
Medium LDL ratios	Cholesterol to total lipids ratio in medium LDL	M_LDL_C_pct	Multivariable regression	Sensitivity	Model 1 (unadjusted)	0.00874312	0.00242242	0.00399518	0.0134911	0.000307315	63426	Yes
Medium LDL ratios	Cholesterol to total lipids ratio in medium LDL	M_LDL_C_pct	Multivariable regression	Sensitivity	Model 3 (model 2 with additional adjustment of confounders at baseline)	0.00407437	0.00250581	-0.000837011	0.00898576	0.103961	61596	Yes
Medium LDL (average diameter 23 nm)	Cholesteryl esters in medium LDL	M_LDL_CE	Multivariable regression	Main	Model 2 (main)	-0.00871506	0.00246283	-0.0135422	-0.00388792	0.000402491	62012	No
Medium LDL (average diameter 23 nm)	Cholesteryl esters in medium LDL	M_LDL_CE	Multivariable regression	Sensitivity	Model 1 (unadjusted)	-0.00740338	0.00243482	-0.0121756	-0.00263113	0.00236186	63426	No
Medium LDL (average diameter 23 nm)	Cholesteryl esters in medium LDL	M_LDL_CE	Multivariable regression	Sensitivity	Model 3 (model 2 with additional adjustment of confounders at baseline)	0.00211671	0.00246912	-0.00272277	0.00695619	0.391297	61596	No
Medium LDL ratios	Cholesteryl esters to total lipids ratio in medium LDL	M_LDL_CE_pct	Multivariable regression	Main	Model 2 (main)	-0.0220297	0.00254683	-0.0270215	-0.0170379	5.27725e-18	62012	Yes
Medium LDL ratios	Cholesteryl esters to total lipids ratio in medium LDL	M_LDL_CE_pct	Multivariable regression	Sensitivity	Model 1 (unadjusted)	-0.0190586	0.0025094	-0.023977	-0.0141402	3.12288e-14	63426	Yes
Medium LDL ratios	Cholesteryl esters to total lipids ratio in medium LDL	M_LDL_CE_pct	Multivariable regression	Sensitivity	Model 3 (model 2 with additional adjustment of confounders at baseline)	-0.00489787	0.0025259	-0.00984862	5.28871e-05	0.0524984	61596	Yes
Medium LDL (average diameter 23 nm)	Free cholesterol in medium LDL	M_LDL_FC	Multivariable regression	Main	Model 2 (main)	0.00414593	0.0024453	-0.000646851	0.00893871	0.0899911	62012	No
Medium LDL (average diameter 23 nm)	Free cholesterol in medium LDL	M_LDL_FC	Multivariable regression	Sensitivity	Model 1 (unadjusted)	0.00389662	0.00239456	-0.000796713	0.00858996	0.103682	63426	No
Medium LDL (average diameter 23 nm)	Free cholesterol in medium LDL	M_LDL_FC	Multivariable regression	Sensitivity	Model 3 (model 2 with additional adjustment of confounders at baseline)	0.0058501	0.00247314	0.00100275	0.0106974	0.0180109	61596	No
Medium LDL ratios	Free cholesterol to total lipids ratio in medium LDL	M_LDL_FC_pct	Multivariable regression	Main	Model 2 (main)	0.0324382	0.00238613	0.0277614	0.0371151	4.95906e-42	62012	Yes
Medium LDL ratios	Free cholesterol to total lipids ratio in medium LDL	M_LDL_FC_pct	Multivariable regression	Sensitivity	Model 1 (unadjusted)	0.0285039	0.00237047	0.0238578	0.0331501	2.86919e-33	63426	Yes
Medium LDL ratios	Free cholesterol to total lipids ratio in medium LDL	M_LDL_FC_pct	Multivariable regression	Sensitivity	Model 3 (model 2 with additional adjustment of confounders at baseline)	0.00910229	0.00228694	0.00461989	0.0135847	6.8959e-05	61596	Yes
Medium LDL (average diameter 23 nm)	Total lipids in medium LDL	M_LDL_L	Multivariable regression	Main	Model 2 (main)	-0.00627406	0.00246023	-0.0110961	-0.001452	0.0107689	62012	No
Medium LDL (average diameter 23 nm)	Total lipids in medium LDL	M_LDL_L	Multivariable regression	Sensitivity	Model 1 (unadjusted)	-0.0053202	0.00242831	-0.0100797	-0.000560714	0.0284621	63426	No
Medium LDL (average diameter 23 nm)	Total lipids in medium LDL	M_LDL_L	Multivariable regression	Sensitivity	Model 3 (model 2 with additional adjustment of confounders at baseline)	0.00296737	0.00247249	-0.00187871	0.00781345	0.230083	61596	No
Medium LDL (average diameter 23 nm)	Concentration of medium LDL particles	M_LDL_P	Multivariable regression	Main	Model 2 (main)	-0.00769191	0.00248193	-0.0125565	-0.00282734	0.0019415	62012	No
Medium LDL (average diameter 23 nm)	Concentration of medium LDL particles	M_LDL_P	Multivariable regression	Sensitivity	Model 1 (unadjusted)	-0.00750523	0.00245319	-0.0123135	-0.00269698	0.00221891	63426	No
Medium LDL (average diameter 23 nm)	Concentration of medium LDL particles	M_LDL_P	Multivariable regression	Sensitivity	Model 3 (model 2 with additional adjustment of confounders at baseline)	0.00210825	0.0024937	-0.00277939	0.0069959	0.397873	61596	No
Medium LDL (average diameter 23 nm)	Phospholipids in medium LDL	M_LDL_PL	Multivariable regression	Main	Model 2 (main)	-0.00477919	0.00247504	-0.00963026	7.18836e-05	0.053493	62012	No
Medium LDL (average diameter 23 nm)	Phospholipids in medium LDL	M_LDL_PL	Multivariable regression	Sensitivity	Model 1 (unadjusted)	-0.00376465	0.00243458	-0.00853642	0.00100712	0.122031	63426	No
Medium LDL (average diameter 23 nm)	Phospholipids in medium LDL	M_LDL_PL	Multivariable regression	Sensitivity	Model 3 (model 2 with additional adjustment of confounders at baseline)	0.00402537	0.00248912	-0.000853315	0.00890405	0.105844	61596	No
Medium LDL ratios	Phospholipids to total lipids ratio in medium LDL	M_LDL_PL_pct	Multivariable regression	Main	Model 2 (main)	0.0144181	0.0025758	0.00936959	0.0194667	2.18315e-08	62012	Yes
Medium LDL ratios	Phospholipids to total lipids ratio in medium LDL	M_LDL_PL_pct	Multivariable regression	Sensitivity	Model 1 (unadjusted)	0.014652	0.00254487	0.0096641	0.01964	8.57694e-09	63426	Yes
Medium LDL ratios	Phospholipids to total lipids ratio in medium LDL	M_LDL_PL_pct	Multivariable regression	Sensitivity	Model 3 (model 2 with additional adjustment of confounders at baseline)	0.00827637	0.00259914	0.00318206	0.0133707	0.0014519	61596	Yes
Medium LDL (average diameter 23 nm)	Triglycerides in medium LDL	M_LDL_TG	Multivariable regression	Main	Model 2 (main)	-0.0220357	0.00234681	-0.0266354	-0.0174359	6.21717e-21	62012	No
Medium LDL (average diameter 23 nm)	Triglycerides in medium LDL	M_LDL_TG	Multivariable regression	Sensitivity	Model 1 (unadjusted)	-0.0211057	0.00237413	-0.025759	-0.0164524	6.27355e-19	63426	No
Medium LDL (average diameter 23 nm)	Triglycerides in medium LDL	M_LDL_TG	Multivariable regression	Sensitivity	Model 3 (model 2 with additional adjustment of confounders at baseline)	-0.00625714	0.00230739	-0.0107796	-0.00173465	0.00669413	61596	No
Medium LDL ratios	Triglycerides to total lipids ratio in medium LDL	M_LDL_TG_pct	Multivariable regression	Main	Model 2 (main)	-0.0192991	0.00240919	-0.0240211	-0.0145771	1.16108e-15	62012	Yes
Medium LDL ratios	Triglycerides to total lipids ratio in medium LDL	M_LDL_TG_pct	Multivariable regression	Sensitivity	Model 1 (unadjusted)	-0.0193497	0.00235451	-0.0239645	-0.0147348	2.10571e-16	63426	Yes
Medium LDL ratios	Triglycerides to total lipids ratio in medium LDL	M_LDL_TG_pct	Multivariable regression	Sensitivity	Model 3 (model 2 with additional adjustment of confounders at baseline)	-0.0109616	0.00241166	-0.0156885	-0.00623479	5.49679e-06	61596	Yes
Medium VLDL (average diameter 44.5 nm)	Cholesterol in medium VLDL	M_VLDL_C	Multivariable regression	Main	Model 2 (main)	0.000288816	0.00246484	-0.00454227	0.0051199	0.906722	62012	No
Medium VLDL (average diameter 44.5 nm)	Cholesterol in medium VLDL	M_VLDL_C	Multivariable regression	Sensitivity	Model 1 (unadjusted)	-0.000805589	0.00242241	-0.0055535	0.00394233	0.739469	63426	No
Medium VLDL (average diameter 44.5 nm)	Cholesterol in medium VLDL	M_VLDL_C	Multivariable regression	Sensitivity	Model 3 (model 2 with additional adjustment of confounders at baseline)	0.0047333	0.00248762	-0.000142448	0.00960904	0.0570795	61596	No
Medium VLDL ratios	Cholesterol to total lipids ratio in medium VLDL	M_VLDL_C_pct	Multivariable regression	Main	Model 2 (main)	0.0300318	0.0023905	0.0253464	0.0347172	3.73424e-36	62012	Yes
Medium VLDL ratios	Cholesterol to total lipids ratio in medium VLDL	M_VLDL_C_pct	Multivariable regression	Sensitivity	Model 1 (unadjusted)	0.0240351	0.0023424	0.0194439	0.0286262	1.10576e-24	63426	Yes
Medium VLDL ratios	Cholesterol to total lipids ratio in medium VLDL	M_VLDL_C_pct	Multivariable regression	Sensitivity	Model 3 (model 2 with additional adjustment of confounders at baseline)	0.0106527	0.00233094	0.00608408	0.0152213	4.88336e-06	61596	Yes
Medium VLDL (average diameter 44.5 nm)	Cholesteryl esters in medium VLDL	M_VLDL_CE	Multivariable regression	Main	Model 2 (main)	0.00662527	0.00242879	0.00186484	0.0113857	0.00637745	62012	No
Medium VLDL (average diameter 44.5 nm)	Cholesteryl esters in medium VLDL	M_VLDL_CE	Multivariable regression	Sensitivity	Model 1 (unadjusted)	0.00475242	0.00237812	9.13082e-05	0.00941354	0.0456781	63426	No
Medium VLDL (average diameter 44.5 nm)	Cholesteryl esters in medium VLDL	M_VLDL_CE	Multivariable regression	Sensitivity	Model 3 (model 2 with additional adjustment of confounders at baseline)	0.00664284	0.00245457	0.00183188	0.0114538	0.00680537	61596	No
Medium VLDL ratios	Cholesteryl esters to total lipids ratio in medium VLDL	M_VLDL_CE_pct	Multivariable regression	Main	Model 2 (main)	0.0316555	0.00238606	0.0269788	0.0363322	4.08933e-40	62012	Yes
Medium VLDL ratios	Cholesteryl esters to total lipids ratio in medium VLDL	M_VLDL_CE_pct	Multivariable regression	Sensitivity	Model 1 (unadjusted)	0.0258001	0.00234354	0.0212067	0.0303934	3.66717e-28	63426	Yes
Medium VLDL ratios	Cholesteryl esters to total lipids ratio in medium VLDL	M_VLDL_CE_pct	Multivariable regression	Sensitivity	Model 3 (model 2 with additional adjustment of confounders at baseline)	0.0112309	0.00231661	0.00669034	0.0157714	1.25022e-06	61596	Yes
Medium VLDL (average diameter 44.5 nm)	Free cholesterol in medium VLDL	M_VLDL_FC	Multivariable regression	Main	Model 2 (main)	-0.00834969	0.0025003	-0.0132503	-0.00344911	0.000839842	62012	No
Medium VLDL (average diameter 44.5 nm)	Free cholesterol in medium VLDL	M_VLDL_FC	Multivariable regression	Sensitivity	Model 1 (unadjusted)	-0.0082589	0.00247155	-0.0131031	-0.00341466	0.000833495	63426	No
Medium VLDL (average diameter 44.5 nm)	Free cholesterol in medium VLDL	M_VLDL_FC	Multivariable regression	Sensitivity	Model 3 (model 2 with additional adjustment of confounders at baseline)	0.00178428	0.00250694	-0.00312933	0.00669789	0.476632	61596	No
Medium VLDL ratios	Free cholesterol to total lipids ratio in medium VLDL	M_VLDL_FC_pct	Multivariable regression	Main	Model 2 (main)	0.0243843	0.00240676	0.0196671	0.0291016	4.17735e-24	62012	Yes
Medium VLDL ratios	Free cholesterol to total lipids ratio in medium VLDL	M_VLDL_FC_pct	Multivariable regression	Sensitivity	Model 1 (unadjusted)	0.0182471	0.00235004	0.0136411	0.0228532	8.31239e-15	63426	Yes
Medium VLDL ratios	Free cholesterol to total lipids ratio in medium VLDL	M_VLDL_FC_pct	Multivariable regression	Sensitivity	Model 3 (model 2 with additional adjustment of confounders at baseline)	0.00880731	0.0023786	0.00414525	0.0134694	0.000213485	61596	Yes
Medium VLDL (average diameter 44.5 nm)	Total lipids in medium VLDL	M_VLDL_L	Multivariable regression	Main	Model 2 (main)	-0.0167645	0.00249342	-0.0216516	-0.0118774	1.78941e-11	62012	No
Medium VLDL (average diameter 44.5 nm)	Total lipids in medium VLDL	M_VLDL_L	Multivariable regression	Sensitivity	Model 1 (unadjusted)	-0.0148648	0.00247135	-0.0197087	-0.010021	1.81023e-09	63426	No
Medium VLDL (average diameter 44.5 nm)	Total lipids in medium VLDL	M_VLDL_L	Multivariable regression	Sensitivity	Model 3 (model 2 with additional adjustment of confounders at baseline)	-0.00119826	0.00246992	-0.0060393	0.00364278	0.627579	61596	No
Medium VLDL (average diameter 44.5 nm)	Concentration of medium VLDL particles	M_VLDL_P	Multivariable regression	Main	Model 2 (main)	-0.013342	0.00250439	-0.0182506	-0.00843341	9.99448e-08	62012	No
Medium VLDL (average diameter 44.5 nm)	Concentration of medium VLDL particles	M_VLDL_P	Multivariable regression	Sensitivity	Model 1 (unadjusted)	-0.0120922	0.00247985	-0.0169527	-0.00723173	1.08412e-06	63426	No
Medium VLDL (average diameter 44.5 nm)	Concentration of medium VLDL particles	M_VLDL_P	Multivariable regression	Sensitivity	Model 3 (model 2 with additional adjustment of confounders at baseline)	0.000379435	0.00249299	-0.00450683	0.0052657	0.879029	61596	No
Medium VLDL (average diameter 44.5 nm)	Phospholipids in medium VLDL	M_VLDL_PL	Multivariable regression	Main	Model 2 (main)	-0.0117155	0.00250516	-0.0166256	-0.00680542	2.92343e-06	62012	No
Medium VLDL (average diameter 44.5 nm)	Phospholipids in medium VLDL	M_VLDL_PL	Multivariable regression	Sensitivity	Model 1 (unadjusted)	-0.0108915	0.00247858	-0.0157495	-0.00603344	1.11346e-05	63426	No
Medium VLDL (average diameter 44.5 nm)	Phospholipids in medium VLDL	M_VLDL_PL	Multivariable regression	Sensitivity	Model 3 (model 2 with additional adjustment of confounders at baseline)	0.000945848	0.00249955	-0.00395327	0.00584496	0.705129	61596	No
Medium VLDL ratios	Phospholipids to total lipids ratio in medium VLDL	M_VLDL_PL_pct	Multivariable regression	Main	Model 2 (main)	0.0219603	0.00243427	0.0171892	0.0267315	1.91007e-19	62012	Yes
Medium VLDL ratios	Phospholipids to total lipids ratio in medium VLDL	M_VLDL_PL_pct	Multivariable regression	Sensitivity	Model 1 (unadjusted)	0.016371	0.00237255	0.0117208	0.0210212	5.24328e-12	63426	Yes
Medium VLDL ratios	Phospholipids to total lipids ratio in medium VLDL	M_VLDL_PL_pct	Multivariable regression	Sensitivity	Model 3 (model 2 with additional adjustment of confounders at baseline)	0.0105897	0.00243498	0.00581715	0.0153623	1.36982e-05	61596	Yes
Medium VLDL (average diameter 44.5 nm)	Triglycerides in medium VLDL	M_VLDL_TG	Multivariable regression	Main	Model 2 (main)	-0.0260783	0.00245555	-0.0308912	-0.0212654	2.53057e-26	62012	No
Medium VLDL (average diameter 44.5 nm)	Triglycerides in medium VLDL	M_VLDL_TG	Multivariable regression	Sensitivity	Model 1 (unadjusted)	-0.0221415	0.00243725	-0.0269185	-0.0173645	1.06971e-19	63426	No
Medium VLDL (average diameter 44.5 nm)	Triglycerides in medium VLDL	M_VLDL_TG	Multivariable regression	Sensitivity	Model 3 (model 2 with additional adjustment of confounders at baseline)	-0.00541936	0.00238973	-0.0101032	-0.000735494	0.0233465	61596	No
Medium VLDL ratios	Triglycerides to total lipids ratio in medium VLDL	M_VLDL_TG_pct	Multivariable regression	Main	Model 2 (main)	-0.0287425	0.00239477	-0.0334362	-0.0240487	3.76566e-33	62012	Yes
Medium VLDL ratios	Triglycerides to total lipids ratio in medium VLDL	M_VLDL_TG_pct	Multivariable regression	Sensitivity	Model 1 (unadjusted)	-0.0227185	0.00234255	-0.0273099	-0.0181271	3.18052e-22	63426	Yes
Medium VLDL ratios	Triglycerides to total lipids ratio in medium VLDL	M_VLDL_TG_pct	Multivariable regression	Sensitivity	Model 3 (model 2 with additional adjustment of confounders at baseline)	-0.0107988	0.00234856	-0.015402	-0.00619561	4.27319e-06	61596	Yes
Fatty acids	Monounsaturated fatty acids	MUFA	Multivariable regression	Main	Model 2 (main)	-0.0236485	0.00233476	-0.0282246	-0.0190724	4.29468e-24	61966	No
Fatty acids	Monounsaturated fatty acids	MUFA	Multivariable regression	Sensitivity	Model 1 (unadjusted)	-0.020411	0.00235186	-0.0250206	-0.0158013	4.09813e-18	63379	No
Fatty acids	Monounsaturated fatty acids	MUFA	Multivariable regression	Sensitivity	Model 3 (model 2 with additional adjustment of confounders at baseline)	-0.00443395	0.00226923	-0.00888164	1.37364e-05	0.0507121	61550	No
Fatty acids	Ratio of monounsaturated fatty acids to total fatty acids	MUFA_pct	Multivariable regression	Main	Model 2 (main)	-0.0318536	0.0023494	-0.0364584	-0.0272487	8.13488e-42	61966	Yes
Fatty acids	Ratio of monounsaturated fatty acids to total fatty acids	MUFA_pct	Multivariable regression	Sensitivity	Model 1 (unadjusted)	-0.0265911	0.00233729	-0.0311721	-0.02201	5.82949e-30	63379	Yes
Fatty acids	Ratio of monounsaturated fatty acids to total fatty acids	MUFA_pct	Multivariable regression	Sensitivity	Model 3 (model 2 with additional adjustment of confounders at baseline)	-0.00368978	0.00216129	-0.00792591	0.000546344	0.0877873	61550	Yes
Cholesterol	Total cholesterol minus HDL-C	non_HDL_C	Multivariable regression	Main	Model 2 (main)	0.000578207	0.00243422	-0.00419286	0.00534927	0.812244	62012	Yes
Cholesterol	Total cholesterol minus HDL-C	non_HDL_C	Multivariable regression	Sensitivity	Model 1 (unadjusted)	-0.000228876	0.00240171	-0.00493622	0.00447847	0.924079	63426	Yes
Cholesterol	Total cholesterol minus HDL-C	non_HDL_C	Multivariable regression	Sensitivity	Model 3 (model 2 with additional adjustment of confounders at baseline)	0.00440709	0.00245942	-0.000413387	0.00922756	0.0731511	61596	Yes
Fatty acids	Omega-3 fatty acids	Omega_3	Multivariable regression	Main	Model 2 (main)	-0.0154491	0.00236214	-0.0200789	-0.0108193	6.18784e-11	61966	No
Fatty acids	Omega-3 fatty acids	Omega_3	Multivariable regression	Sensitivity	Model 1 (unadjusted)	-0.0174136	0.00242773	-0.0221719	-0.0126552	7.42994e-13	63379	No
Fatty acids	Omega-3 fatty acids	Omega_3	Multivariable regression	Sensitivity	Model 3 (model 2 with additional adjustment of confounders at baseline)	-0.0166966	0.00237143	-0.0213446	-0.0120486	1.93197e-12	61550	No
Fatty acids	Ratio of omega-3 fatty acids to total fatty acids	Omega_3_pct	Multivariable regression	Main	Model 2 (main)	-0.0100017	0.00241106	-0.0147274	-0.00527607	3.35428e-05	61966	Yes
Fatty acids	Ratio of omega-3 fatty acids to total fatty acids	Omega_3_pct	Multivariable regression	Sensitivity	Model 1 (unadjusted)	-0.0132898	0.0024255	-0.0180437	-0.00853579	4.28902e-08	63379	Yes
Fatty acids	Ratio of omega-3 fatty acids to total fatty acids	Omega_3_pct	Multivariable regression	Sensitivity	Model 3 (model 2 with additional adjustment of confounders at baseline)	-0.0176777	0.00240169	-0.022385	-0.0129704	1.85444e-13	61550	Yes
Fatty acids	Omega-6 fatty acids	Omega_6	Multivariable regression	Main	Model 2 (main)	0.001315	0.00237142	-0.00333299	0.00596299	0.579226	61966	No
Fatty acids	Omega-6 fatty acids	Omega_6	Multivariable regression	Sensitivity	Model 1 (unadjusted)	0.00208206	0.00234701	-0.00251808	0.0066822	0.375023	63379	No
Fatty acids	Omega-6 fatty acids	Omega_6	Multivariable regression	Sensitivity	Model 3 (model 2 with additional adjustment of confounders at baseline)	0.00197515	0.00239718	-0.00272334	0.00667363	0.409975	61550	No
Fatty acids	Ratio of omega-6 fatty acids to omega-3 fatty acids	Omega_6_by_Omega_3	Multivariable regression	Main	Model 2 (main)	0.0178141	0.00239087	0.013128	0.0225002	9.39254e-14	61966	Yes
Fatty acids	Ratio of omega-6 fatty acids to omega-3 fatty acids	Omega_6_by_Omega_3	Multivariable regression	Sensitivity	Model 1 (unadjusted)	0.0203269	0.00242754	0.0155689	0.0250849	5.70782e-17	63379	Yes
Fatty acids	Ratio of omega-6 fatty acids to omega-3 fatty acids	Omega_6_by_Omega_3	Multivariable regression	Sensitivity	Model 3 (model 2 with additional adjustment of confounders at baseline)	0.0194231	0.00240082	0.0147175	0.0241287	6.06412e-16	61550	Yes
Fatty acids	Ratio of omega-6 fatty acids to total fatty acids	Omega_6_pct	Multivariable regression	Main	Model 2 (main)	0.0335455	0.00223545	0.029164	0.037927	8.22079e-51	61966	Yes
Fatty acids	Ratio of omega-6 fatty acids to total fatty acids	Omega_6_pct	Multivariable regression	Sensitivity	Model 1 (unadjusted)	0.0318631	0.00227139	0.0274111	0.036315	1.22537e-44	63379	Yes
Fatty acids	Ratio of omega-6 fatty acids to total fatty acids	Omega_6_pct	Multivariable regression	Sensitivity	Model 3 (model 2 with additional adjustment of confounders at baseline)	0.0120105	0.00213155	0.00783263	0.0161883	1.76208e-08	61550	Yes
Amino acids	Phenylalanine	Phe	Multivariable regression	Main	Model 2 (main)	-0.0100667	0.00255861	-0.0150816	-0.00505184	8.34791e-05	61980	No
Amino acids	Phenylalanine	Phe	Multivariable regression	Sensitivity	Model 1 (unadjusted)	-0.010406	0.00248207	-0.0152709	-0.00554113	2.76321e-05	63393	No
Amino acids	Phenylalanine	Phe	Multivariable regression	Sensitivity	Model 3 (model 2 with additional adjustment of confounders at baseline)	0.000379855	0.00257115	-0.0046596	0.00541931	0.88255	61565	No
Other lipids	Phosphatidylcholines	Phosphatidylc	Multivariable regression	Main	Model 2 (main)	0.00787505	0.00232159	0.00332473	0.0124254	0.000694045	61966	No
Other lipids	Phosphatidylcholines	Phosphatidylc	Multivariable regression	Sensitivity	Model 1 (unadjusted)	0.00630299	0.00229705	0.00180077	0.0108052	0.00607216	63379	No
Other lipids	Phosphatidylcholines	Phosphatidylc	Multivariable regression	Sensitivity	Model 3 (model 2 with additional adjustment of confounders at baseline)	-0.000672595	0.00227274	-0.00512717	0.00378199	0.767277	61550	No
Other lipids	Phosphoglycerides	Phosphoglyc	Multivariable regression	Main	Model 2 (main)	0.00381323	0.00231663	-0.000727353	0.00835382	0.0997628	61966	No
Other lipids	Phosphoglycerides	Phosphoglyc	Multivariable regression	Sensitivity	Model 1 (unadjusted)	0.00299586	0.00229947	-0.0015111	0.00750282	0.192631	63379	No
Other lipids	Phosphoglycerides	Phosphoglyc	Multivariable regression	Sensitivity	Model 3 (model 2 with additional adjustment of confounders at baseline)	-0.00146165	0.00228175	-0.00593389	0.00301059	0.521796	61550	No
Fatty acids	Polyunsaturated fatty acids	PUFA	Multivariable regression	Main	Model 2 (main)	-0.00287436	0.00234712	-0.00747472	0.00172601	0.22072	61966	No
Fatty acids	Polyunsaturated fatty acids	PUFA	Multivariable regression	Sensitivity	Model 1 (unadjusted)	-0.00276266	0.00235606	-0.00738054	0.00185521	0.24097	63379	No
Fatty acids	Polyunsaturated fatty acids	PUFA	Multivariable regression	Sensitivity	Model 3 (model 2 with additional adjustment of confounders at baseline)	-0.00283012	0.00236975	-0.00747482	0.00181458	0.232376	61550	No
Fatty acids	Ratio of polyunsaturated fatty acids to monounsaturated fatty acids	PUFA_by_MUFA	Multivariable regression	Main	Model 2 (main)	0.0315044	0.00233085	0.0269359	0.0360729	1.43581e-41	61966	Yes
Fatty acids	Ratio of polyunsaturated fatty acids to monounsaturated fatty acids	PUFA_by_MUFA	Multivariable regression	Sensitivity	Model 1 (unadjusted)	0.0267988	0.00232052	0.0222506	0.031347	8.05477e-31	63379	Yes
Fatty acids	Ratio of polyunsaturated fatty acids to monounsaturated fatty acids	PUFA_by_MUFA	Multivariable regression	Sensitivity	Model 3 (model 2 with additional adjustment of confounders at baseline)	0.00379186	0.00215399	-0.000429947	0.00801368	0.0783459	61550	Yes
Fatty acids	Ratio of polyunsaturated fatty acids to total fatty acids	PUFA_pct	Multivariable regression	Main	Model 2 (main)	0.0283378	0.00229384	0.0238418	0.0328337	5.1068e-35	61966	Yes
Fatty acids	Ratio of polyunsaturated fatty acids to total fatty acids	PUFA_pct	Multivariable regression	Sensitivity	Model 1 (unadjusted)	0.0249283	0.0022775	0.0204644	0.0293922	7.40202e-28	63379	Yes
Fatty acids	Ratio of polyunsaturated fatty acids to total fatty acids	PUFA_pct	Multivariable regression	Sensitivity	Model 3 (model 2 with additional adjustment of confounders at baseline)	0.00375313	0.00215077	-0.000462374	0.00796864	0.0809865	61550	Yes
Glycolysis related metabolites	Pyruvate	Pyruvate	Multivariable regression	Main	Model 2 (main)	-0.0153177	0.00249058	-0.0201992	-0.0104361	7.78348e-10	61859	No
Glycolysis related metabolites	Pyruvate	Pyruvate	Multivariable regression	Sensitivity	Model 1 (unadjusted)	-0.0144113	0.00241288	-0.0191406	-0.00968207	2.3465e-09	63267	No
Glycolysis related metabolites	Pyruvate	Pyruvate	Multivariable regression	Sensitivity	Model 3 (model 2 with additional adjustment of confounders at baseline)	-0.00925675	0.00251544	-0.014187	-0.00432649	0.000233461	61444	No
Cholesterol	Remnant cholesterol (non-HDL, non-LDL -cholesterol)	Remnant_C	Multivariable regression	Main	Model 2 (main)	-0.00178982	0.00244865	-0.00658917	0.00300953	0.464817	62012	Yes
Cholesterol	Remnant cholesterol (non-HDL, non-LDL -cholesterol)	Remnant_C	Multivariable regression	Sensitivity	Model 1 (unadjusted)	-0.00287033	0.00241924	-0.00761204	0.00187137	0.235445	63426	Yes
Cholesterol	Remnant cholesterol (non-HDL, non-LDL -cholesterol)	Remnant_C	Multivariable regression	Sensitivity	Model 3 (model 2 with additional adjustment of confounders at baseline)	0.00397588	0.00247138	-0.000868031	0.0088198	0.107672	61596	Yes
Small HDL (average diameter 8.7 nm)	Cholesterol in small HDL	S_HDL_C	Multivariable regression	Main	Model 2 (main)	-0.00630822	0.00249941	-0.0112071	-0.00140936	0.0116093	62012	No
Small HDL (average diameter 8.7 nm)	Cholesterol in small HDL	S_HDL_C	Multivariable regression	Sensitivity	Model 1 (unadjusted)	-0.0012229	0.0024419	-0.00600902	0.00356321	0.616513	63426	No
Small HDL (average diameter 8.7 nm)	Cholesterol in small HDL	S_HDL_C	Multivariable regression	Sensitivity	Model 3 (model 2 with additional adjustment of confounders at baseline)	-5.70312e-05	0.00246837	-0.00489504	0.00478098	0.981567	61596	No
Small HDL ratios	Cholesterol to total lipids ratio in small HDL	S_HDL_C_pct	Multivariable regression	Main	Model 2 (main)	0.0192009	0.00242255	0.0144527	0.0239491	2.30217e-15	62012	Yes
Small HDL ratios	Cholesterol to total lipids ratio in small HDL	S_HDL_C_pct	Multivariable regression	Sensitivity	Model 1 (unadjusted)	0.0189317	0.00236957	0.0142874	0.0235761	1.37729e-15	63426	Yes
Small HDL ratios	Cholesterol to total lipids ratio in small HDL	S_HDL_C_pct	Multivariable regression	Sensitivity	Model 3 (model 2 with additional adjustment of confounders at baseline)	0.00743889	0.0024174	0.00270078	0.012177	0.00209028	61596	Yes
Small HDL (average diameter 8.7 nm)	Cholesteryl esters in small HDL	S_HDL_CE	Multivariable regression	Main	Model 2 (main)	-0.00692263	0.00253377	-0.0118888	-0.00195644	0.00629414	62012	No
Small HDL (average diameter 8.7 nm)	Cholesteryl esters in small HDL	S_HDL_CE	Multivariable regression	Sensitivity	Model 1 (unadjusted)	-0.00105783	0.00246918	-0.00589743	0.00378176	0.668351	63426	No
Small HDL (average diameter 8.7 nm)	Cholesteryl esters in small HDL	S_HDL_CE	Multivariable regression	Sensitivity	Model 3 (model 2 with additional adjustment of confounders at baseline)	0.00065876	0.00250925	-0.00425937	0.00557689	0.792912	61596	No
Small HDL ratios	Cholesteryl esters to total lipids ratio in small HDL	S_HDL_CE_pct	Multivariable regression	Main	Model 2 (main)	0.0117664	0.00239465	0.00707294	0.01646	8.96239e-07	62012	Yes
Small HDL ratios	Cholesteryl esters to total lipids ratio in small HDL	S_HDL_CE_pct	Multivariable regression	Sensitivity	Model 1 (unadjusted)	0.0139472	0.00235048	0.00934026	0.0185541	2.97576e-09	63426	Yes
Small HDL ratios	Cholesteryl esters to total lipids ratio in small HDL	S_HDL_CE_pct	Multivariable regression	Sensitivity	Model 3 (model 2 with additional adjustment of confounders at baseline)	0.00698338	0.00241459	0.00225078	0.011716	0.0038274	61596	Yes
Small HDL (average diameter 8.7 nm)	Free cholesterol in small HDL	S_HDL_FC	Multivariable regression	Main	Model 2 (main)	-0.00309906	0.00239837	-0.00779986	0.00160175	0.19631	62012	No
Small HDL (average diameter 8.7 nm)	Free cholesterol in small HDL	S_HDL_FC	Multivariable regression	Sensitivity	Model 1 (unadjusted)	-0.00106341	0.00237032	-0.00570925	0.00358242	0.653696	63426	No
Small HDL (average diameter 8.7 nm)	Free cholesterol in small HDL	S_HDL_FC	Multivariable regression	Sensitivity	Model 3 (model 2 with additional adjustment of confounders at baseline)	-0.00182819	0.00235951	-0.00645283	0.00279645	0.438451	61596	No
Small HDL ratios	Free cholesterol to total lipids ratio in small HDL	S_HDL_FC_pct	Multivariable regression	Main	Model 2 (main)	0.025771	0.00241387	0.0210398	0.0305022	1.38749e-26	62012	Yes
Small HDL ratios	Free cholesterol to total lipids ratio in small HDL	S_HDL_FC_pct	Multivariable regression	Sensitivity	Model 1 (unadjusted)	0.0181773	0.00238324	0.0135061	0.0228484	2.43406e-14	63426	Yes
Small HDL ratios	Free cholesterol to total lipids ratio in small HDL	S_HDL_FC_pct	Multivariable regression	Sensitivity	Model 3 (model 2 with additional adjustment of confounders at baseline)	0.00274895	0.00232886	-0.00181562	0.00731351	0.237853	61596	Yes
Small HDL (average diameter 8.7 nm)	Total lipids in small HDL	S_HDL_L	Multivariable regression	Main	Model 2 (main)	-0.0134563	0.00249434	-0.0183452	-0.00856742	6.88719e-08	62012	No
Small HDL (average diameter 8.7 nm)	Total lipids in small HDL	S_HDL_L	Multivariable regression	Sensitivity	Model 1 (unadjusted)	-0.00816952	0.00245284	-0.0129771	-0.00336194	0.000866988	63426	No
Small HDL (average diameter 8.7 nm)	Total lipids in small HDL	S_HDL_L	Multivariable regression	Sensitivity	Model 3 (model 2 with additional adjustment of confounders at baseline)	-0.00275217	0.00244263	-0.00753974	0.00203539	0.259864	61596	No
Small HDL (average diameter 8.7 nm)	Concentration of small HDL particles	S_HDL_P	Multivariable regression	Main	Model 2 (main)	-0.00961199	0.00251154	-0.0145346	-0.00468937	0.000129775	62012	No
Small HDL (average diameter 8.7 nm)	Concentration of small HDL particles	S_HDL_P	Multivariable regression	Sensitivity	Model 1 (unadjusted)	-0.00420897	0.00246108	-0.00903268	0.000614751	0.0872317	63426	No
Small HDL (average diameter 8.7 nm)	Concentration of small HDL particles	S_HDL_P	Multivariable regression	Sensitivity	Model 3 (model 2 with additional adjustment of confounders at baseline)	-0.000407968	0.00248012	-0.00526901	0.00445307	0.869342	61596	No
Small HDL (average diameter 8.7 nm)	Phospholipids in small HDL	S_HDL_PL	Multivariable regression	Main	Model 2 (main)	-0.0128962	0.00246739	-0.0177323	-0.00806009	1.73176e-07	62012	No
Small HDL (average diameter 8.7 nm)	Phospholipids in small HDL	S_HDL_PL	Multivariable regression	Sensitivity	Model 1 (unadjusted)	-0.00811485	0.00242522	-0.0128683	-0.00336142	0.000820257	63426	No
Small HDL (average diameter 8.7 nm)	Phospholipids in small HDL	S_HDL_PL	Multivariable regression	Sensitivity	Model 3 (model 2 with additional adjustment of confounders at baseline)	-0.00346025	0.00241036	-0.00818456	0.00126406	0.151129	61596	No
Small HDL ratios	Phospholipids to total lipids ratio in small HDL	S_HDL_PL_pct	Multivariable regression	Main	Model 2 (main)	0.00135918	0.0024075	-0.00335951	0.00607787	0.572375	62012	Yes
Small HDL ratios	Phospholipids to total lipids ratio in small HDL	S_HDL_PL_pct	Multivariable regression	Sensitivity	Model 1 (unadjusted)	-0.00100281	0.00233491	-0.00557923	0.00357361	0.667572	63426	Yes
Small HDL ratios	Phospholipids to total lipids ratio in small HDL	S_HDL_PL_pct	Multivariable regression	Sensitivity	Model 3 (model 2 with additional adjustment of confounders at baseline)	-0.00497821	0.0024038	-0.00968966	-0.000266753	0.0383656	61596	Yes
Small HDL (average diameter 8.7 nm)	Triglycerides in small HDL	S_HDL_TG	Multivariable regression	Main	Model 2 (main)	-0.0311372	0.00252087	-0.0360781	-0.0261963	5.2394e-35	62012	No
Small HDL (average diameter 8.7 nm)	Triglycerides in small HDL	S_HDL_TG	Multivariable regression	Sensitivity	Model 1 (unadjusted)	-0.0264069	0.00250924	-0.031325	-0.0214888	7.04583e-26	63426	No
Small HDL (average diameter 8.7 nm)	Triglycerides in small HDL	S_HDL_TG	Multivariable regression	Sensitivity	Model 3 (model 2 with additional adjustment of confounders at baseline)	-0.00593639	0.00241197	-0.0106639	-0.00120892	0.0138494	61596	No
Small HDL ratios	Triglycerides to total lipids ratio in small HDL	S_HDL_TG_pct	Multivariable regression	Main	Model 2 (main)	-0.0296295	0.0024601	-0.0344513	-0.0248077	2.27241e-33	62012	Yes
Small HDL ratios	Triglycerides to total lipids ratio in small HDL	S_HDL_TG_pct	Multivariable regression	Sensitivity	Model 1 (unadjusted)	-0.0265833	0.00243235	-0.0313507	-0.0218159	8.86325e-28	63426	Yes
Small HDL ratios	Triglycerides to total lipids ratio in small HDL	S_HDL_TG_pct	Multivariable regression	Sensitivity	Model 3 (model 2 with additional adjustment of confounders at baseline)	-0.00572173	0.00234137	-0.0103108	-0.00113264	0.0145383	61596	Yes
Small LDL (average diameter 18.7 nm)	Cholesterol in small LDL	S_LDL_C	Multivariable regression	Main	Model 2 (main)	-0.00283974	0.00245753	-0.0076565	0.00197701	0.247879	62012	No
Small LDL (average diameter 18.7 nm)	Cholesterol in small LDL	S_LDL_C	Multivariable regression	Sensitivity	Model 1 (unadjusted)	-0.00269291	0.00241658	-0.00742941	0.00204358	0.265133	63426	No
Small LDL (average diameter 18.7 nm)	Cholesterol in small LDL	S_LDL_C	Multivariable regression	Sensitivity	Model 3 (model 2 with additional adjustment of confounders at baseline)	0.00405012	0.00247732	-0.000805438	0.00890567	0.10208	61596	No
Small LDL ratios	Cholesterol to total lipids ratio in small LDL	S_LDL_C_pct	Multivariable regression	Main	Model 2 (main)	0.00704663	0.00247548	0.00219469	0.0118986	0.00442075	62012	Yes
Small LDL ratios	Cholesterol to total lipids ratio in small LDL	S_LDL_C_pct	Multivariable regression	Sensitivity	Model 1 (unadjusted)	0.0109194	0.0024032	0.00620913	0.0156297	5.53794e-06	63426	Yes
Small LDL ratios	Cholesterol to total lipids ratio in small LDL	S_LDL_C_pct	Multivariable regression	Sensitivity	Model 3 (model 2 with additional adjustment of confounders at baseline)	0.00876261	0.00250152	0.00385963	0.0136656	0.000460525	61596	Yes
Small LDL (average diameter 18.7 nm)	Cholesteryl esters in small LDL	S_LDL_CE	Multivariable regression	Main	Model 2 (main)	-0.00631998	0.0024511	-0.0111241	-0.00151582	0.00992746	62012	No
Small LDL (average diameter 18.7 nm)	Cholesteryl esters in small LDL	S_LDL_CE	Multivariable regression	Sensitivity	Model 1 (unadjusted)	-0.00564993	0.00241866	-0.0103905	-0.000909353	0.0194957	63426	No
Small LDL (average diameter 18.7 nm)	Cholesteryl esters in small LDL	S_LDL_CE	Multivariable regression	Sensitivity	Model 3 (model 2 with additional adjustment of confounders at baseline)	0.00297449	0.00246279	-0.00185257	0.00780156	0.227139	61596	No
Small LDL ratios	Cholesteryl esters to total lipids ratio in small LDL	S_LDL_CE_pct	Multivariable regression	Main	Model 2 (main)	-0.0158799	0.00253129	-0.0208412	-0.0109186	3.55468e-10	62012	Yes
Small LDL ratios	Cholesteryl esters to total lipids ratio in small LDL	S_LDL_CE_pct	Multivariable regression	Sensitivity	Model 1 (unadjusted)	-0.0104506	0.00249752	-0.0153457	-0.00555544	2.86325e-05	63426	Yes
Small LDL ratios	Cholesteryl esters to total lipids ratio in small LDL	S_LDL_CE_pct	Multivariable regression	Sensitivity	Model 3 (model 2 with additional adjustment of confounders at baseline)	4.3007e-05	0.0025152	-0.00488678	0.00497279	0.986358	61596	Yes
Small LDL (average diameter 18.7 nm)	Free cholesterol in small LDL	S_LDL_FC	Multivariable regression	Main	Model 2 (main)	0.00635654	0.00246594	0.00152329	0.0111898	0.00994734	62012	No
Small LDL (average diameter 18.7 nm)	Free cholesterol in small LDL	S_LDL_FC	Multivariable regression	Sensitivity	Model 1 (unadjusted)	0.00518606	0.00240675	0.000468835	0.00990329	0.0311812	63426	No
Small LDL (average diameter 18.7 nm)	Free cholesterol in small LDL	S_LDL_FC	Multivariable regression	Sensitivity	Model 3 (model 2 with additional adjustment of confounders at baseline)	0.00634879	0.0024945	0.00145956	0.011238	0.0109267	61596	No
Small LDL ratios	Free cholesterol to total lipids ratio in small LDL	S_LDL_FC_pct	Multivariable regression	Main	Model 2 (main)	0.0269399	0.00238828	0.0222588	0.0316209	1.75974e-29	62012	Yes
Small LDL ratios	Free cholesterol to total lipids ratio in small LDL	S_LDL_FC_pct	Multivariable regression	Sensitivity	Model 1 (unadjusted)	0.0245425	0.00236315	0.0199107	0.0291743	3.02484e-25	63426	Yes
Small LDL ratios	Free cholesterol to total lipids ratio in small LDL	S_LDL_FC_pct	Multivariable regression	Sensitivity	Model 3 (model 2 with additional adjustment of confounders at baseline)	0.0101482	0.00234677	0.00554853	0.0147479	1.53235e-05	61596	Yes
Small LDL (average diameter 18.7 nm)	Total lipids in small LDL	S_LDL_L	Multivariable regression	Main	Model 2 (main)	-0.00390564	0.00245093	-0.00870947	0.000898193	0.111046	62012	No
Small LDL (average diameter 18.7 nm)	Total lipids in small LDL	S_LDL_L	Multivariable regression	Sensitivity	Model 1 (unadjusted)	-0.00423792	0.00241348	-0.00896834	0.000492489	0.0791032	63426	No
Small LDL (average diameter 18.7 nm)	Total lipids in small LDL	S_LDL_L	Multivariable regression	Sensitivity	Model 3 (model 2 with additional adjustment of confounders at baseline)	0.00326239	0.00246896	-0.00157676	0.00810154	0.186385	61596	No
Small LDL (average diameter 18.7 nm)	Concentration of small LDL particles	S_LDL_P	Multivariable regression	Main	Model 2 (main)	-0.00606213	0.00248171	-0.0109263	-0.00119799	0.0145796	62012	No
Small LDL (average diameter 18.7 nm)	Concentration of small LDL particles	S_LDL_P	Multivariable regression	Sensitivity	Model 1 (unadjusted)	-0.0068233	0.00245275	-0.0116307	-0.00201592	0.00540574	63426	No
Small LDL (average diameter 18.7 nm)	Concentration of small LDL particles	S_LDL_P	Multivariable regression	Sensitivity	Model 3 (model 2 with additional adjustment of confounders at baseline)	0.00256537	0.00249386	-0.0023226	0.00745334	0.303638	61596	No
Small LDL (average diameter 18.7 nm)	Phospholipids in small LDL	S_LDL_PL	Multivariable regression	Main	Model 2 (main)	-0.000170507	0.0024609	-0.00499387	0.00465285	0.944762	62012	No
Small LDL (average diameter 18.7 nm)	Phospholipids in small LDL	S_LDL_PL	Multivariable regression	Sensitivity	Model 1 (unadjusted)	-0.00219254	0.00241579	-0.00692749	0.00254241	0.364101	63426	No
Small LDL (average diameter 18.7 nm)	Phospholipids in small LDL	S_LDL_PL	Multivariable regression	Sensitivity	Model 3 (model 2 with additional adjustment of confounders at baseline)	0.00344782	0.00248568	-0.00142411	0.00831975	0.165424	61596	No
Small LDL ratios	Phospholipids to total lipids ratio in small LDL	S_LDL_PL_pct	Multivariable regression	Main	Model 2 (main)	0.0159796	0.00254627	0.0109889	0.0209703	3.50389e-10	62012	Yes
Small LDL ratios	Phospholipids to total lipids ratio in small LDL	S_LDL_PL_pct	Multivariable regression	Sensitivity	Model 1 (unadjusted)	0.00962813	0.0025094	0.0047097	0.0145466	0.000124758	63426	Yes
Small LDL ratios	Phospholipids to total lipids ratio in small LDL	S_LDL_PL_pct	Multivariable regression	Sensitivity	Model 3 (model 2 with additional adjustment of confounders at baseline)	-0.000284303	0.00252901	-0.00524115	0.00467255	0.910493	61596	Yes
Small LDL (average diameter 18.7 nm)	Triglycerides in small LDL	S_LDL_TG	Multivariable regression	Main	Model 2 (main)	-0.0250816	0.00235553	-0.0296984	-0.0204648	1.87828e-26	62012	No
Small LDL (average diameter 18.7 nm)	Triglycerides in small LDL	S_LDL_TG	Multivariable regression	Sensitivity	Model 1 (unadjusted)	-0.0230699	0.00236475	-0.0277048	-0.018435	1.80765e-22	63426	No
Small LDL (average diameter 18.7 nm)	Triglycerides in small LDL	S_LDL_TG	Multivariable regression	Sensitivity	Model 3 (model 2 with additional adjustment of confounders at baseline)	-0.00699577	0.00230326	-0.0115101	-0.00248138	0.00238778	61596	No
Small LDL ratios	Triglycerides to total lipids ratio in small LDL	S_LDL_TG_pct	Multivariable regression	Main	Model 2 (main)	-0.0266787	0.00239758	-0.0313779	-0.0219794	9.83303e-29	62012	Yes
Small LDL ratios	Triglycerides to total lipids ratio in small LDL	S_LDL_TG_pct	Multivariable regression	Sensitivity	Model 1 (unadjusted)	-0.0239109	0.00235964	-0.0285358	-0.0192861	4.1017e-24	63426	Yes
Small LDL ratios	Triglycerides to total lipids ratio in small LDL	S_LDL_TG_pct	Multivariable regression	Sensitivity	Model 3 (model 2 with additional adjustment of confounders at baseline)	-0.0109982	0.0023642	-0.0156321	-0.00636441	3.29428e-06	61596	Yes
Small VLDL (average diameter 36.8 nm)	Cholesterol in small VLDL	S_VLDL_C	Multivariable regression	Main	Model 2 (main)	-0.0125625	0.00255828	-0.0175767	-0.00754829	9.10603e-07	62012	No
Small VLDL (average diameter 36.8 nm)	Cholesterol in small VLDL	S_VLDL_C	Multivariable regression	Sensitivity	Model 1 (unadjusted)	-0.0119987	0.00253417	-0.0169657	-0.00703173	2.19776e-06	63426	No
Small VLDL (average diameter 36.8 nm)	Cholesterol in small VLDL	S_VLDL_C	Multivariable regression	Sensitivity	Model 3 (model 2 with additional adjustment of confounders at baseline)	0.00157597	0.00254424	-0.00341074	0.00656267	0.535638	61596	No
Small VLDL ratios	Cholesterol to total lipids ratio in small VLDL	S_VLDL_C_pct	Multivariable regression	Main	Model 2 (main)	0.0206961	0.00244364	0.0159066	0.0254856	2.52008e-17	62012	Yes
Small VLDL ratios	Cholesterol to total lipids ratio in small VLDL	S_VLDL_C_pct	Multivariable regression	Sensitivity	Model 1 (unadjusted)	0.0170158	0.00237946	0.0123521	0.0216796	8.70046e-13	63426	Yes
Small VLDL ratios	Cholesterol to total lipids ratio in small VLDL	S_VLDL_C_pct	Multivariable regression	Sensitivity	Model 3 (model 2 with additional adjustment of confounders at baseline)	0.0125772	0.00245507	0.00776526	0.0173891	3.01688e-07	61596	Yes
Small VLDL (average diameter 36.8 nm)	Cholesteryl esters in small VLDL	S_VLDL_CE	Multivariable regression	Main	Model 2 (main)	-0.0150897	0.00258538	-0.020157	-0.0100224	5.35547e-09	62012	No
Small VLDL (average diameter 36.8 nm)	Cholesteryl esters in small VLDL	S_VLDL_CE	Multivariable regression	Sensitivity	Model 1 (unadjusted)	-0.0141928	0.00256355	-0.0192173	-0.00916824	3.09986e-08	63426	No
Small VLDL (average diameter 36.8 nm)	Cholesteryl esters in small VLDL	S_VLDL_CE	Multivariable regression	Sensitivity	Model 3 (model 2 with additional adjustment of confounders at baseline)	0.00110778	0.00255768	-0.00390527	0.00612082	0.66493	61596	No
Small VLDL ratios	Cholesteryl esters to total lipids ratio in small VLDL	S_VLDL_CE_pct	Multivariable regression	Main	Model 2 (main)	0.0123881	0.00249959	0.0074889	0.0172873	7.21286e-07	62012	Yes
Small VLDL ratios	Cholesteryl esters to total lipids ratio in small VLDL	S_VLDL_CE_pct	Multivariable regression	Sensitivity	Model 1 (unadjusted)	0.00973332	0.00242765	0.00497513	0.0144915	6.09527e-05	63426	Yes
Small VLDL ratios	Cholesteryl esters to total lipids ratio in small VLDL	S_VLDL_CE_pct	Multivariable regression	Sensitivity	Model 3 (model 2 with additional adjustment of confounders at baseline)	0.011868	0.00252389	0.0069212	0.0168148	2.57835e-06	61596	Yes
Small VLDL (average diameter 36.8 nm)	Free cholesterol in small VLDL	S_VLDL_FC	Multivariable regression	Main	Model 2 (main)	-0.00785015	0.00250568	-0.0127613	-0.00293901	0.00173147	62012	No
Small VLDL (average diameter 36.8 nm)	Free cholesterol in small VLDL	S_VLDL_FC	Multivariable regression	Sensitivity	Model 1 (unadjusted)	-0.00785072	0.00247618	-0.012704	-0.0029974	0.00152253	63426	No
Small VLDL (average diameter 36.8 nm)	Free cholesterol in small VLDL	S_VLDL_FC	Multivariable regression	Sensitivity	Model 3 (model 2 with additional adjustment of confounders at baseline)	0.0023396	0.00251245	-0.00258479	0.00726399	0.351752	61596	No
Small VLDL ratios	Free cholesterol to total lipids ratio in small VLDL	S_VLDL_FC_pct	Multivariable regression	Main	Model 2 (main)	0.0279133	0.00242128	0.0231676	0.032659	1.02101e-30	62012	Yes
Small VLDL ratios	Free cholesterol to total lipids ratio in small VLDL	S_VLDL_FC_pct	Multivariable regression	Sensitivity	Model 1 (unadjusted)	0.023518	0.0023723	0.0188683	0.0281677	3.77655e-23	63426	Yes
Small VLDL ratios	Free cholesterol to total lipids ratio in small VLDL	S_VLDL_FC_pct	Multivariable regression	Sensitivity	Model 3 (model 2 with additional adjustment of confounders at baseline)	0.0113175	0.00238339	0.00664602	0.0159889	2.05419e-06	61596	Yes
Small VLDL (average diameter 36.8 nm)	Total lipids in small VLDL	S_VLDL_L	Multivariable regression	Main	Model 2 (main)	-0.0209052	0.00252897	-0.0258619	-0.0159484	1.40897e-16	62012	No
Small VLDL (average diameter 36.8 nm)	Total lipids in small VLDL	S_VLDL_L	Multivariable regression	Sensitivity	Model 1 (unadjusted)	-0.0189714	0.00252299	-0.0239165	-0.0140263	5.57491e-14	63426	No
Small VLDL (average diameter 36.8 nm)	Total lipids in small VLDL	S_VLDL_L	Multivariable regression	Sensitivity	Model 3 (model 2 with additional adjustment of confounders at baseline)	-0.00287522	0.00248713	-0.00775	0.00199956	0.24767	61596	No
Small VLDL (average diameter 36.8 nm)	Concentration of small VLDL particles	S_VLDL_P	Multivariable regression	Main	Model 2 (main)	-0.0212084	0.00251767	-0.0261431	-0.0162738	3.72041e-17	62012	No
Small VLDL (average diameter 36.8 nm)	Concentration of small VLDL particles	S_VLDL_P	Multivariable regression	Sensitivity	Model 1 (unadjusted)	-0.0192798	0.00251162	-0.0242025	-0.014357	1.66174e-14	63426	No
Small VLDL (average diameter 36.8 nm)	Concentration of small VLDL particles	S_VLDL_P	Multivariable regression	Sensitivity	Model 3 (model 2 with additional adjustment of confounders at baseline)	-0.00303046	0.00247242	-0.0078764	0.00181548	0.220313	61596	No
Small VLDL (average diameter 36.8 nm)	Phospholipids in small VLDL	S_VLDL_PL	Multivariable regression	Main	Model 2 (main)	-0.0142633	0.00253141	-0.0192249	-0.00930179	1.7627e-08	62012	No
Small VLDL (average diameter 36.8 nm)	Phospholipids in small VLDL	S_VLDL_PL	Multivariable regression	Sensitivity	Model 1 (unadjusted)	-0.0133079	0.00251361	-0.0182346	-0.00838122	1.1985e-07	63426	No
Small VLDL (average diameter 36.8 nm)	Phospholipids in small VLDL	S_VLDL_PL	Multivariable regression	Sensitivity	Model 3 (model 2 with additional adjustment of confounders at baseline)	5.18925e-06	0.00251661	-0.00492737	0.00493775	0.998355	61596	No
Small VLDL ratios	Phospholipids to total lipids ratio in small VLDL	S_VLDL_PL_pct	Multivariable regression	Main	Model 2 (main)	0.0260673	0.0024191	0.0213259	0.0308088	4.74104e-27	62012	Yes
Small VLDL ratios	Phospholipids to total lipids ratio in small VLDL	S_VLDL_PL_pct	Multivariable regression	Sensitivity	Model 1 (unadjusted)	0.0220963	0.00236755	0.0174559	0.0267367	1.06144e-20	63426	Yes
Small VLDL ratios	Phospholipids to total lipids ratio in small VLDL	S_VLDL_PL_pct	Multivariable regression	Sensitivity	Model 3 (model 2 with additional adjustment of confounders at baseline)	0.0108916	0.00239206	0.00620311	0.01558	5.29356e-06	61596	Yes
Small VLDL (average diameter 36.8 nm)	Triglycerides in small VLDL	S_VLDL_TG	Multivariable regression	Main	Model 2 (main)	-0.0280659	0.00247093	-0.0329089	-0.0232228	7.20869e-30	62012	No
Small VLDL (average diameter 36.8 nm)	Triglycerides in small VLDL	S_VLDL_TG	Multivariable regression	Sensitivity	Model 1 (unadjusted)	-0.0247814	0.00246599	-0.0296147	-0.0199481	9.64034e-24	63426	No
Small VLDL (average diameter 36.8 nm)	Triglycerides in small VLDL	S_VLDL_TG	Multivariable regression	Sensitivity	Model 3 (model 2 with additional adjustment of confounders at baseline)	-0.00813981	0.00241035	-0.0128641	-0.00341553	0.000733183	61596	No
Small VLDL ratios	Triglycerides to total lipids ratio in small VLDL	S_VLDL_TG_pct	Multivariable regression	Main	Model 2 (main)	-0.0227329	0.00243197	-0.0274996	-0.0179663	9.25679e-21	62012	Yes
Small VLDL ratios	Triglycerides to total lipids ratio in small VLDL	S_VLDL_TG_pct	Multivariable regression	Sensitivity	Model 1 (unadjusted)	-0.018893	0.00237142	-0.023541	-0.014245	1.65314e-15	63426	Yes
Small VLDL ratios	Triglycerides to total lipids ratio in small VLDL	S_VLDL_TG_pct	Multivariable regression	Sensitivity	Model 3 (model 2 with additional adjustment of confounders at baseline)	-0.0122605	0.00243341	-0.01703	-0.00749102	4.70741e-07	61596	Yes
Fatty acids	Saturated fatty acids	SFA	Multivariable regression	Main	Model 2 (main)	-0.0155296	0.0022906	-0.0200192	-0.01104	1.21503e-11	61966	No
Fatty acids	Saturated fatty acids	SFA	Multivariable regression	Sensitivity	Model 1 (unadjusted)	-0.0143479	0.00230633	-0.0188683	-0.00982751	4.96754e-10	63379	No
Fatty acids	Saturated fatty acids	SFA	Multivariable regression	Sensitivity	Model 3 (model 2 with additional adjustment of confounders at baseline)	-0.00405653	0.00226462	-0.00849518	0.000382126	0.0732561	61550	No
Fatty acids	Ratio of saturated fatty acids to total fatty acids	SFA_pct	Multivariable regression	Main	Model 2 (main)	-0.0103501	0.00232019	-0.0148977	-0.00580251	8.17692e-06	61966	Yes
Fatty acids	Ratio of saturated fatty acids to total fatty acids	SFA_pct	Multivariable regression	Sensitivity	Model 1 (unadjusted)	-0.0109572	0.00226348	-0.0153936	-0.00652075	1.29584e-06	63379	Yes
Fatty acids	Ratio of saturated fatty acids to total fatty acids	SFA_pct	Multivariable regression	Sensitivity	Model 3 (model 2 with additional adjustment of confounders at baseline)	-0.00198565	0.00227163	-0.00643804	0.00246675	0.382064	61550	Yes
Other lipids	Sphingomyelins	Sphingomyelins	Multivariable regression	Main	Model 2 (main)	0.0125736	0.00230823	0.00804943	0.0170977	5.13437e-08	61966	No
Other lipids	Sphingomyelins	Sphingomyelins	Multivariable regression	Sensitivity	Model 1 (unadjusted)	0.00989476	0.00227933	0.00542728	0.0143622	1.42e-05	63379	No
Other lipids	Sphingomyelins	Sphingomyelins	Multivariable regression	Sensitivity	Model 3 (model 2 with additional adjustment of confounders at baseline)	0.00337964	0.00228099	-0.0010911	0.00785037	0.138437	61550	No
Other lipids	Ratio of triglycerides to phosphoglycerides	TG_by_PG	Multivariable regression	Main	Model 2 (main)	-0.0320996	0.00233428	-0.0366748	-0.0275244	5.7791e-43	61966	Yes
Other lipids	Ratio of triglycerides to phosphoglycerides	TG_by_PG	Multivariable regression	Sensitivity	Model 1 (unadjusted)	-0.0281389	0.00230647	-0.0326596	-0.0236182	3.39664e-34	63379	Yes
Other lipids	Ratio of triglycerides to phosphoglycerides	TG_by_PG	Multivariable regression	Sensitivity	Model 3 (model 2 with additional adjustment of confounders at baseline)	-0.00686579	0.00219117	-0.0111605	-0.00257109	0.00172885	61550	Yes
Amino acids	Total concentration of branched-chain amino acids (leucine + isoleucine + valine)	Total_BCAA	Multivariable regression	Main	Model 2 (main)	-0.0259127	0.00253726	-0.0308857	-0.0209397	1.81587e-24	61996	Yes
Amino acids	Total concentration of branched-chain amino acids (leucine + isoleucine + valine)	Total_BCAA	Multivariable regression	Sensitivity	Model 1 (unadjusted)	-0.0243526	0.00246676	-0.0291875	-0.0195178	5.70252e-23	63410	Yes
Amino acids	Total concentration of branched-chain amino acids (leucine + isoleucine + valine)	Total_BCAA	Multivariable regression	Sensitivity	Model 3 (model 2 with additional adjustment of confounders at baseline)	-0.00511501	0.0024877	-0.0099909	-0.000239108	0.0397755	61581	Yes
Cholesterol	Total cholesterol	Total_C	Multivariable regression	Main	Model 2 (main)	0.00975552	0.00236384	0.0051224	0.0143886	3.6803e-05	62012	No
Cholesterol	Total cholesterol	Total_C	Multivariable regression	Sensitivity	Model 1 (unadjusted)	0.00779341	0.00233475	0.0032173	0.0123695	0.000844294	63426	No
Cholesterol	Total cholesterol	Total_C	Multivariable regression	Sensitivity	Model 3 (model 2 with additional adjustment of confounders at baseline)	0.00440083	0.00236865	-0.000241721	0.00904338	0.0631809	61596	No
Cholesteryl esters	Total esterified cholesterol	Total_CE	Multivariable regression	Main	Model 2 (main)	0.0112764	0.00235979	0.00665123	0.0159016	1.76952e-06	62012	No
Cholesteryl esters	Total esterified cholesterol	Total_CE	Multivariable regression	Sensitivity	Model 1 (unadjusted)	0.00926886	0.00232863	0.00470474	0.013833	6.88802e-05	63426	No
Cholesteryl esters	Total esterified cholesterol	Total_CE	Multivariable regression	Sensitivity	Model 3 (model 2 with additional adjustment of confounders at baseline)	0.00463837	0.00235708	1.84853e-05	0.00925825	0.0490907	61596	No
Fatty acids	Total fatty acids	Total_FA	Multivariable regression	Main	Model 2 (main)	-0.0147809	0.00232029	-0.0193287	-0.0102331	1.90019e-10	61966	No
Fatty acids	Total fatty acids	Total_FA	Multivariable regression	Sensitivity	Model 1 (unadjusted)	-0.0132488	0.00234018	-0.0178356	-0.00866206	1.5075e-08	63379	No
Fatty acids	Total fatty acids	Total_FA	Multivariable regression	Sensitivity	Model 3 (model 2 with additional adjustment of confounders at baseline)	-0.00399051	0.00231197	-0.00852197	0.000540959	0.0843491	61550	No
Free cholesterol	Total free cholesterol	Total_FC	Multivariable regression	Main	Model 2 (main)	0.00579551	0.00237886	0.00113295	0.0104581	0.014843	62012	No
Free cholesterol	Total free cholesterol	Total_FC	Multivariable regression	Sensitivity	Model 1 (unadjusted)	0.00397664	0.00235369	-0.000636597	0.00858987	0.0911223	63426	No
Free cholesterol	Total free cholesterol	Total_FC	Multivariable regression	Sensitivity	Model 3 (model 2 with additional adjustment of confounders at baseline)	0.00374318	0.00239792	-0.000956751	0.0084431	0.118527	61596	No
Total lipids	Total lipids in lipoprotein particles	Total_L	Multivariable regression	Main	Model 2 (main)	-0.0016868	0.00236431	-0.00632085	0.00294726	0.475576	62012	No
Total lipids	Total lipids in lipoprotein particles	Total_L	Multivariable regression	Sensitivity	Model 1 (unadjusted)	-0.00224151	0.00235373	-0.00685482	0.00237181	0.340939	63426	No
Total lipids	Total lipids in lipoprotein particles	Total_L	Multivariable regression	Sensitivity	Model 3 (model 2 with additional adjustment of confounders at baseline)	0.000510243	0.00237696	-0.00414861	0.00516909	0.830032	61596	No
Lipoprotein particle concentrations	Total concentration of lipoprotein particles	Total_P	Multivariable regression	Main	Model 2 (main)	0.0113529	0.0023334	0.00677942	0.0159263	1.14513e-06	62012	No
Lipoprotein particle concentrations	Total concentration of lipoprotein particles	Total_P	Multivariable regression	Sensitivity	Model 1 (unadjusted)	0.011344	0.00228774	0.00686006	0.015828	7.11789e-07	63426	No
Lipoprotein particle concentrations	Total concentration of lipoprotein particles	Total_P	Multivariable regression	Sensitivity	Model 3 (model 2 with additional adjustment of confounders at baseline)	0.000644365	0.00224642	-0.00375861	0.00504734	0.774235	61596	No
Phospholipids	Total phospholipids in lipoprotein particles	Total_PL	Multivariable regression	Main	Model 2 (main)	0.00534921	0.00232598	0.000790289	0.00990812	0.0214648	62012	No
Phospholipids	Total phospholipids in lipoprotein particles	Total_PL	Multivariable regression	Sensitivity	Model 1 (unadjusted)	0.00378499	0.00230973	-0.00074207	0.00831206	0.101277	63426	No
Phospholipids	Total phospholipids in lipoprotein particles	Total_PL	Multivariable regression	Sensitivity	Model 3 (model 2 with additional adjustment of confounders at baseline)	0.000437042	0.00230632	-0.00408334	0.00495742	0.849703	61596	No
Triglycerides	Total triglycerides	Total_TG	Multivariable regression	Main	Model 2 (main)	-0.0288156	0.00241778	-0.0335545	-0.0240768	1.03274e-32	62012	No
Triglycerides	Total triglycerides	Total_TG	Multivariable regression	Sensitivity	Model 1 (unadjusted)	-0.0254033	0.0024114	-0.0301297	-0.020677	6.28034e-26	63426	No
Triglycerides	Total triglycerides	Total_TG	Multivariable regression	Sensitivity	Model 3 (model 2 with additional adjustment of confounders at baseline)	-0.00701422	0.00233867	-0.011598	-0.00243043	0.00270767	61596	No
Amino acids	Tyrosine	Tyr	Multivariable regression	Main	Model 2 (main)	-0.0187378	0.00255572	-0.0237471	-0.0137286	2.29991e-13	61917	No
Amino acids	Tyrosine	Tyr	Multivariable regression	Sensitivity	Model 1 (unadjusted)	-0.0200952	0.00251764	-0.0250297	-0.0151606	1.46676e-15	63330	No
Amino acids	Tyrosine	Tyr	Multivariable regression	Sensitivity	Model 3 (model 2 with additional adjustment of confounders at baseline)	-0.00408944	0.00254554	-0.0090787	0.000899829	0.108167	61501	No
Fatty acids	Degree of unsaturation	Unsaturation	Multivariable regression	Main	Model 2 (main)	0.0119806	0.00234049	0.00739324	0.016568	3.08336e-07	61966	No
Fatty acids	Degree of unsaturation	Unsaturation	Multivariable regression	Sensitivity	Model 1 (unadjusted)	0.00876814	0.00229906	0.00426199	0.0132743	0.000136978	63379	No
Fatty acids	Degree of unsaturation	Unsaturation	Multivariable regression	Sensitivity	Model 3 (model 2 with additional adjustment of confounders at baseline)	-0.00615797	0.00226086	-0.0105893	-0.00172668	0.00645681	61550	No
Amino acids	Valine	Val	Multivariable regression	Main	Model 2 (main)	-0.0301669	0.00252801	-0.0351218	-0.025212	8.64614e-33	61997	No
Amino acids	Valine	Val	Multivariable regression	Sensitivity	Model 1 (unadjusted)	-0.029608	0.00246399	-0.0344374	-0.0247786	3.17157e-33	63411	No
Amino acids	Valine	Val	Multivariable regression	Sensitivity	Model 3 (model 2 with additional adjustment of confounders at baseline)	-0.00771729	0.00246512	-0.0125489	-0.00288565	0.00174538	61582	No
Cholesterol	VLDL cholesterol	VLDL_C	Multivariable regression	Main	Model 2 (main)	-0.0142419	0.00253081	-0.0192023	-0.00928154	1.83715e-08	62012	No
Cholesterol	VLDL cholesterol	VLDL_C	Multivariable regression	Sensitivity	Model 1 (unadjusted)	-0.0134944	0.00250843	-0.0184109	-0.00857785	7.49096e-08	63426	No
Cholesterol	VLDL cholesterol	VLDL_C	Multivariable regression	Sensitivity	Model 3 (model 2 with additional adjustment of confounders at baseline)	0.000540318	0.00251381	-0.00438676	0.00546739	0.829815	61596	No
Cholesteryl esters	Cholesteryl esters in VLDL	VLDL_CE	Multivariable regression	Main	Model 2 (main)	-0.00997444	0.00253251	-0.0149382	-0.00501072	8.20618e-05	62012	No
Cholesteryl esters	Cholesteryl esters in VLDL	VLDL_CE	Multivariable regression	Sensitivity	Model 1 (unadjusted)	-0.00985001	0.00250402	-0.0147579	-0.00494213	8.37438e-05	63426	No
Cholesteryl esters	Cholesteryl esters in VLDL	VLDL_CE	Multivariable regression	Sensitivity	Model 3 (model 2 with additional adjustment of confounders at baseline)	0.00218737	0.00253063	-0.00277266	0.0071474	0.387395	61596	No
Free cholesterol	Free cholesterol in VLDL	VLDL_FC	Multivariable regression	Main	Model 2 (main)	-0.0195821	0.00250931	-0.0245003	-0.0146638	6.10137e-15	62012	No
Free cholesterol	Free cholesterol in VLDL	VLDL_FC	Multivariable regression	Sensitivity	Model 1 (unadjusted)	-0.0180106	0.00249417	-0.0228992	-0.013122	5.21566e-13	63426	No
Free cholesterol	Free cholesterol in VLDL	VLDL_FC	Multivariable regression	Sensitivity	Model 3 (model 2 with additional adjustment of confounders at baseline)	-0.00172853	0.00246966	-0.00656906	0.00311201	0.483989	61596	No
Total lipids	Total lipids in VLDL	VLDL_L	Multivariable regression	Main	Model 2 (main)	-0.0246406	0.00246522	-0.0294724	-0.0198088	1.6652e-23	62012	No
Total lipids	Total lipids in VLDL	VLDL_L	Multivariable regression	Sensitivity	Model 1 (unadjusted)	-0.0219489	0.00245216	-0.0267551	-0.0171427	3.62044e-19	63426	No
Total lipids	Total lipids in VLDL	VLDL_L	Multivariable regression	Sensitivity	Model 3 (model 2 with additional adjustment of confounders at baseline)	-0.00387824	0.00239848	-0.00857925	0.000822773	0.105892	61596	No
Lipoprotein particle concentrations	Concentration of VLDL particles	VLDL_P	Multivariable regression	Main	Model 2 (main)	-0.0175502	0.00250443	-0.0224589	-0.0126415	2.44812e-12	62012	No
Lipoprotein particle concentrations	Concentration of VLDL particles	VLDL_P	Multivariable regression	Sensitivity	Model 1 (unadjusted)	-0.0167134	0.00249593	-0.0216054	-0.0118213	2.15625e-11	63426	No
Lipoprotein particle concentrations	Concentration of VLDL particles	VLDL_P	Multivariable regression	Sensitivity	Model 3 (model 2 with additional adjustment of confounders at baseline)	-0.00158863	0.00247859	-0.00644667	0.0032694	0.521563	61596	No
Phospholipids	Phospholipids in VLDL	VLDL_PL	Multivariable regression	Main	Model 2 (main)	-0.0220201	0.00249565	-0.0269116	-0.0171286	1.13856e-18	62012	No
Phospholipids	Phospholipids in VLDL	VLDL_PL	Multivariable regression	Sensitivity	Model 1 (unadjusted)	-0.0200583	0.00248217	-0.0249234	-0.0151933	6.53745e-16	63426	No
Phospholipids	Phospholipids in VLDL	VLDL_PL	Multivariable regression	Sensitivity	Model 3 (model 2 with additional adjustment of confounders at baseline)	-0.00262065	0.00244149	-0.00740597	0.00216467	0.283104	61596	No
Lipoprotein particle sizes	Average diameter for VLDL particles	VLDL_size	Multivariable regression	Main	Model 2 (main)	-0.0298887	0.00232672	-0.0344491	-0.0253284	1.01336e-37	62012	No
Lipoprotein particle sizes	Average diameter for VLDL particles	VLDL_size	Multivariable regression	Sensitivity	Model 1 (unadjusted)	-0.0242641	0.00229481	-0.028762	-0.0197663	4.1591e-26	63426	No
Lipoprotein particle sizes	Average diameter for VLDL particles	VLDL_size	Multivariable regression	Sensitivity	Model 3 (model 2 with additional adjustment of confounders at baseline)	-0.00575029	0.0022116	-0.010085	-0.00141556	0.00932287	61596	No
Triglycerides	Triglycerides in VLDL	VLDL_TG	Multivariable regression	Main	Model 2 (main)	-0.0296185	0.00243002	-0.0343813	-0.0248556	3.91253e-34	62012	No
Triglycerides	Triglycerides in VLDL	VLDL_TG	Multivariable regression	Sensitivity	Model 1 (unadjusted)	-0.0255837	0.00241307	-0.0303133	-0.0208541	3.0643e-26	63426	No
Triglycerides	Triglycerides in VLDL	VLDL_TG	Multivariable regression	Sensitivity	Model 3 (model 2 with additional adjustment of confounders at baseline)	-0.00668428	0.0023396	-0.0112699	-0.00209867	0.00427777	61596	No
Very large HDL (average diameter 14.3 nm)	Cholesterol in very large HDL	XL_HDL_C	Multivariable regression	Main	Model 2 (main)	0.0340091	0.00232521	0.0294517	0.0385665	2.29953e-48	62012	No
Very large HDL (average diameter 14.3 nm)	Cholesterol in very large HDL	XL_HDL_C	Multivariable regression	Sensitivity	Model 1 (unadjusted)	0.0265974	0.00229254	0.0221041	0.0310908	4.34228e-31	63426	No
Very large HDL (average diameter 14.3 nm)	Cholesterol in very large HDL	XL_HDL_C	Multivariable regression	Sensitivity	Model 3 (model 2 with additional adjustment of confounders at baseline)	0.00441031	0.00213875	0.000218372	0.00860226	0.0392021	61596	No
Very large HDL ratios	Cholesterol to total lipids ratio in very large HDL	XL_HDL_C_pct	Multivariable regression	Main	Model 2 (main)	-0.0105901	0.002229	-0.0149589	-0.00622123	2.02822e-06	62004	Yes
Very large HDL ratios	Cholesterol to total lipids ratio in very large HDL	XL_HDL_C_pct	Multivariable regression	Sensitivity	Model 1 (unadjusted)	-0.00615052	0.00217085	-0.0104054	-0.00189566	0.00460941	63418	Yes
Very large HDL ratios	Cholesterol to total lipids ratio in very large HDL	XL_HDL_C_pct	Multivariable regression	Sensitivity	Model 3 (model 2 with additional adjustment of confounders at baseline)	0.00271677	0.00221351	-0.00162172	0.00705525	0.219694	61588	Yes
Very large HDL (average diameter 14.3 nm)	Cholesteryl esters in very large HDL	XL_HDL_CE	Multivariable regression	Main	Model 2 (main)	0.0339629	0.00229782	0.0294592	0.0384666	2.37518e-49	62012	No
Very large HDL (average diameter 14.3 nm)	Cholesteryl esters in very large HDL	XL_HDL_CE	Multivariable regression	Sensitivity	Model 1 (unadjusted)	0.0268533	0.00226583	0.0224123	0.0312943	2.28891e-32	63426	No
Very large HDL (average diameter 14.3 nm)	Cholesteryl esters in very large HDL	XL_HDL_CE	Multivariable regression	Sensitivity	Model 3 (model 2 with additional adjustment of confounders at baseline)	0.00415533	0.00210157	3.62569e-05	0.0082744	0.0480176	61596	No
Very large HDL ratios	Cholesteryl esters to total lipids ratio in very large HDL	XL_HDL_CE_pct	Multivariable regression	Main	Model 2 (main)	0.0105641	0.00219003	0.00627164	0.0148566	1.4124e-06	62004	Yes
Very large HDL ratios	Cholesteryl esters to total lipids ratio in very large HDL	XL_HDL_CE_pct	Multivariable regression	Sensitivity	Model 1 (unadjusted)	0.0125275	0.00213102	0.00835072	0.0167043	4.15684e-09	63418	Yes
Very large HDL ratios	Cholesteryl esters to total lipids ratio in very large HDL	XL_HDL_CE_pct	Multivariable regression	Sensitivity	Model 3 (model 2 with additional adjustment of confounders at baseline)	0.00425482	0.00219951	-5.62209e-05	0.00856587	0.0530637	61588	Yes
Very large HDL (average diameter 14.3 nm)	Free cholesterol in very large HDL	XL_HDL_FC	Multivariable regression	Main	Model 2 (main)	0.0329132	0.00244152	0.0281278	0.0376986	2.32767e-41	62012	No
Very large HDL (average diameter 14.3 nm)	Free cholesterol in very large HDL	XL_HDL_FC	Multivariable regression	Sensitivity	Model 1 (unadjusted)	0.0245992	0.00240268	0.01989	0.0293085	1.39688e-24	63426	No
Very large HDL (average diameter 14.3 nm)	Free cholesterol in very large HDL	XL_HDL_FC	Multivariable regression	Sensitivity	Model 3 (model 2 with additional adjustment of confounders at baseline)	0.00532071	0.00230423	0.000804424	0.009837	0.0209409	61596	No
Very large HDL ratios	Free cholesterol to total lipids ratio in very large HDL	XL_HDL_FC_pct	Multivariable regression	Main	Model 2 (main)	-0.026698	0.00222047	-0.0310501	-0.0223459	2.90892e-33	62004	Yes
Very large HDL ratios	Free cholesterol to total lipids ratio in very large HDL	XL_HDL_FC_pct	Multivariable regression	Sensitivity	Model 1 (unadjusted)	-0.0220085	0.00217755	-0.0262765	-0.0177405	5.36486e-24	63418	Yes
Very large HDL ratios	Free cholesterol to total lipids ratio in very large HDL	XL_HDL_FC_pct	Multivariable regression	Sensitivity	Model 3 (model 2 with additional adjustment of confounders at baseline)	-0.000171313	0.00204348	-0.00417653	0.00383391	0.933189	61588	Yes
Very large HDL (average diameter 14.3 nm)	Total lipids in very large HDL	XL_HDL_L	Multivariable regression	Main	Model 2 (main)	0.0322324	0.00230289	0.0277187	0.036746	1.91418e-44	62012	No
Very large HDL (average diameter 14.3 nm)	Total lipids in very large HDL	XL_HDL_L	Multivariable regression	Sensitivity	Model 1 (unadjusted)	0.0247877	0.00226825	0.0203419	0.0292335	8.9572e-28	63426	No
Very large HDL (average diameter 14.3 nm)	Total lipids in very large HDL	XL_HDL_L	Multivariable regression	Sensitivity	Model 3 (model 2 with additional adjustment of confounders at baseline)	0.00338578	0.00212576	-0.000780701	0.00755227	0.111223	61596	No
Very large HDL (average diameter 14.3 nm)	Concentration of very large HDL particles	XL_HDL_P	Multivariable regression	Main	Model 2 (main)	0.0323852	0.00231446	0.0278489	0.0369215	2.02257e-44	62012	No
Very large HDL (average diameter 14.3 nm)	Concentration of very large HDL particles	XL_HDL_P	Multivariable regression	Sensitivity	Model 1 (unadjusted)	0.0249979	0.0022804	0.0205284	0.0294675	6.1597e-28	63426	No
Very large HDL (average diameter 14.3 nm)	Concentration of very large HDL particles	XL_HDL_P	Multivariable regression	Sensitivity	Model 3 (model 2 with additional adjustment of confounders at baseline)	0.00367685	0.00214023	-0.000518002	0.0078717	0.0858073	61596	No
Very large HDL (average diameter 14.3 nm)	Phospholipids in very large HDL	XL_HDL_PL	Multivariable regression	Main	Model 2 (main)	0.031328	0.00229535	0.0268292	0.0358269	2.37321e-42	62012	No
Very large HDL (average diameter 14.3 nm)	Phospholipids in very large HDL	XL_HDL_PL	Multivariable regression	Sensitivity	Model 1 (unadjusted)	0.0239349	0.00225931	0.0195067	0.0283632	3.3441e-26	63426	No
Very large HDL (average diameter 14.3 nm)	Phospholipids in very large HDL	XL_HDL_PL	Multivariable regression	Sensitivity	Model 3 (model 2 with additional adjustment of confounders at baseline)	0.00284133	0.00212281	-0.00131937	0.00700203	0.180746	61596	No
Very large HDL ratios	Phospholipids to total lipids ratio in very large HDL	XL_HDL_PL_pct	Multivariable regression	Main	Model 2 (main)	0.0246831	0.00231191	0.0201518	0.0292145	1.38282e-26	62004	Yes
Very large HDL ratios	Phospholipids to total lipids ratio in very large HDL	XL_HDL_PL_pct	Multivariable regression	Sensitivity	Model 1 (unadjusted)	0.0184381	0.00226491	0.0139989	0.0228773	3.99899e-16	63418	Yes
Very large HDL ratios	Phospholipids to total lipids ratio in very large HDL	XL_HDL_PL_pct	Multivariable regression	Sensitivity	Model 3 (model 2 with additional adjustment of confounders at baseline)	-6.21949e-05	0.00219127	-0.00435709	0.0042327	0.977357	61588	Yes
Very large HDL (average diameter 14.3 nm)	Triglycerides in very large HDL	XL_HDL_TG	Multivariable regression	Main	Model 2 (main)	-0.00238172	0.0023589	-0.00700515	0.00224172	0.312655	62012	No
Very large HDL (average diameter 14.3 nm)	Triglycerides in very large HDL	XL_HDL_TG	Multivariable regression	Sensitivity	Model 1 (unadjusted)	-0.00509097	0.00235037	-0.0096977	-0.000484237	0.0303129	63426	No
Very large HDL (average diameter 14.3 nm)	Triglycerides in very large HDL	XL_HDL_TG	Multivariable regression	Sensitivity	Model 3 (model 2 with additional adjustment of confounders at baseline)	-0.00381252	0.00238375	-0.00848468	0.000859633	0.109742	61596	No
Very large HDL ratios	Triglycerides to total lipids ratio in very large HDL	XL_HDL_TG_pct	Multivariable regression	Main	Model 2 (main)	-0.030554	0.00232291	-0.0351069	-0.0260011	1.83995e-39	62004	Yes
Very large HDL ratios	Triglycerides to total lipids ratio in very large HDL	XL_HDL_TG_pct	Multivariable regression	Sensitivity	Model 1 (unadjusted)	-0.0259662	0.00231133	-0.0304964	-0.021436	2.94926e-29	63418	Yes
Very large HDL ratios	Triglycerides to total lipids ratio in very large HDL	XL_HDL_TG_pct	Multivariable regression	Sensitivity	Model 3 (model 2 with additional adjustment of confounders at baseline)	-0.00600979	0.00220378	-0.0103292	-0.00169037	0.00639252	61588	Yes
Very large VLDL (average diameter 64 nm)	Cholesterol in very large VLDL	XL_VLDL_C	Multivariable regression	Main	Model 2 (main)	-0.0257594	0.00251265	-0.0306841	-0.0208346	1.21437e-24	62012	No
Very large VLDL (average diameter 64 nm)	Cholesterol in very large VLDL	XL_VLDL_C	Multivariable regression	Sensitivity	Model 1 (unadjusted)	-0.0221443	0.00248981	-0.0270244	-0.0172643	6.04541e-19	63426	No
Very large VLDL (average diameter 64 nm)	Cholesterol in very large VLDL	XL_VLDL_C	Multivariable regression	Sensitivity	Model 3 (model 2 with additional adjustment of confounders at baseline)	-0.00252943	0.0024199	-0.00727244	0.00221357	0.295906	61596	No
Very large VLDL ratios	Cholesterol to total lipids ratio in very large VLDL	XL_VLDL_C_pct	Multivariable regression	Main	Model 2 (main)	0.0326528	0.00249663	0.0277594	0.0375461	4.91452e-39	61239	Yes
Very large VLDL ratios	Cholesterol to total lipids ratio in very large VLDL	XL_VLDL_C_pct	Multivariable regression	Sensitivity	Model 1 (unadjusted)	0.0276073	0.00244482	0.0228154	0.0323991	1.53239e-29	62633	Yes
Very large VLDL ratios	Cholesterol to total lipids ratio in very large VLDL	XL_VLDL_C_pct	Multivariable regression	Sensitivity	Model 3 (model 2 with additional adjustment of confounders at baseline)	0.0122609	0.00243572	0.0074869	0.0170349	4.82225e-07	60830	Yes
Very large VLDL (average diameter 64 nm)	Cholesteryl esters in very large VLDL	XL_VLDL_CE	Multivariable regression	Main	Model 2 (main)	-0.0227312	0.00254533	-0.02772	-0.0177424	4.35182e-19	62012	No
Very large VLDL (average diameter 64 nm)	Cholesteryl esters in very large VLDL	XL_VLDL_CE	Multivariable regression	Sensitivity	Model 1 (unadjusted)	-0.0191979	0.00251863	-0.0241344	-0.0142614	2.5253e-14	63426	No
Very large VLDL (average diameter 64 nm)	Cholesteryl esters in very large VLDL	XL_VLDL_CE	Multivariable regression	Sensitivity	Model 3 (model 2 with additional adjustment of confounders at baseline)	-0.000635166	0.0024653	-0.00546716	0.00419683	0.796684	61596	No
Very large VLDL ratios	Cholesteryl esters to total lipids ratio in very large VLDL	XL_VLDL_CE_pct	Multivariable regression	Main	Model 2 (main)	0.0331305	0.0024904	0.0282493	0.0380117	2.51963e-40	61239	Yes
Very large VLDL ratios	Cholesteryl esters to total lipids ratio in very large VLDL	XL_VLDL_CE_pct	Multivariable regression	Sensitivity	Model 1 (unadjusted)	0.0288108	0.00243977	0.0240289	0.0335928	3.80127e-32	62633	Yes
Very large VLDL ratios	Cholesteryl esters to total lipids ratio in very large VLDL	XL_VLDL_CE_pct	Multivariable regression	Sensitivity	Model 3 (model 2 with additional adjustment of confounders at baseline)	0.0131122	0.00243151	0.0083464	0.0178779	6.97063e-08	60830	Yes
Very large VLDL (average diameter 64 nm)	Free cholesterol in very large VLDL	XL_VLDL_FC	Multivariable regression	Main	Model 2 (main)	-0.0284689	0.00247885	-0.0333275	-0.0236104	1.69049e-30	62012	No
Very large VLDL (average diameter 64 nm)	Free cholesterol in very large VLDL	XL_VLDL_FC	Multivariable regression	Sensitivity	Model 1 (unadjusted)	-0.0249176	0.00245861	-0.0297365	-0.0200987	4.03747e-24	63426	No
Very large VLDL (average diameter 64 nm)	Free cholesterol in very large VLDL	XL_VLDL_FC	Multivariable regression	Sensitivity	Model 3 (model 2 with additional adjustment of confounders at baseline)	-0.00464159	0.00237819	-0.00930284	1.96547e-05	0.0509742	61596	No
Very large VLDL ratios	Free cholesterol to total lipids ratio in very large VLDL	XL_VLDL_FC_pct	Multivariable regression	Main	Model 2 (main)	0.0255241	0.00257443	0.0204782	0.0305699	3.74948e-23	61239	Yes
Very large VLDL ratios	Free cholesterol to total lipids ratio in very large VLDL	XL_VLDL_FC_pct	Multivariable regression	Sensitivity	Model 1 (unadjusted)	0.0186474	0.00251154	0.0137247	0.02357	1.14483e-13	62633	Yes
Very large VLDL ratios	Free cholesterol to total lipids ratio in very large VLDL	XL_VLDL_FC_pct	Multivariable regression	Sensitivity	Model 3 (model 2 with additional adjustment of confounders at baseline)	0.00685495	0.00253301	0.00189025	0.0118196	0.0068067	60830	Yes
Very large VLDL (average diameter 64 nm)	Total lipids in very large VLDL	XL_VLDL_L	Multivariable regression	Main	Model 2 (main)	-0.0303702	0.00246117	-0.0351941	-0.0255463	6.0815e-35	62012	No
Very large VLDL (average diameter 64 nm)	Total lipids in very large VLDL	XL_VLDL_L	Multivariable regression	Sensitivity	Model 1 (unadjusted)	-0.0260257	0.00243983	-0.0308078	-0.0212436	1.5294e-26	63426	No
Very large VLDL (average diameter 64 nm)	Total lipids in very large VLDL	XL_VLDL_L	Multivariable regression	Sensitivity	Model 3 (model 2 with additional adjustment of confounders at baseline)	-0.00529222	0.00234726	-0.00989285	-0.000691597	0.0241594	61596	No
Very large VLDL (average diameter 64 nm)	Concentration of very large VLDL particles	XL_VLDL_P	Multivariable regression	Main	Model 2 (main)	-0.0304836	0.00246297	-0.0353111	-0.0256562	3.84119e-35	62012	No
Very large VLDL (average diameter 64 nm)	Concentration of very large VLDL particles	XL_VLDL_P	Multivariable regression	Sensitivity	Model 1 (unadjusted)	-0.0261559	0.00244425	-0.0309466	-0.0213652	1.06093e-26	63426	No
Very large VLDL (average diameter 64 nm)	Concentration of very large VLDL particles	XL_VLDL_P	Multivariable regression	Sensitivity	Model 3 (model 2 with additional adjustment of confounders at baseline)	-0.00528248	0.00234733	-0.00988325	-0.000681715	0.0244257	61596	No
Very large VLDL (average diameter 64 nm)	Phospholipids in very large VLDL	XL_VLDL_PL	Multivariable regression	Main	Model 2 (main)	-0.0294369	0.00247246	-0.0342829	-0.0245908	1.1968e-32	62012	No
Very large VLDL (average diameter 64 nm)	Phospholipids in very large VLDL	XL_VLDL_PL	Multivariable regression	Sensitivity	Model 1 (unadjusted)	-0.0255049	0.00245166	-0.0303102	-0.0206997	2.51501e-25	63426	No
Very large VLDL (average diameter 64 nm)	Phospholipids in very large VLDL	XL_VLDL_PL	Multivariable regression	Sensitivity	Model 3 (model 2 with additional adjustment of confounders at baseline)	-0.004733	0.00236182	-0.00936216	-0.000103831	0.0450785	61596	No
Very large VLDL ratios	Phospholipids to total lipids ratio in very large VLDL	XL_VLDL_PL_pct	Multivariable regression	Main	Model 2 (main)	-0.00629606	0.00274208	-0.0116705	-0.000921591	0.021674	61239	Yes
Very large VLDL ratios	Phospholipids to total lipids ratio in very large VLDL	XL_VLDL_PL_pct	Multivariable regression	Sensitivity	Model 1 (unadjusted)	-0.00813847	0.00268019	-0.0133916	-0.00288531	0.00239414	62633	Yes
Very large VLDL ratios	Phospholipids to total lipids ratio in very large VLDL	XL_VLDL_PL_pct	Multivariable regression	Sensitivity	Model 3 (model 2 with additional adjustment of confounders at baseline)	0.00239874	0.00274322	-0.00297796	0.00777545	0.381889	60830	Yes
Very large VLDL (average diameter 64 nm)	Triglycerides in very large VLDL	XL_VLDL_TG	Multivariable regression	Main	Model 2 (main)	-0.031881	0.00244875	-0.0366806	-0.0270815	1.06793e-38	62012	No
Very large VLDL (average diameter 64 nm)	Triglycerides in very large VLDL	XL_VLDL_TG	Multivariable regression	Sensitivity	Model 1 (unadjusted)	-0.0271549	0.00242482	-0.0319076	-0.0224023	4.40496e-29	63426	No
Very large VLDL (average diameter 64 nm)	Triglycerides in very large VLDL	XL_VLDL_TG	Multivariable regression	Sensitivity	Model 3 (model 2 with additional adjustment of confounders at baseline)	-0.00649613	0.00233211	-0.0110671	-0.0019252	0.00534583	61596	No
Very large VLDL ratios	Triglycerides to total lipids ratio in very large VLDL	XL_VLDL_TG_pct	Multivariable regression	Main	Model 2 (main)	-0.0282926	0.00256788	-0.0333256	-0.0232595	3.33055e-28	61239	Yes
Very large VLDL ratios	Triglycerides to total lipids ratio in very large VLDL	XL_VLDL_TG_pct	Multivariable regression	Sensitivity	Model 1 (unadjusted)	-0.0232827	0.00250245	-0.0281875	-0.0183779	1.39486e-20	62633	Yes
Very large VLDL ratios	Triglycerides to total lipids ratio in very large VLDL	XL_VLDL_TG_pct	Multivariable regression	Sensitivity	Model 3 (model 2 with additional adjustment of confounders at baseline)	-0.0119352	0.00254155	-0.0169166	-0.00695378	2.65832e-06	60830	Yes
Very small VLDL (average diameter 31.3 nm)	Cholesterol in very small VLDL	XS_VLDL_C	Multivariable regression	Main	Model 2 (main)	0.0029677	0.00240973	-0.00175536	0.00769077	0.218122	62012	No
Very small VLDL (average diameter 31.3 nm)	Cholesterol in very small VLDL	XS_VLDL_C	Multivariable regression	Sensitivity	Model 1 (unadjusted)	-0.000502896	0.00238163	-0.00517089	0.0041651	0.832766	63426	No
Very small VLDL (average diameter 31.3 nm)	Cholesterol in very small VLDL	XS_VLDL_C	Multivariable regression	Sensitivity	Model 3 (model 2 with additional adjustment of confounders at baseline)	0.00369839	0.00243749	-0.00107909	0.00847588	0.129197	61596	No
Very small VLDL ratios	Cholesterol to total lipids ratio in very small VLDL	XS_VLDL_C_pct	Multivariable regression	Main	Model 2 (main)	0.0292541	0.00235011	0.0246479	0.0338604	1.58116e-35	62012	Yes
Very small VLDL ratios	Cholesterol to total lipids ratio in very small VLDL	XS_VLDL_C_pct	Multivariable regression	Sensitivity	Model 1 (unadjusted)	0.0255171	0.00230757	0.0209942	0.0300399	2.12928e-28	63426	Yes
Very small VLDL ratios	Cholesterol to total lipids ratio in very small VLDL	XS_VLDL_C_pct	Multivariable regression	Sensitivity	Model 3 (model 2 with additional adjustment of confounders at baseline)	0.0115403	0.00229292	0.00704617	0.0160344	4.84201e-07	61596	Yes
Very small VLDL (average diameter 31.3 nm)	Cholesteryl esters in very small VLDL	XS_VLDL_CE	Multivariable regression	Main	Model 2 (main)	0.006084	0.00239573	0.00138837	0.0107796	0.011103	62012	No
Very small VLDL (average diameter 31.3 nm)	Cholesteryl esters in very small VLDL	XS_VLDL_CE	Multivariable regression	Sensitivity	Model 1 (unadjusted)	0.00243134	0.00236164	-0.00219747	0.00706016	0.303242	63426	No
Very small VLDL (average diameter 31.3 nm)	Cholesteryl esters in very small VLDL	XS_VLDL_CE	Multivariable regression	Sensitivity	Model 3 (model 2 with additional adjustment of confounders at baseline)	0.00471905	0.00242184	-2.77642e-05	0.00946586	0.0513554	61596	No
Very small VLDL ratios	Cholesteryl esters to total lipids ratio in very small VLDL	XS_VLDL_CE_pct	Multivariable regression	Main	Model 2 (main)	0.0306811	0.00234511	0.0260847	0.0352775	4.6385e-39	62012	Yes
Very small VLDL ratios	Cholesteryl esters to total lipids ratio in very small VLDL	XS_VLDL_CE_pct	Multivariable regression	Sensitivity	Model 1 (unadjusted)	0.0269859	0.00230772	0.0224627	0.031509	1.47837e-31	63426	Yes
Very small VLDL ratios	Cholesteryl esters to total lipids ratio in very small VLDL	XS_VLDL_CE_pct	Multivariable regression	Sensitivity	Model 3 (model 2 with additional adjustment of confounders at baseline)	0.0117733	0.00227547	0.00731334	0.0162332	2.29869e-07	61596	Yes
Very small VLDL (average diameter 31.3 nm)	Free cholesterol in very small VLDL	XS_VLDL_FC	Multivariable regression	Main	Model 2 (main)	-0.00482768	0.00244601	-0.00962186	-3.35055e-05	0.0484205	62012	No
Very small VLDL (average diameter 31.3 nm)	Free cholesterol in very small VLDL	XS_VLDL_FC	Multivariable regression	Sensitivity	Model 1 (unadjusted)	-0.00770843	0.00243389	-0.0124789	-0.00293801	0.00154026	63426	No
Very small VLDL (average diameter 31.3 nm)	Free cholesterol in very small VLDL	XS_VLDL_FC	Multivariable regression	Sensitivity	Model 3 (model 2 with additional adjustment of confounders at baseline)	0.000994522	0.00246832	-0.00384338	0.00583243	0.687012	61596	No
Very small VLDL ratios	Free cholesterol to total lipids ratio in very small VLDL	XS_VLDL_FC_pct	Multivariable regression	Main	Model 2 (main)	0.00998394	0.00233236	0.00541251	0.0145554	1.86654e-05	62012	Yes
Very small VLDL ratios	Free cholesterol to total lipids ratio in very small VLDL	XS_VLDL_FC_pct	Multivariable regression	Sensitivity	Model 1 (unadjusted)	0.00730356	0.00226744	0.00285938	0.0117477	0.00127779	63426	Yes
Very small VLDL ratios	Free cholesterol to total lipids ratio in very small VLDL	XS_VLDL_FC_pct	Multivariable regression	Sensitivity	Model 3 (model 2 with additional adjustment of confounders at baseline)	0.00638496	0.00234863	0.00178166	0.0109883	0.00655783	61596	Yes
Very small VLDL (average diameter 31.3 nm)	Total lipids in very small VLDL	XS_VLDL_L	Multivariable regression	Main	Model 2 (main)	-0.00661131	0.00245532	-0.0114237	-0.00179887	0.00709075	62012	No
Very small VLDL (average diameter 31.3 nm)	Total lipids in very small VLDL	XS_VLDL_L	Multivariable regression	Sensitivity	Model 1 (unadjusted)	-0.00915986	0.00244571	-0.0139534	-0.00436627	0.000180353	63426	No
Very small VLDL (average diameter 31.3 nm)	Total lipids in very small VLDL	XS_VLDL_L	Multivariable regression	Sensitivity	Model 3 (model 2 with additional adjustment of confounders at baseline)	0.000130893	0.00247488	-0.00471987	0.00498166	0.957821	61596	No
Very small VLDL (average diameter 31.3 nm)	Concentration of very small VLDL particles	XS_VLDL_P	Multivariable regression	Main	Model 2 (main)	-0.00635311	0.00245349	-0.011162	-0.00154427	0.00961605	62012	No
Very small VLDL (average diameter 31.3 nm)	Concentration of very small VLDL particles	XS_VLDL_P	Multivariable regression	Sensitivity	Model 1 (unadjusted)	-0.00882342	0.00244224	-0.0136102	-0.00403662	0.000303101	63426	No
Very small VLDL (average diameter 31.3 nm)	Concentration of very small VLDL particles	XS_VLDL_P	Multivariable regression	Sensitivity	Model 3 (model 2 with additional adjustment of confounders at baseline)	0.000922093	0.00247168	-0.0039224	0.00576658	0.709103	61596	No
Very small VLDL (average diameter 31.3 nm)	Phospholipids in very small VLDL	XS_VLDL_PL	Multivariable regression	Main	Model 2 (main)	-0.00906499	0.00246593	-0.0138982	-0.00423176	0.000237034	62012	No
Very small VLDL (average diameter 31.3 nm)	Phospholipids in very small VLDL	XS_VLDL_PL	Multivariable regression	Sensitivity	Model 1 (unadjusted)	-0.0115608	0.00245676	-0.0163761	-0.00674556	2.53507e-06	63426	No
Very small VLDL (average diameter 31.3 nm)	Phospholipids in very small VLDL	XS_VLDL_PL	Multivariable regression	Sensitivity	Model 3 (model 2 with additional adjustment of confounders at baseline)	-0.00072099	0.00247979	-0.00558137	0.00413939	0.771246	61596	No
Very small VLDL ratios	Phospholipids to total lipids ratio in very small VLDL	XS_VLDL_PL_pct	Multivariable regression	Main	Model 2 (main)	-0.0213994	0.00240417	-0.0261116	-0.0166872	5.68301e-19	62012	Yes
Very small VLDL ratios	Phospholipids to total lipids ratio in very small VLDL	XS_VLDL_PL_pct	Multivariable regression	Sensitivity	Model 1 (unadjusted)	-0.0214348	0.00234303	-0.0260271	-0.0168424	5.94797e-20	63426	Yes
Very small VLDL ratios	Phospholipids to total lipids ratio in very small VLDL	XS_VLDL_PL_pct	Multivariable regression	Sensitivity	Model 3 (model 2 with additional adjustment of confounders at baseline)	-0.00714623	0.00233737	-0.0117275	-0.00256499	0.00223372	61596	Yes
Very small VLDL (average diameter 31.3 nm)	Triglycerides in very small VLDL	XS_VLDL_TG	Multivariable regression	Main	Model 2 (main)	-0.0246665	0.00246214	-0.0294923	-0.0198407	1.32016e-23	62012	No
Very small VLDL (average diameter 31.3 nm)	Triglycerides in very small VLDL	XS_VLDL_TG	Multivariable regression	Sensitivity	Model 1 (unadjusted)	-0.0238855	0.0024722	-0.028731	-0.01904	4.54461e-22	63426	No
Very small VLDL (average diameter 31.3 nm)	Triglycerides in very small VLDL	XS_VLDL_TG	Multivariable regression	Sensitivity	Model 3 (model 2 with additional adjustment of confounders at baseline)	-0.00779173	0.00242436	-0.0125435	-0.00303999	0.00130996	61596	No
Very small VLDL ratios	Triglycerides to total lipids ratio in very small VLDL	XS_VLDL_TG_pct	Multivariable regression	Main	Model 2 (main)	-0.0283584	0.0023474	-0.0329593	-0.0237575	1.45608e-33	62012	Yes
Very small VLDL ratios	Triglycerides to total lipids ratio in very small VLDL	XS_VLDL_TG_pct	Multivariable regression	Sensitivity	Model 1 (unadjusted)	-0.0241089	0.0023052	-0.0286271	-0.0195907	1.40589e-25	63426	Yes
Very small VLDL ratios	Triglycerides to total lipids ratio in very small VLDL	XS_VLDL_TG_pct	Multivariable regression	Sensitivity	Model 3 (model 2 with additional adjustment of confounders at baseline)	-0.0116387	0.0023025	-0.0161516	-0.00712584	4.32e-07	61596	Yes
Chylomicrons and extremely large VLDL (particle diameters from 75 nm upwards)	Cholesterol in chylomicrons and extremely large VLDL	XXL_VLDL_C	Multivariable regression	Main	Model 2 (main)	-0.0302451	0.00245048	-0.035048	-0.0254421	5.87587e-35	62012	No
Chylomicrons and extremely large VLDL (particle diameters from 75 nm upwards)	Cholesterol in chylomicrons and extremely large VLDL	XXL_VLDL_C	Multivariable regression	Sensitivity	Model 1 (unadjusted)	-0.0254247	0.00242701	-0.0301816	-0.0206678	1.17164e-25	63426	No
Chylomicrons and extremely large VLDL (particle diameters from 75 nm upwards)	Cholesterol in chylomicrons and extremely large VLDL	XXL_VLDL_C	Multivariable regression	Sensitivity	Model 3 (model 2 with additional adjustment of confounders at baseline)	-0.0060994	0.00234837	-0.0107022	-0.00149659	0.00939846	61596	No
Chylomicrons and extremely large VLDL ratios	Cholesterol to total lipids ratio in chylomicrons and extremely large VLDL	XXL_VLDL_C_pct	Multivariable regression	Main	Model 2 (main)	0.011433	0.00265625	0.00622676	0.0166393	1.67866e-05	59427	Yes
Chylomicrons and extremely large VLDL ratios	Cholesterol to total lipids ratio in chylomicrons and extremely large VLDL	XXL_VLDL_C_pct	Multivariable regression	Sensitivity	Model 1 (unadjusted)	0.0114024	0.00257252	0.00636028	0.0164446	9.33568e-06	60787	Yes
Chylomicrons and extremely large VLDL ratios	Cholesterol to total lipids ratio in chylomicrons and extremely large VLDL	XXL_VLDL_C_pct	Multivariable regression	Sensitivity	Model 3 (model 2 with additional adjustment of confounders at baseline)	0.002825	0.00267624	-0.00242043	0.00807043	0.291162	59026	Yes
Chylomicrons and extremely large VLDL (particle diameters from 75 nm upwards)	Cholesteryl esters in chylomicrons and extremely large VLDL	XXL_VLDL_CE	Multivariable regression	Main	Model 2 (main)	-0.0286079	0.00245417	-0.0334181	-0.0237977	2.28352e-31	62012	No
Chylomicrons and extremely large VLDL (particle diameters from 75 nm upwards)	Cholesteryl esters in chylomicrons and extremely large VLDL	XXL_VLDL_CE	Multivariable regression	Sensitivity	Model 1 (unadjusted)	-0.0235866	0.00242948	-0.0283484	-0.0188249	2.87447e-22	63426	No
Chylomicrons and extremely large VLDL (particle diameters from 75 nm upwards)	Cholesteryl esters in chylomicrons and extremely large VLDL	XXL_VLDL_CE	Multivariable regression	Sensitivity	Model 3 (model 2 with additional adjustment of confounders at baseline)	-0.00465423	0.00235409	-0.00926825	-4.02126e-05	0.0480368	61596	No
Chylomicrons and extremely large VLDL ratios	Cholesteryl esters to total lipids ratio in chylomicrons and extremely large VLDL	XXL_VLDL_CE_pct	Multivariable regression	Main	Model 2 (main)	0.0110284	0.00271286	0.00571117	0.0163456	4.80481e-05	59427	Yes
Chylomicrons and extremely large VLDL ratios	Cholesteryl esters to total lipids ratio in chylomicrons and extremely large VLDL	XXL_VLDL_CE_pct	Multivariable regression	Sensitivity	Model 1 (unadjusted)	0.0122063	0.0026274	0.00705659	0.017356	3.3953e-06	60787	Yes
Chylomicrons and extremely large VLDL ratios	Cholesteryl esters to total lipids ratio in chylomicrons and extremely large VLDL	XXL_VLDL_CE_pct	Multivariable regression	Sensitivity	Model 3 (model 2 with additional adjustment of confounders at baseline)	0.00626364	0.00274388	0.000885634	0.0116416	0.0224476	59026	Yes
Chylomicrons and extremely large VLDL (particle diameters from 75 nm upwards)	Free cholesterol in chylomicrons and extremely large VLDL	XXL_VLDL_FC	Multivariable regression	Main	Model 2 (main)	-0.0310272	0.00244008	-0.0358097	-0.0262446	5.38349e-37	62012	No
Chylomicrons and extremely large VLDL (particle diameters from 75 nm upwards)	Free cholesterol in chylomicrons and extremely large VLDL	XXL_VLDL_FC	Multivariable regression	Sensitivity	Model 1 (unadjusted)	-0.0266256	0.0024162	-0.0313613	-0.0218898	3.26073e-28	63426	No
Chylomicrons and extremely large VLDL (particle diameters from 75 nm upwards)	Free cholesterol in chylomicrons and extremely large VLDL	XXL_VLDL_FC	Multivariable regression	Sensitivity	Model 3 (model 2 with additional adjustment of confounders at baseline)	-0.00723207	0.00234132	-0.0118211	-0.00264309	0.00200993	61596	No
Chylomicrons and extremely large VLDL ratios	Free cholesterol to total lipids ratio in chylomicrons and extremely large VLDL	XXL_VLDL_FC_pct	Multivariable regression	Main	Model 2 (main)	0.00992524	0.00260977	0.00481009	0.0150404	0.000143036	59427	Yes
Chylomicrons and extremely large VLDL ratios	Free cholesterol to total lipids ratio in chylomicrons and extremely large VLDL	XXL_VLDL_FC_pct	Multivariable regression	Sensitivity	Model 1 (unadjusted)	0.00800311	0.00252875	0.00304675	0.0129595	0.00155243	60787	Yes
Chylomicrons and extremely large VLDL ratios	Free cholesterol to total lipids ratio in chylomicrons and extremely large VLDL	XXL_VLDL_FC_pct	Multivariable regression	Sensitivity	Model 3 (model 2 with additional adjustment of confounders at baseline)	-0.00278324	0.00261104	-0.00790088	0.0023344	0.286451	59026	Yes
Chylomicrons and extremely large VLDL (particle diameters from 75 nm upwards)	Total lipids in chylomicrons and extremely large VLDL	XXL_VLDL_L	Multivariable regression	Main	Model 2 (main)	-0.0294475	0.00241565	-0.0341822	-0.0247129	3.83129e-34	62012	No
Chylomicrons and extremely large VLDL (particle diameters from 75 nm upwards)	Total lipids in chylomicrons and extremely large VLDL	XXL_VLDL_L	Multivariable regression	Sensitivity	Model 1 (unadjusted)	-0.0250771	0.00238418	-0.0297501	-0.0204041	7.48896e-26	63426	No
Chylomicrons and extremely large VLDL (particle diameters from 75 nm upwards)	Total lipids in chylomicrons and extremely large VLDL	XXL_VLDL_L	Multivariable regression	Sensitivity	Model 3 (model 2 with additional adjustment of confounders at baseline)	-0.00586527	0.00231795	-0.0104085	-0.0013221	0.0113966	61596	No
Chylomicrons and extremely large VLDL (particle diameters from 75 nm upwards)	Concentration of chylomicrons and extremely large VLDL particles	XXL_VLDL_P	Multivariable regression	Main	Model 2 (main)	-0.0303119	0.00241773	-0.0350506	-0.0255731	5.15981e-36	62012	No
Chylomicrons and extremely large VLDL (particle diameters from 75 nm upwards)	Concentration of chylomicrons and extremely large VLDL particles	XXL_VLDL_P	Multivariable regression	Sensitivity	Model 1 (unadjusted)	-0.0263325	0.00239298	-0.0310227	-0.0216422	3.87542e-28	63426	No
Chylomicrons and extremely large VLDL (particle diameters from 75 nm upwards)	Concentration of chylomicrons and extremely large VLDL particles	XXL_VLDL_P	Multivariable regression	Sensitivity	Model 3 (model 2 with additional adjustment of confounders at baseline)	-0.00637569	0.00231506	-0.0109132	-0.00183817	0.00588877	61596	No
Chylomicrons and extremely large VLDL (particle diameters from 75 nm upwards)	Phospholipids in chylomicrons and extremely large VLDL	XXL_VLDL_PL	Multivariable regression	Main	Model 2 (main)	-0.0311287	0.00245479	-0.0359401	-0.0263174	8.39186e-37	62012	No
Chylomicrons and extremely large VLDL (particle diameters from 75 nm upwards)	Phospholipids in chylomicrons and extremely large VLDL	XXL_VLDL_PL	Multivariable regression	Sensitivity	Model 1 (unadjusted)	-0.0265012	0.00242924	-0.0312625	-0.0217398	1.10208e-27	63426	No
Chylomicrons and extremely large VLDL (particle diameters from 75 nm upwards)	Phospholipids in chylomicrons and extremely large VLDL	XXL_VLDL_PL	Multivariable regression	Sensitivity	Model 3 (model 2 with additional adjustment of confounders at baseline)	-0.00627966	0.00234415	-0.0108742	-0.00168514	0.00738905	61596	No
Chylomicrons and extremely large VLDL ratios	Phospholipids to total lipids ratio in chylomicrons and extremely large VLDL	XXL_VLDL_PL_pct	Multivariable regression	Main	Model 2 (main)	-0.0170386	0.00278812	-0.0225033	-0.0115738	9.95414e-10	59427	Yes
Chylomicrons and extremely large VLDL ratios	Phospholipids to total lipids ratio in chylomicrons and extremely large VLDL	XXL_VLDL_PL_pct	Multivariable regression	Sensitivity	Model 1 (unadjusted)	-0.0154495	0.00272617	-0.0207928	-0.0101062	1.45902e-08	60787	Yes
Chylomicrons and extremely large VLDL ratios	Phospholipids to total lipids ratio in chylomicrons and extremely large VLDL	XXL_VLDL_PL_pct	Multivariable regression	Sensitivity	Model 3 (model 2 with additional adjustment of confounders at baseline)	-0.00539611	0.00279468	-0.0108737	8.14609e-05	0.0535062	59026	Yes
Chylomicrons and extremely large VLDL (particle diameters from 75 nm upwards)	Triglycerides in chylomicrons and extremely large VLDL	XXL_VLDL_TG	Multivariable regression	Main	Model 2 (main)	-0.0274697	0.00239178	-0.0321576	-0.0227818	1.68455e-30	62012	No
Chylomicrons and extremely large VLDL (particle diameters from 75 nm upwards)	Triglycerides in chylomicrons and extremely large VLDL	XXL_VLDL_TG	Multivariable regression	Sensitivity	Model 1 (unadjusted)	-0.0236003	0.00235444	-0.028215	-0.0189856	1.24818e-23	63426	No
Chylomicrons and extremely large VLDL (particle diameters from 75 nm upwards)	Triglycerides in chylomicrons and extremely large VLDL	XXL_VLDL_TG	Multivariable regression	Sensitivity	Model 3 (model 2 with additional adjustment of confounders at baseline)	-0.0049601	0.00230546	-0.0094788	-0.000441405	0.0314437	61596	No
Chylomicrons and extremely large VLDL ratios	Triglycerides to total lipids ratio in chylomicrons and extremely large VLDL	XXL_VLDL_TG_pct	Multivariable regression	Main	Model 2 (main)	-0.00252807	0.00273477	-0.00788821	0.00283207	0.355272	59427	Yes
Chylomicrons and extremely large VLDL ratios	Triglycerides to total lipids ratio in chylomicrons and extremely large VLDL	XXL_VLDL_TG_pct	Multivariable regression	Sensitivity	Model 1 (unadjusted)	-0.00346578	0.00265016	-0.00866009	0.00172853	0.190959	60787	Yes
Chylomicrons and extremely large VLDL ratios	Triglycerides to total lipids ratio in chylomicrons and extremely large VLDL	XXL_VLDL_TG_pct	Multivariable regression	Sensitivity	Model 3 (model 2 with additional adjustment of confounders at baseline)	-0.000238959	0.00277066	-0.00566945	0.00519153	0.931271	59026	Yes
Ketone bodies	Acetate	Acetate	Mendelian randomisation	Main	Inverse variance weighted	0.0131251	0.0111285	-0.00868685	0.034937	0.238236		No
Ketone bodies	Acetate	Acetate	Mendelian randomisation	Sensitivity	MR Egger	0.0655253	0.0297539	0.00720759	0.123843	0.0283075		No
Ketone bodies	Acetate	Acetate	Mendelian randomisation	Sensitivity	Weighted median	0.00368087	0.0159551	-0.0275911	0.0349529	0.817547		No
Ketone bodies	Acetoacetate	Acetoacetate	Mendelian randomisation	Main	Inverse variance weighted	-0.0221491	0.00980803	-0.0413728	-0.00292532	0.0239296		No
Ketone bodies	Acetoacetate	Acetoacetate	Mendelian randomisation	Sensitivity	MR Egger	0.0149822	0.0262719	-0.0365106	0.0664751	0.56886		No
Ketone bodies	Acetoacetate	Acetoacetate	Mendelian randomisation	Sensitivity	Weighted median	-0.0123817	0.0155472	-0.0428542	0.0180907	0.425801		No
Ketone bodies	Acetone	Acetone	Mendelian randomisation	Main	Inverse variance weighted	-0.0128306	0.00991985	-0.0322735	0.00661233	0.195865		No
Ketone bodies	Acetone	Acetone	Mendelian randomisation	Sensitivity	MR Egger	0.000697396	0.0266485	-0.0515337	0.0529285	0.979137		No
Ketone bodies	Acetone	Acetone	Mendelian randomisation	Sensitivity	Weighted median	-0.0242208	0.0157221	-0.0550361	0.00659443	0.123423		No
Amino acids	Alanine	Ala	Mendelian randomisation	Main	Inverse variance weighted	-0.012217	0.0105046	-0.032806	0.00837208	0.244826		No
Amino acids	Alanine	Ala	Mendelian randomisation	Sensitivity	MR Egger	-0.0113666	0.0282308	-0.0666989	0.0439657	0.687467		No
Amino acids	Alanine	Ala	Mendelian randomisation	Sensitivity	Weighted median	-0.00366931	0.0175315	-0.038031	0.0306923	0.834215		No
Fluid balance	Albumin	Albumin	Mendelian randomisation	Main	Inverse variance weighted	0.0177929	0.0104244	-0.00263889	0.0382247	0.0878492		No
Fluid balance	Albumin	Albumin	Mendelian randomisation	Sensitivity	MR Egger	0.0217428	0.028014	-0.0331646	0.0766502	0.438196		No
Fluid balance	Albumin	Albumin	Mendelian randomisation	Sensitivity	Weighted median	0.0206287	0.0163655	-0.0114477	0.052705	0.20749		No
Apolipoproteins	Apolipoprotein A1	ApoA1	Mendelian randomisation	Main	Inverse variance weighted	0.0140417	0.0112126	-0.00793504	0.0360184	0.210456		No
Apolipoproteins	Apolipoprotein A1	ApoA1	Mendelian randomisation	Sensitivity	MR Egger	-0.0354298	0.0299978	-0.0942255	0.0233658	0.238381		No
Apolipoproteins	Apolipoprotein A1	ApoA1	Mendelian randomisation	Sensitivity	Weighted median	0.00258301	0.0159933	-0.0287639	0.0339299	0.871695		No
Apolipoproteins	Apolipoprotein B	ApoB	Mendelian randomisation	Main	Inverse variance weighted	0.00976835	0.0113546	-0.0124867	0.0320234	0.389625		No
Apolipoproteins	Apolipoprotein B	ApoB	Mendelian randomisation	Sensitivity	MR Egger	-0.0120832	0.0304883	-0.0718404	0.0476739	0.692111		No
Apolipoproteins	Apolipoprotein B	ApoB	Mendelian randomisation	Sensitivity	Weighted median	0.00566785	0.0152858	-0.0242924	0.0356281	0.710793		No
Apolipoproteins	Ratio of apolipoprotein B to apolipoprotein A1	ApoB_by_ApoA1	Mendelian randomisation	Main	Inverse variance weighted	0.00098522	0.011807	-0.0221566	0.024127	0.933499		Yes
Apolipoproteins	Ratio of apolipoprotein B to apolipoprotein A1	ApoB_by_ApoA1	Mendelian randomisation	Sensitivity	MR Egger	0.00808567	0.0317277	-0.0541006	0.0702719	0.798993		Yes
Apolipoproteins	Ratio of apolipoprotein B to apolipoprotein A1	ApoB_by_ApoA1	Mendelian randomisation	Sensitivity	Weighted median	0.00354302	0.0171191	-0.0300105	0.0370965	0.836039		Yes
Ketone bodies	3-Hydroxybutyrate	bOHbutyrate	Mendelian randomisation	Main	Inverse variance weighted	-0.0105925	0.00994395	-0.0300827	0.00889762	0.286775		No
Ketone bodies	3-Hydroxybutyrate	bOHbutyrate	Mendelian randomisation	Sensitivity	MR Egger	0.00175958	0.0267155	-0.0506028	0.0541219	0.947525		No
Ketone bodies	3-Hydroxybutyrate	bOHbutyrate	Mendelian randomisation	Sensitivity	Weighted median	0.00419455	0.0172733	-0.0296612	0.0380503	0.808134		No
Other lipids	Total cholines	Cholines	Mendelian randomisation	Main	Inverse variance weighted	0.0130037	0.010585	-0.00774296	0.0337504	0.219259		No
Other lipids	Total cholines	Cholines	Mendelian randomisation	Sensitivity	MR Egger	-0.0328826	0.028322	-0.0883938	0.0226286	0.246432		No
Other lipids	Total cholines	Cholines	Mendelian randomisation	Sensitivity	Weighted median	-0.00373174	0.0151284	-0.0333834	0.0259199	0.805163		No
Glycolysis related metabolites	Citrate	Citrate	Mendelian randomisation	Main	Inverse variance weighted	-0.00835678	0.0110728	-0.0300595	0.013346	0.450423		No
Glycolysis related metabolites	Citrate	Citrate	Mendelian randomisation	Sensitivity	MR Egger	0.0372627	0.0296413	-0.0208343	0.0953597	0.209559		No
Glycolysis related metabolites	Citrate	Citrate	Mendelian randomisation	Sensitivity	Weighted median	0.00336325	0.0164098	-0.0288	0.0355265	0.837609		No
Cholesterol	Clinical LDL cholesterol	Clinical_LDL_C	Mendelian randomisation	Main	Inverse variance weighted	0.0143183	0.011212	-0.0076572	0.0362938	0.201584		No
Cholesterol	Clinical LDL cholesterol	Clinical_LDL_C	Mendelian randomisation	Sensitivity	MR Egger	-0.0133958	0.0300897	-0.0723716	0.0455799	0.656455		No
Cholesterol	Clinical LDL cholesterol	Clinical_LDL_C	Mendelian randomisation	Sensitivity	Weighted median	0.00593432	0.0154679	-0.0243827	0.0362514	0.701235		No
Fluid balance	Creatinine	Creatinine	Mendelian randomisation	Main	Inverse variance weighted	-0.00592807	0.011492	-0.0284524	0.0165963	0.605965		No
Fluid balance	Creatinine	Creatinine	Mendelian randomisation	Sensitivity	MR Egger	0.0195934	0.0308472	-0.0408671	0.0800539	0.525734		No
Fluid balance	Creatinine	Creatinine	Mendelian randomisation	Sensitivity	Weighted median	-0.0120016	0.0157941	-0.042958	0.0189549	0.44733		No
Fatty acids	Docosahexaenoic acid	DHA	Mendelian randomisation	Main	Inverse variance weighted	0.0122192	0.0111322	-0.0096	0.0340384	0.272362		No
Fatty acids	Docosahexaenoic acid	DHA	Mendelian randomisation	Sensitivity	MR Egger	0.0310167	0.0298984	-0.0275842	0.0896177	0.300272		No
Fatty acids	Docosahexaenoic acid	DHA	Mendelian randomisation	Sensitivity	Weighted median	0.0134063	0.0150038	-0.0160012	0.0428138	0.371577		No
Fatty acids	Ratio of docosahexaenoic acid to total fatty acids	DHA_pct	Mendelian randomisation	Main	Inverse variance weighted	0.0164832	0.0115979	-0.00624872	0.039215	0.155253		Yes
Fatty acids	Ratio of docosahexaenoic acid to total fatty acids	DHA_pct	Mendelian randomisation	Sensitivity	MR Egger	0.0503685	0.0311069	-0.010601	0.111338	0.106314		Yes
Fatty acids	Ratio of docosahexaenoic acid to total fatty acids	DHA_pct	Mendelian randomisation	Sensitivity	Weighted median	0.0210402	0.0155711	-0.00947917	0.0515597	0.17662		Yes
Amino acids	Glutamine	Gln	Mendelian randomisation	Main	Inverse variance weighted	0.0147926	0.0113465	-0.00744659	0.0370317	0.192332		No
Amino acids	Glutamine	Gln	Mendelian randomisation	Sensitivity	MR Egger	0.028833	0.0304836	-0.0309148	0.0885808	0.344883		No
Amino acids	Glutamine	Gln	Mendelian randomisation	Sensitivity	Weighted median	0.00846158	0.0162777	-0.0234428	0.0403659	0.603185		No
Glycolysis related metabolites	Glucose	Glucose	Mendelian randomisation	Main	Inverse variance weighted	-0.0147499	0.0108339	-0.0359843	0.00648459	0.17337		No
Glycolysis related metabolites	Glucose	Glucose	Mendelian randomisation	Sensitivity	MR Egger	0.0363323	0.0289631	-0.0204353	0.0930999	0.21053		No
Glycolysis related metabolites	Glucose	Glucose	Mendelian randomisation	Sensitivity	Weighted median	-0.00537993	0.0160211	-0.0367813	0.0260214	0.73702		No
Amino acids	Glycine	Gly	Mendelian randomisation	Main	Inverse variance weighted	0.0334346	0.011197	0.0114884	0.0553808	0.00282631		No
Amino acids	Glycine	Gly	Mendelian randomisation	Sensitivity	MR Egger	-0.0122857	0.0299572	-0.0710017	0.0464304	0.681981		No
Amino acids	Glycine	Gly	Mendelian randomisation	Sensitivity	Weighted median	0.0197236	0.0155532	-0.0107607	0.0502079	0.20475		No
Inflammation	Glycoprotein acetyls	GlycA	Mendelian randomisation	Main	Inverse variance weighted	-0.039576	0.012374	-0.063829	-0.015323	0.00138226		No
Inflammation	Glycoprotein acetyls	GlycA	Mendelian randomisation	Sensitivity	MR Egger	-0.0242006	0.0332391	-0.0893491	0.040948	0.46706		No
Inflammation	Glycoprotein acetyls	GlycA	Mendelian randomisation	Sensitivity	Weighted median	-0.0429004	0.0160173	-0.0742943	-0.0115065	0.00739793		No
Cholesterol	HDL cholesterol	HDL_C	Mendelian randomisation	Main	Inverse variance weighted	0.0234339	0.0116043	0.000689395	0.0461784	0.0434448		No
Cholesterol	HDL cholesterol	HDL_C	Mendelian randomisation	Sensitivity	MR Egger	-0.0270048	0.0310501	-0.087863	0.0338533	0.385057		No
Cholesterol	HDL cholesterol	HDL_C	Mendelian randomisation	Sensitivity	Weighted median	0.00108889	0.0162135	-0.0306895	0.0328673	0.946455		No
Cholesteryl esters	Cholesteryl esters in HDL	HDL_CE	Mendelian randomisation	Main	Inverse variance weighted	0.0230038	0.0116243	0.000220132	0.0457875	0.0478231		No
Cholesteryl esters	Cholesteryl esters in HDL	HDL_CE	Mendelian randomisation	Sensitivity	MR Egger	-0.0273551	0.0311043	-0.0883195	0.0336092	0.379759		No
Cholesteryl esters	Cholesteryl esters in HDL	HDL_CE	Mendelian randomisation	Sensitivity	Weighted median	0.00296191	0.0159782	-0.0283554	0.0342792	0.852938		No
Free cholesterol	Free cholesterol in HDL	HDL_FC	Mendelian randomisation	Main	Inverse variance weighted	0.0242294	0.0114664	0.00175536	0.0467035	0.0345933		No
Free cholesterol	Free cholesterol in HDL	HDL_FC	Mendelian randomisation	Sensitivity	MR Egger	-0.0236658	0.0306921	-0.0838223	0.0364906	0.44119		No
Free cholesterol	Free cholesterol in HDL	HDL_FC	Mendelian randomisation	Sensitivity	Weighted median	0.00586809	0.0156669	-0.024839	0.0365752	0.707993		No
Total lipids	Total lipids in HDL	HDL_L	Mendelian randomisation	Main	Inverse variance weighted	0.0178665	0.0113382	-0.00435626	0.0400894	0.115075		No
Total lipids	Total lipids in HDL	HDL_L	Mendelian randomisation	Sensitivity	MR Egger	-0.0303701	0.0303437	-0.0898438	0.0291035	0.317589		No
Total lipids	Total lipids in HDL	HDL_L	Mendelian randomisation	Sensitivity	Weighted median	0.00474419	0.0157979	-0.0262197	0.0357081	0.763945		No
Lipoprotein particle concentrations	Concentration of HDL particles	HDL_P	Mendelian randomisation	Main	Inverse variance weighted	0.00996749	0.0110791	-0.0117476	0.0316825	0.368298		No
Lipoprotein particle concentrations	Concentration of HDL particles	HDL_P	Mendelian randomisation	Sensitivity	MR Egger	-0.0433119	0.0296149	-0.101357	0.0147333	0.144511		No
Lipoprotein particle concentrations	Concentration of HDL particles	HDL_P	Mendelian randomisation	Sensitivity	Weighted median	0.00490692	0.0157517	-0.0259664	0.0357803	0.755408		No
Phospholipids	Phospholipids in HDL	HDL_PL	Mendelian randomisation	Main	Inverse variance weighted	0.0132908	0.0112431	-0.00874561	0.0353273	0.237152		No
Phospholipids	Phospholipids in HDL	HDL_PL	Mendelian randomisation	Sensitivity	MR Egger	-0.0324651	0.0300999	-0.0914609	0.0265307	0.281527		No
Phospholipids	Phospholipids in HDL	HDL_PL	Mendelian randomisation	Sensitivity	Weighted median	0.00400492	0.0159766	-0.0273091	0.035319	0.802066		No
Lipoprotein particle sizes	Average diameter for HDL particles	HDL_size	Mendelian randomisation	Main	Inverse variance weighted	0.0315837	0.0120819	0.0079031	0.0552643	0.00894561		No
Lipoprotein particle sizes	Average diameter for HDL particles	HDL_size	Mendelian randomisation	Sensitivity	MR Egger	0.00423031	0.0324314	-0.0593353	0.0677959	0.896295		No
Lipoprotein particle sizes	Average diameter for HDL particles	HDL_size	Mendelian randomisation	Sensitivity	Weighted median	0.011139	0.0162999	-0.0208088	0.0430868	0.494367		No
Triglycerides	Triglycerides in HDL	HDL_TG	Mendelian randomisation	Main	Inverse variance weighted	-0.00822311	0.0104214	-0.0286491	0.0122029	0.430079		No
Triglycerides	Triglycerides in HDL	HDL_TG	Mendelian randomisation	Sensitivity	MR Egger	-0.00601431	0.0280064	-0.0609068	0.0488782	0.83009		No
Triglycerides	Triglycerides in HDL	HDL_TG	Mendelian randomisation	Sensitivity	Weighted median	0.0110797	0.0164518	-0.0211659	0.0433252	0.500653		No
Amino acids	Histidine	His	Mendelian randomisation	Main	Inverse variance weighted	-0.000707979	0.00993694	-0.0201844	0.0187684	0.943201		No
Amino acids	Histidine	His	Mendelian randomisation	Sensitivity	MR Egger	-0.0135118	0.0266937	-0.0658315	0.0388078	0.613052		No
Amino acids	Histidine	His	Mendelian randomisation	Sensitivity	Weighted median	0.00324352	0.0165844	-0.0292618	0.0357489	0.844941		No
IDL (average diameter 28.6 nm)	Cholesterol in IDL	IDL_C	Mendelian randomisation	Main	Inverse variance weighted	0.0191591	0.0113233	-0.00303452	0.0413527	0.090644		No
IDL (average diameter 28.6 nm)	Cholesterol in IDL	IDL_C	Mendelian randomisation	Sensitivity	MR Egger	-0.0157041	0.0303655	-0.0752204	0.0438122	0.605368		No
IDL (average diameter 28.6 nm)	Cholesterol in IDL	IDL_C	Mendelian randomisation	Sensitivity	Weighted median	0.0299535	0.0154131	-0.000256256	0.0601633	0.051971		No
IDL ratios	Cholesterol to total lipids ratio in IDL	IDL_C_pct	Mendelian randomisation	Main	Inverse variance weighted	0.0131803	0.0111762	-0.00872516	0.0350857	0.238274		Yes
IDL ratios	Cholesterol to total lipids ratio in IDL	IDL_C_pct	Mendelian randomisation	Sensitivity	MR Egger	-0.0140208	0.0299961	-0.0728131	0.0447715	0.640493		Yes
IDL ratios	Cholesterol to total lipids ratio in IDL	IDL_C_pct	Mendelian randomisation	Sensitivity	Weighted median	0.00471812	0.0160153	-0.0266718	0.0361081	0.768298		Yes
IDL (average diameter 28.6 nm)	Cholesteryl esters in IDL	IDL_CE	Mendelian randomisation	Main	Inverse variance weighted	0.0178786	0.011243	-0.00415762	0.0399149	0.111789		No
IDL (average diameter 28.6 nm)	Cholesteryl esters in IDL	IDL_CE	Mendelian randomisation	Sensitivity	MR Egger	-0.0189772	0.0301413	-0.0780542	0.0400998	0.529367		No
IDL (average diameter 28.6 nm)	Cholesteryl esters in IDL	IDL_CE	Mendelian randomisation	Sensitivity	Weighted median	0.0240602	0.0151324	-0.00559925	0.0537197	0.111839		No
IDL ratios	Cholesteryl esters to total lipids ratio in IDL	IDL_CE_pct	Mendelian randomisation	Main	Inverse variance weighted	0.00607393	0.0106756	-0.0148502	0.026998	0.569386		Yes
IDL ratios	Cholesteryl esters to total lipids ratio in IDL	IDL_CE_pct	Mendelian randomisation	Sensitivity	MR Egger	-0.0295841	0.0286173	-0.0856739	0.0265058	0.30196		Yes
IDL ratios	Cholesteryl esters to total lipids ratio in IDL	IDL_CE_pct	Mendelian randomisation	Sensitivity	Weighted median	-0.00444934	0.0160484	-0.0359042	0.0270056	0.781592		Yes
IDL (average diameter 28.6 nm)	Free cholesterol in IDL	IDL_FC	Mendelian randomisation	Main	Inverse variance weighted	0.02225	0.0114898	-0.000270102	0.0447701	0.0528075		No
IDL (average diameter 28.6 nm)	Free cholesterol in IDL	IDL_FC	Mendelian randomisation	Sensitivity	MR Egger	-0.00626676	0.0308358	-0.066705	0.0541715	0.839075		No
IDL (average diameter 28.6 nm)	Free cholesterol in IDL	IDL_FC	Mendelian randomisation	Sensitivity	Weighted median	0.0357842	0.0161592	0.00411226	0.0674562	0.0267954		No
IDL ratios	Free cholesterol to total lipids ratio in IDL	IDL_FC_pct	Mendelian randomisation	Main	Inverse variance weighted	0.0252103	0.0108097	0.00402331	0.0463973	0.0196905		Yes
IDL ratios	Free cholesterol to total lipids ratio in IDL	IDL_FC_pct	Mendelian randomisation	Sensitivity	MR Egger	0.0370633	0.0290435	-0.019862	0.0939887	0.202766		Yes
IDL ratios	Free cholesterol to total lipids ratio in IDL	IDL_FC_pct	Mendelian randomisation	Sensitivity	Weighted median	0.0234752	0.0155417	-0.00698662	0.053937	0.130926		Yes
IDL (average diameter 28.6 nm)	Total lipids in IDL	IDL_L	Mendelian randomisation	Main	Inverse variance weighted	0.0182314	0.0113319	-0.00397906	0.0404418	0.107647		No
IDL (average diameter 28.6 nm)	Total lipids in IDL	IDL_L	Mendelian randomisation	Sensitivity	MR Egger	-0.0159097	0.0303911	-0.0754762	0.0436569	0.600963		No
IDL (average diameter 28.6 nm)	Total lipids in IDL	IDL_L	Mendelian randomisation	Sensitivity	Weighted median	0.0201715	0.0152226	-0.00966479	0.0500077	0.185137		No
IDL (average diameter 28.6 nm)	Concentration of IDL particles	IDL_P	Mendelian randomisation	Main	Inverse variance weighted	0.0107962	0.0114293	-0.0116053	0.0331977	0.34486		No
IDL (average diameter 28.6 nm)	Concentration of IDL particles	IDL_P	Mendelian randomisation	Sensitivity	MR Egger	-0.00992583	0.0306936	-0.0700852	0.0502335	0.746599		No
IDL (average diameter 28.6 nm)	Concentration of IDL particles	IDL_P	Mendelian randomisation	Sensitivity	Weighted median	0.0241552	0.0154872	-0.00619973	0.0545101	0.118834		No
IDL (average diameter 28.6 nm)	Phospholipids in IDL	IDL_PL	Mendelian randomisation	Main	Inverse variance weighted	0.0218638	0.0115172	-0.000709871	0.0444376	0.0576481		No
IDL (average diameter 28.6 nm)	Phospholipids in IDL	IDL_PL	Mendelian randomisation	Sensitivity	MR Egger	-0.0116563	0.0308919	-0.0722044	0.0488917	0.706162		No
IDL (average diameter 28.6 nm)	Phospholipids in IDL	IDL_PL	Mendelian randomisation	Sensitivity	Weighted median	0.0254141	0.0152538	-0.00448335	0.0553115	0.0956969		No
IDL ratios	Phospholipids to total lipids ratio in IDL	IDL_PL_pct	Mendelian randomisation	Main	Inverse variance weighted	0.0122356	0.0105633	-0.00846849	0.0329397	0.246737		Yes
IDL ratios	Phospholipids to total lipids ratio in IDL	IDL_PL_pct	Mendelian randomisation	Sensitivity	MR Egger	0.024672	0.0283808	-0.0309544	0.0802984	0.385275		Yes
IDL ratios	Phospholipids to total lipids ratio in IDL	IDL_PL_pct	Mendelian randomisation	Sensitivity	Weighted median	-0.000704441	0.0166695	-0.0333766	0.0319677	0.966292		Yes
IDL (average diameter 28.6 nm)	Triglycerides in IDL	IDL_TG	Mendelian randomisation	Main	Inverse variance weighted	-0.0107629	0.0109224	-0.0321709	0.0106451	0.324432		No
IDL (average diameter 28.6 nm)	Triglycerides in IDL	IDL_TG	Mendelian randomisation	Sensitivity	MR Egger	-0.0149811	0.029352	-0.072511	0.0425488	0.6101		No
IDL (average diameter 28.6 nm)	Triglycerides in IDL	IDL_TG	Mendelian randomisation	Sensitivity	Weighted median	0.000497702	0.0167606	-0.0323531	0.0333485	0.97631		No
IDL ratios	Triglycerides to total lipids ratio in IDL	IDL_TG_pct	Mendelian randomisation	Main	Inverse variance weighted	-0.0265865	0.011495	-0.0491168	-0.00405625	0.0207298		Yes
IDL ratios	Triglycerides to total lipids ratio in IDL	IDL_TG_pct	Mendelian randomisation	Sensitivity	MR Egger	0.00575576	0.0308362	-0.0546831	0.0661947	0.85204		Yes
IDL ratios	Triglycerides to total lipids ratio in IDL	IDL_TG_pct	Mendelian randomisation	Sensitivity	Weighted median	0.0048632	0.0158131	-0.0261304	0.0358568	0.75843		Yes
Amino acids	Isoleucine	Ile	Mendelian randomisation	Main	Inverse variance weighted	-0.0232594	0.0107198	-0.0442703	-0.00224849	0.0300258		No
Amino acids	Isoleucine	Ile	Mendelian randomisation	Sensitivity	MR Egger	0.00891287	0.0287494	-0.047436	0.0652617	0.756733		No
Amino acids	Isoleucine	Ile	Mendelian randomisation	Sensitivity	Weighted median	-0.0233415	0.0168834	-0.0564329	0.00974987	0.166813		No
Large HDL (average diameter 12.1 nm)	Cholesterol in large HDL	L_HDL_C	Mendelian randomisation	Main	Inverse variance weighted	0.0321928	0.0120636	0.00854809	0.0558375	0.00761716		No
Large HDL (average diameter 12.1 nm)	Cholesterol in large HDL	L_HDL_C	Mendelian randomisation	Sensitivity	MR Egger	-0.00724431	0.0323402	-0.0706311	0.0561425	0.822887		No
Large HDL (average diameter 12.1 nm)	Cholesterol in large HDL	L_HDL_C	Mendelian randomisation	Sensitivity	Weighted median	0.0215075	0.0159758	-0.00980508	0.05282	0.178221		No
Large HDL ratios	Cholesterol to total lipids ratio in large HDL	L_HDL_C_pct	Mendelian randomisation	Main	Inverse variance weighted	0.0415737	0.0120491	0.0179576	0.0651899	0.000559816		Yes
Large HDL ratios	Cholesterol to total lipids ratio in large HDL	L_HDL_C_pct	Mendelian randomisation	Sensitivity	MR Egger	0.00299881	0.0323023	-0.0603138	0.0663114	0.926088		Yes
Large HDL ratios	Cholesterol to total lipids ratio in large HDL	L_HDL_C_pct	Mendelian randomisation	Sensitivity	Weighted median	0.00197601	0.0159702	-0.0293256	0.0332776	0.901528		Yes
Large HDL (average diameter 12.1 nm)	Cholesteryl esters in large HDL	L_HDL_CE	Mendelian randomisation	Main	Inverse variance weighted	0.0323038	0.0120786	0.00862977	0.0559779	0.00748479		No
Large HDL (average diameter 12.1 nm)	Cholesteryl esters in large HDL	L_HDL_CE	Mendelian randomisation	Sensitivity	MR Egger	-0.00733972	0.0323795	-0.0708035	0.0561241	0.820808		No
Large HDL (average diameter 12.1 nm)	Cholesteryl esters in large HDL	L_HDL_CE	Mendelian randomisation	Sensitivity	Weighted median	0.0204617	0.0161201	-0.0111337	0.052057	0.204324		No
Large HDL ratios	Cholesteryl esters to total lipids ratio in large HDL	L_HDL_CE_pct	Mendelian randomisation	Main	Inverse variance weighted	0.0402641	0.0117838	0.0171678	0.0633603	0.000633399		Yes
Large HDL ratios	Cholesteryl esters to total lipids ratio in large HDL	L_HDL_CE_pct	Mendelian randomisation	Sensitivity	MR Egger	0.00365624	0.0315963	-0.0582724	0.0655849	0.907943		Yes
Large HDL ratios	Cholesteryl esters to total lipids ratio in large HDL	L_HDL_CE_pct	Mendelian randomisation	Sensitivity	Weighted median	0.00576476	0.0155117	-0.0246381	0.0361676	0.710161		Yes
Large HDL (average diameter 12.1 nm)	Free cholesterol in large HDL	L_HDL_FC	Mendelian randomisation	Main	Inverse variance weighted	0.0312538	0.0119959	0.00774191	0.0547657	0.00917719		No
Large HDL (average diameter 12.1 nm)	Free cholesterol in large HDL	L_HDL_FC	Mendelian randomisation	Sensitivity	MR Egger	-0.0067871	0.032164	-0.0698285	0.0562544	0.833		No
Large HDL (average diameter 12.1 nm)	Free cholesterol in large HDL	L_HDL_FC	Mendelian randomisation	Sensitivity	Weighted median	0.0241961	0.0157882	-0.00674872	0.0551408	0.125388		No
Large HDL ratios	Free cholesterol to total lipids ratio in large HDL	L_HDL_FC_pct	Mendelian randomisation	Main	Inverse variance weighted	0.0347341	0.0124445	0.0103428	0.0591254	0.00525267		Yes
Large HDL ratios	Free cholesterol to total lipids ratio in large HDL	L_HDL_FC_pct	Mendelian randomisation	Sensitivity	MR Egger	0.0183409	0.033432	-0.0471859	0.0838678	0.583631		Yes
Large HDL ratios	Free cholesterol to total lipids ratio in large HDL	L_HDL_FC_pct	Mendelian randomisation	Sensitivity	Weighted median	0.042846	0.0166732	0.0101666	0.0755254	0.010177		Yes
Large HDL (average diameter 12.1 nm)	Total lipids in large HDL	L_HDL_L	Mendelian randomisation	Main	Inverse variance weighted	0.0296461	0.0119005	0.00632107	0.0529711	0.0127327		No
Large HDL (average diameter 12.1 nm)	Total lipids in large HDL	L_HDL_L	Mendelian randomisation	Sensitivity	MR Egger	-0.00970496	0.0319017	-0.0722323	0.0528224	0.761147		No
Large HDL (average diameter 12.1 nm)	Total lipids in large HDL	L_HDL_L	Mendelian randomisation	Sensitivity	Weighted median	0.0210279	0.0161975	-0.0107191	0.0527749	0.194211		No
Large HDL (average diameter 12.1 nm)	Concentration of large HDL particles	L_HDL_P	Mendelian randomisation	Main	Inverse variance weighted	0.0320538	0.011981	0.00857097	0.0555367	0.00746451		No
Large HDL (average diameter 12.1 nm)	Concentration of large HDL particles	L_HDL_P	Mendelian randomisation	Sensitivity	MR Egger	-0.00981674	0.0321081	-0.0727487	0.0531152	0.759986		No
Large HDL (average diameter 12.1 nm)	Concentration of large HDL particles	L_HDL_P	Mendelian randomisation	Sensitivity	Weighted median	0.0143596	0.0165529	-0.0180842	0.0468034	0.385671		No
Large HDL (average diameter 12.1 nm)	Phospholipids in large HDL	L_HDL_PL	Mendelian randomisation	Main	Inverse variance weighted	0.0256254	0.0117619	0.0025721	0.0486786	0.0293554		No
Large HDL (average diameter 12.1 nm)	Phospholipids in large HDL	L_HDL_PL	Mendelian randomisation	Sensitivity	MR Egger	-0.0127215	0.0315324	-0.0745249	0.0490819	0.686872		No
Large HDL (average diameter 12.1 nm)	Phospholipids in large HDL	L_HDL_PL	Mendelian randomisation	Sensitivity	Weighted median	0.018092	0.016074	-0.0134131	0.049597	0.260359		No
Large HDL ratios	Phospholipids to total lipids ratio in large HDL	L_HDL_PL_pct	Mendelian randomisation	Main	Inverse variance weighted	-0.0551749	0.0128572	-0.080375	-0.0299748	1.77577e-05		Yes
Large HDL ratios	Phospholipids to total lipids ratio in large HDL	L_HDL_PL_pct	Mendelian randomisation	Sensitivity	MR Egger	-0.0261573	0.034509	-0.0937949	0.0414804	0.448977		Yes
Large HDL ratios	Phospholipids to total lipids ratio in large HDL	L_HDL_PL_pct	Mendelian randomisation	Sensitivity	Weighted median	-0.03887	0.0163303	-0.0708773	-0.00686263	0.0173014		Yes
Large HDL (average diameter 12.1 nm)	Triglycerides in large HDL	L_HDL_TG	Mendelian randomisation	Main	Inverse variance weighted	0.013815	0.0102042	-0.00618517	0.0338152	0.175781		No
Large HDL (average diameter 12.1 nm)	Triglycerides in large HDL	L_HDL_TG	Mendelian randomisation	Sensitivity	MR Egger	0.00523838	0.0274213	-0.0485073	0.0589841	0.848611		No
Large HDL (average diameter 12.1 nm)	Triglycerides in large HDL	L_HDL_TG	Mendelian randomisation	Sensitivity	Weighted median	-0.000532349	0.0154285	-0.0307722	0.0297075	0.972475		No
Large HDL ratios	Triglycerides to total lipids ratio in large HDL	L_HDL_TG_pct	Mendelian randomisation	Main	Inverse variance weighted	-0.018043	0.0108063	-0.0392235	0.00313736	0.0949838		Yes
Large HDL ratios	Triglycerides to total lipids ratio in large HDL	L_HDL_TG_pct	Mendelian randomisation	Sensitivity	MR Egger	0.0121473	0.0289887	-0.0446705	0.0689651	0.675449		Yes
Large HDL ratios	Triglycerides to total lipids ratio in large HDL	L_HDL_TG_pct	Mendelian randomisation	Sensitivity	Weighted median	0.00345935	0.016012	-0.0279241	0.0348428	0.828951		Yes
Large LDL (average diameter 25.5 nm)	Cholesterol in large LDL	L_LDL_C	Mendelian randomisation	Main	Inverse variance weighted	0.017549	0.01115	-0.00430509	0.039403	0.115512		No
Large LDL (average diameter 25.5 nm)	Cholesterol in large LDL	L_LDL_C	Mendelian randomisation	Sensitivity	MR Egger	-0.0160661	0.0299023	-0.0746746	0.0425423	0.591414		No
Large LDL (average diameter 25.5 nm)	Cholesterol in large LDL	L_LDL_C	Mendelian randomisation	Sensitivity	Weighted median	0.00738678	0.0152416	-0.0224868	0.0372604	0.627928		No
Large LDL ratios	Cholesterol to total lipids ratio in large LDL	L_LDL_C_pct	Mendelian randomisation	Main	Inverse variance weighted	0.0361885	0.0115071	0.0136346	0.0587424	0.00166152		Yes
Large LDL ratios	Cholesterol to total lipids ratio in large LDL	L_LDL_C_pct	Mendelian randomisation	Sensitivity	MR Egger	-0.0101352	0.030808	-0.0705188	0.0502485	0.74237		Yes
Large LDL ratios	Cholesterol to total lipids ratio in large LDL	L_LDL_C_pct	Mendelian randomisation	Sensitivity	Weighted median	0.0109286	0.0160006	-0.0204325	0.0422897	0.494599		Yes
Large LDL (average diameter 25.5 nm)	Cholesteryl esters in large LDL	L_LDL_CE	Mendelian randomisation	Main	Inverse variance weighted	0.0159661	0.0111004	-0.00579074	0.0377229	0.15034		No
Large LDL (average diameter 25.5 nm)	Cholesteryl esters in large LDL	L_LDL_CE	Mendelian randomisation	Sensitivity	MR Egger	-0.0174518	0.0297692	-0.0757993	0.0408958	0.558099		No
Large LDL (average diameter 25.5 nm)	Cholesteryl esters in large LDL	L_LDL_CE	Mendelian randomisation	Sensitivity	Weighted median	0.00204394	0.0150643	-0.027482	0.0315699	0.892073		No
Large LDL ratios	Cholesteryl esters to total lipids ratio in large LDL	L_LDL_CE_pct	Mendelian randomisation	Main	Inverse variance weighted	0.0182962	0.0107101	-0.00269566	0.0392881	0.0875793		Yes
Large LDL ratios	Cholesteryl esters to total lipids ratio in large LDL	L_LDL_CE_pct	Mendelian randomisation	Sensitivity	MR Egger	-0.0219698	0.0286877	-0.0781977	0.034258	0.444301		Yes
Large LDL ratios	Cholesteryl esters to total lipids ratio in large LDL	L_LDL_CE_pct	Mendelian randomisation	Sensitivity	Weighted median	0.00928057	0.0152006	-0.0205127	0.0390738	0.541505		Yes
Large LDL (average diameter 25.5 nm)	Free cholesterol in large LDL	L_LDL_FC	Mendelian randomisation	Main	Inverse variance weighted	0.021362	0.0113127	-0.000810898	0.043535	0.058983		No
Large LDL (average diameter 25.5 nm)	Free cholesterol in large LDL	L_LDL_FC	Mendelian randomisation	Sensitivity	MR Egger	-0.0124703	0.0303403	-0.0719373	0.0469967	0.681317		No
Large LDL (average diameter 25.5 nm)	Free cholesterol in large LDL	L_LDL_FC	Mendelian randomisation	Sensitivity	Weighted median	0.0207264	0.0152947	-0.00925131	0.050704	0.175376		No
Large LDL ratios	Free cholesterol to total lipids ratio in large LDL	L_LDL_FC_pct	Mendelian randomisation	Main	Inverse variance weighted	0.0283549	0.0118184	0.00519075	0.051519	0.0164306		Yes
Large LDL ratios	Free cholesterol to total lipids ratio in large LDL	L_LDL_FC_pct	Mendelian randomisation	Sensitivity	MR Egger	0.0089363	0.0317387	-0.0532715	0.0711441	0.77845		Yes
Large LDL ratios	Free cholesterol to total lipids ratio in large LDL	L_LDL_FC_pct	Mendelian randomisation	Sensitivity	Weighted median	0.00758699	0.0154781	-0.0227501	0.0379241	0.624009		Yes
Large LDL (average diameter 25.5 nm)	Total lipids in large LDL	L_LDL_L	Mendelian randomisation	Main	Inverse variance weighted	0.0153208	0.0111338	-0.00650148	0.0371431	0.168803		No
Large LDL (average diameter 25.5 nm)	Total lipids in large LDL	L_LDL_L	Mendelian randomisation	Sensitivity	MR Egger	-0.0167375	0.0298644	-0.0752718	0.0417968	0.575536		No
Large LDL (average diameter 25.5 nm)	Total lipids in large LDL	L_LDL_L	Mendelian randomisation	Sensitivity	Weighted median	-0.00219694	0.0154817	-0.032541	0.0281471	0.887154		No
Large LDL (average diameter 25.5 nm)	Concentration of large LDL particles	L_LDL_P	Mendelian randomisation	Main	Inverse variance weighted	0.0113831	0.0114804	-0.0111185	0.0338847	0.321428		No
Large LDL (average diameter 25.5 nm)	Concentration of large LDL particles	L_LDL_P	Mendelian randomisation	Sensitivity	MR Egger	-0.0148543	0.0308151	-0.0752519	0.0455432	0.630077		No
Large LDL (average diameter 25.5 nm)	Concentration of large LDL particles	L_LDL_P	Mendelian randomisation	Sensitivity	Weighted median	0.00561958	0.0159327	-0.0256085	0.0368477	0.724308		No
Large LDL (average diameter 25.5 nm)	Phospholipids in large LDL	L_LDL_PL	Mendelian randomisation	Main	Inverse variance weighted	0.014006	0.011165	-0.00787743	0.0358895	0.209676		No
Large LDL (average diameter 25.5 nm)	Phospholipids in large LDL	L_LDL_PL	Mendelian randomisation	Sensitivity	MR Egger	-0.0160161	0.0299558	-0.0747296	0.0426973	0.59323		No
Large LDL (average diameter 25.5 nm)	Phospholipids in large LDL	L_LDL_PL	Mendelian randomisation	Sensitivity	Weighted median	0.00545382	0.0160185	-0.0259425	0.0368501	0.733503		No
Large LDL ratios	Phospholipids to total lipids ratio in large LDL	L_LDL_PL_pct	Mendelian randomisation	Main	Inverse variance weighted	-0.0133947	0.0111169	-0.0351838	0.00839439	0.228243		Yes
Large LDL ratios	Phospholipids to total lipids ratio in large LDL	L_LDL_PL_pct	Mendelian randomisation	Sensitivity	MR Egger	0.0111525	0.0298438	-0.0473412	0.0696463	0.708858		Yes
Large LDL ratios	Phospholipids to total lipids ratio in large LDL	L_LDL_PL_pct	Mendelian randomisation	Sensitivity	Weighted median	-0.0144215	0.0163545	-0.0464764	0.0176334	0.377882		Yes
Large LDL (average diameter 25.5 nm)	Triglycerides in large LDL	L_LDL_TG	Mendelian randomisation	Main	Inverse variance weighted	-0.0126289	0.0109115	-0.0340153	0.00875761	0.247112		No
Large LDL (average diameter 25.5 nm)	Triglycerides in large LDL	L_LDL_TG	Mendelian randomisation	Sensitivity	MR Egger	-0.018891	0.0293213	-0.0763607	0.0385787	0.519823		No
Large LDL (average diameter 25.5 nm)	Triglycerides in large LDL	L_LDL_TG	Mendelian randomisation	Sensitivity	Weighted median	-0.00376107	0.0167627	-0.0366159	0.0290938	0.822468		No
Large LDL ratios	Triglycerides to total lipids ratio in large LDL	L_LDL_TG_pct	Mendelian randomisation	Main	Inverse variance weighted	-0.0293284	0.0112935	-0.0514636	-0.0071932	0.009406		Yes
Large LDL ratios	Triglycerides to total lipids ratio in large LDL	L_LDL_TG_pct	Mendelian randomisation	Sensitivity	MR Egger	0.00585967	0.0302834	-0.0534958	0.0652152	0.846685		Yes
Large LDL ratios	Triglycerides to total lipids ratio in large LDL	L_LDL_TG_pct	Mendelian randomisation	Sensitivity	Weighted median	-0.00335847	0.0158073	-0.0343407	0.0276238	0.831745		Yes
Large VLDL (average diameter 53.6 nm)	Cholesterol in large VLDL	L_VLDL_C	Mendelian randomisation	Main	Inverse variance weighted	-0.00898044	0.0113651	-0.031256	0.0132951	0.429424		No
Large VLDL (average diameter 53.6 nm)	Cholesterol in large VLDL	L_VLDL_C	Mendelian randomisation	Sensitivity	MR Egger	-0.0126655	0.0305388	-0.0725217	0.0471906	0.678593		No
Large VLDL (average diameter 53.6 nm)	Cholesterol in large VLDL	L_VLDL_C	Mendelian randomisation	Sensitivity	Weighted median	0.0142633	0.0161263	-0.0173443	0.0458709	0.376442		No
Large VLDL ratios	Cholesterol to total lipids ratio in large VLDL	L_VLDL_C_pct	Mendelian randomisation	Main	Inverse variance weighted	0.021578	0.0113562	-0.000680097	0.0438361	0.0574184		Yes
Large VLDL ratios	Cholesterol to total lipids ratio in large VLDL	L_VLDL_C_pct	Mendelian randomisation	Sensitivity	MR Egger	-0.0123068	0.0304548	-0.0719982	0.0473847	0.686389		Yes
Large VLDL ratios	Cholesterol to total lipids ratio in large VLDL	L_VLDL_C_pct	Mendelian randomisation	Sensitivity	Weighted median	0.0142369	0.0165653	-0.0182312	0.0467049	0.390099		Yes
Large VLDL (average diameter 53.6 nm)	Cholesteryl esters in large VLDL	L_VLDL_CE	Mendelian randomisation	Main	Inverse variance weighted	-0.0038095	0.0113122	-0.0259813	0.0183623	0.736296		No
Large VLDL (average diameter 53.6 nm)	Cholesteryl esters in large VLDL	L_VLDL_CE	Mendelian randomisation	Sensitivity	MR Egger	-0.0125488	0.0303938	-0.0721205	0.047023	0.679955		No
Large VLDL (average diameter 53.6 nm)	Cholesteryl esters in large VLDL	L_VLDL_CE	Mendelian randomisation	Sensitivity	Weighted median	0.00825904	0.0176973	-0.0264276	0.0429457	0.640726		No
Large VLDL ratios	Cholesteryl esters to total lipids ratio in large VLDL	L_VLDL_CE_pct	Mendelian randomisation	Main	Inverse variance weighted	0.0280006	0.0116046	0.00525571	0.0507456	0.0158261		Yes
Large VLDL ratios	Cholesteryl esters to total lipids ratio in large VLDL	L_VLDL_CE_pct	Mendelian randomisation	Sensitivity	MR Egger	-0.0131454	0.0310925	-0.0740867	0.047796	0.672717		Yes
Large VLDL ratios	Cholesteryl esters to total lipids ratio in large VLDL	L_VLDL_CE_pct	Mendelian randomisation	Sensitivity	Weighted median	0.00995674	0.015401	-0.0202293	0.0401427	0.517957		Yes
Large VLDL (average diameter 53.6 nm)	Free cholesterol in large VLDL	L_VLDL_FC	Mendelian randomisation	Main	Inverse variance weighted	-0.0137094	0.0114438	-0.0361392	0.00872048	0.230927		No
Large VLDL (average diameter 53.6 nm)	Free cholesterol in large VLDL	L_VLDL_FC	Mendelian randomisation	Sensitivity	MR Egger	-0.0119108	0.0307502	-0.0721813	0.0483597	0.698743		No
Large VLDL (average diameter 53.6 nm)	Free cholesterol in large VLDL	L_VLDL_FC	Mendelian randomisation	Sensitivity	Weighted median	-0.000627088	0.0162878	-0.0325511	0.031297	0.969289		No
Large VLDL ratios	Free cholesterol to total lipids ratio in large VLDL	L_VLDL_FC_pct	Mendelian randomisation	Main	Inverse variance weighted	-0.00160481	0.0111333	-0.0234261	0.0202164	0.885386		Yes
Large VLDL ratios	Free cholesterol to total lipids ratio in large VLDL	L_VLDL_FC_pct	Mendelian randomisation	Sensitivity	MR Egger	-0.00426	0.0299206	-0.0629044	0.0543844	0.886865		Yes
Large VLDL ratios	Free cholesterol to total lipids ratio in large VLDL	L_VLDL_FC_pct	Mendelian randomisation	Sensitivity	Weighted median	-0.00371239	0.0158617	-0.0348014	0.0273766	0.814949		Yes
Large VLDL (average diameter 53.6 nm)	Total lipids in large VLDL	L_VLDL_L	Mendelian randomisation	Main	Inverse variance weighted	-0.0141343	0.0113626	-0.036405	0.0081365	0.213527		No
Large VLDL (average diameter 53.6 nm)	Total lipids in large VLDL	L_VLDL_L	Mendelian randomisation	Sensitivity	MR Egger	-0.0123096	0.0305318	-0.0721518	0.0475327	0.68707		No
Large VLDL (average diameter 53.6 nm)	Total lipids in large VLDL	L_VLDL_L	Mendelian randomisation	Sensitivity	Weighted median	-0.0160696	0.0168914	-0.0491767	0.0170376	0.34143		No
Large VLDL (average diameter 53.6 nm)	Concentration of large VLDL particles	L_VLDL_P	Mendelian randomisation	Main	Inverse variance weighted	-0.0145144	0.0113371	-0.0367352	0.00770638	0.200456		No
Large VLDL (average diameter 53.6 nm)	Concentration of large VLDL particles	L_VLDL_P	Mendelian randomisation	Sensitivity	MR Egger	-0.0102226	0.0304625	-0.0699291	0.0494839	0.73739		No
Large VLDL (average diameter 53.6 nm)	Concentration of large VLDL particles	L_VLDL_P	Mendelian randomisation	Sensitivity	Weighted median	-0.00630426	0.0158632	-0.0373961	0.0247875	0.691062		No
Large VLDL (average diameter 53.6 nm)	Phospholipids in large VLDL	L_VLDL_PL	Mendelian randomisation	Main	Inverse variance weighted	-0.0148153	0.0114208	-0.0372001	0.00756947	0.194555		No
Large VLDL (average diameter 53.6 nm)	Phospholipids in large VLDL	L_VLDL_PL	Mendelian randomisation	Sensitivity	MR Egger	-0.0106905	0.0306875	-0.070838	0.049457	0.727776		No
Large VLDL (average diameter 53.6 nm)	Phospholipids in large VLDL	L_VLDL_PL	Mendelian randomisation	Sensitivity	Weighted median	-0.00938659	0.0158941	-0.0405391	0.0217659	0.554809		No
Large VLDL ratios	Phospholipids to total lipids ratio in large VLDL	L_VLDL_PL_pct	Mendelian randomisation	Main	Inverse variance weighted	-0.0120744	0.0112949	-0.0342124	0.0100636	0.285065		Yes
Large VLDL ratios	Phospholipids to total lipids ratio in large VLDL	L_VLDL_PL_pct	Mendelian randomisation	Sensitivity	MR Egger	0.00266745	0.0303415	-0.0568019	0.0621368	0.929996		Yes
Large VLDL ratios	Phospholipids to total lipids ratio in large VLDL	L_VLDL_PL_pct	Mendelian randomisation	Sensitivity	Weighted median	0.0154599	0.0168012	-0.0174705	0.0483903	0.357486		Yes
Large VLDL (average diameter 53.6 nm)	Triglycerides in large VLDL	L_VLDL_TG	Mendelian randomisation	Main	Inverse variance weighted	-0.0161256	0.0113058	-0.0382851	0.00603385	0.15378		No
Large VLDL (average diameter 53.6 nm)	Triglycerides in large VLDL	L_VLDL_TG	Mendelian randomisation	Sensitivity	MR Egger	-0.0110726	0.0303775	-0.0706125	0.0484673	0.715707		No
Large VLDL (average diameter 53.6 nm)	Triglycerides in large VLDL	L_VLDL_TG	Mendelian randomisation	Sensitivity	Weighted median	-0.0256208	0.0157234	-0.0564387	0.00519708	0.103214		No
Large VLDL ratios	Triglycerides to total lipids ratio in large VLDL	L_VLDL_TG_pct	Mendelian randomisation	Main	Inverse variance weighted	-0.0115205	0.0111954	-0.0334634	0.0104225	0.303462		Yes
Large VLDL ratios	Triglycerides to total lipids ratio in large VLDL	L_VLDL_TG_pct	Mendelian randomisation	Sensitivity	MR Egger	0.00419014	0.030074	-0.0547549	0.0631351	0.889272		Yes
Large VLDL ratios	Triglycerides to total lipids ratio in large VLDL	L_VLDL_TG_pct	Mendelian randomisation	Sensitivity	Weighted median	-0.0238074	0.0155739	-0.0543322	0.00671736	0.126344		Yes
Fatty acids	Linoleic acid	LA	Mendelian randomisation	Main	Inverse variance weighted	0.011517	0.0105698	-0.00919971	0.0322337	0.275881		No
Fatty acids	Linoleic acid	LA	Mendelian randomisation	Sensitivity	MR Egger	-0.0366427	0.0282665	-0.0920452	0.0187597	0.195726		No
Fatty acids	Linoleic acid	LA	Mendelian randomisation	Sensitivity	Weighted median	0.00526624	0.014609	-0.0233673	0.0338998	0.718488		No
Fatty acids	Ratio of linoleic acid to total fatty acids	LA_pct	Mendelian randomisation	Main	Inverse variance weighted	0.0306768	0.0115397	0.008059	0.0532946	0.0078519		Yes
Fatty acids	Ratio of linoleic acid to total fatty acids	LA_pct	Mendelian randomisation	Sensitivity	MR Egger	-0.0177603	0.0308844	-0.0782938	0.0427731	0.565626		Yes
Fatty acids	Ratio of linoleic acid to total fatty acids	LA_pct	Mendelian randomisation	Sensitivity	Weighted median	-0.00379564	0.0160773	-0.0353072	0.027716	0.813366		Yes
Glycolysis related metabolites	Lactate	Lactate	Mendelian randomisation	Main	Inverse variance weighted	-0.0167227	0.0109315	-0.0381484	0.00470302	0.126073		No
Glycolysis related metabolites	Lactate	Lactate	Mendelian randomisation	Sensitivity	MR Egger	-0.0629877	0.0292523	-0.120322	-0.00565311	0.0319894		No
Glycolysis related metabolites	Lactate	Lactate	Mendelian randomisation	Sensitivity	Weighted median	-0.0273425	0.0148469	-0.0564425	0.00175747	0.0655297		No
Cholesterol	LDL cholesterol	LDL_C	Mendelian randomisation	Main	Inverse variance weighted	0.0140068	0.0110716	-0.00769363	0.0357072	0.205834		No
Cholesterol	LDL cholesterol	LDL_C	Mendelian randomisation	Sensitivity	MR Egger	-0.0148069	0.0297079	-0.0730343	0.0434206	0.618508		No
Cholesterol	LDL cholesterol	LDL_C	Mendelian randomisation	Sensitivity	Weighted median	0.00365575	0.0152767	-0.0262865	0.033598	0.810871		No
Cholesteryl esters	Cholesteryl esters in LDL	LDL_CE	Mendelian randomisation	Main	Inverse variance weighted	0.0121703	0.0110225	-0.00943389	0.0337745	0.269537		No
Cholesteryl esters	Cholesteryl esters in LDL	LDL_CE	Mendelian randomisation	Sensitivity	MR Egger	-0.0162297	0.0295767	-0.0742	0.0417406	0.583543		No
Cholesteryl esters	Cholesteryl esters in LDL	LDL_CE	Mendelian randomisation	Sensitivity	Weighted median	-0.000622885	0.0152072	-0.030429	0.0291833	0.967328		No
Free cholesterol	Free cholesterol in LDL	LDL_FC	Mendelian randomisation	Main	Inverse variance weighted	0.0185129	0.0112358	-0.00350935	0.0405352	0.0994215		No
Free cholesterol	Free cholesterol in LDL	LDL_FC	Mendelian randomisation	Sensitivity	MR Egger	-0.0115617	0.0301465	-0.0706489	0.0475255	0.701572		No
Free cholesterol	Free cholesterol in LDL	LDL_FC	Mendelian randomisation	Sensitivity	Weighted median	0.0147679	0.0153233	-0.0152658	0.0448016	0.33517		No
Total lipids	Total lipids in LDL	LDL_L	Mendelian randomisation	Main	Inverse variance weighted	0.0116517	0.0110707	-0.0100468	0.0333502	0.292578		No
Total lipids	Total lipids in LDL	LDL_L	Mendelian randomisation	Sensitivity	MR Egger	-0.0159186	0.0297092	-0.0741486	0.0423113	0.59243		No
Total lipids	Total lipids in LDL	LDL_L	Mendelian randomisation	Sensitivity	Weighted median	-0.00412071	0.0154781	-0.0344577	0.0262163	0.790063		No
Lipoprotein particle concentrations	Concentration of LDL particles	LDL_P	Mendelian randomisation	Main	Inverse variance weighted	0.0109012	0.011343	-0.0113311	0.0331334	0.336528		No
Lipoprotein particle concentrations	Concentration of LDL particles	LDL_P	Mendelian randomisation	Sensitivity	MR Egger	-0.0112737	0.030456	-0.0709675	0.04842	0.711486		No
Lipoprotein particle concentrations	Concentration of LDL particles	LDL_P	Mendelian randomisation	Sensitivity	Weighted median	0.00728312	0.0157174	-0.023523	0.0380892	0.643092		No
Phospholipids	Phospholipids in LDL	LDL_PL	Mendelian randomisation	Main	Inverse variance weighted	0.0101209	0.0111399	-0.0117133	0.0319551	0.363601		No
Phospholipids	Phospholipids in LDL	LDL_PL	Mendelian randomisation	Sensitivity	MR Egger	-0.0157268	0.029901	-0.0743328	0.0428791	0.599251		No
Phospholipids	Phospholipids in LDL	LDL_PL	Mendelian randomisation	Sensitivity	Weighted median	-0.00153495	0.0150105	-0.0309555	0.0278856	0.918552		No
Lipoprotein particle sizes	Average diameter for LDL particles	LDL_size	Mendelian randomisation	Main	Inverse variance weighted	0.00747906	0.0107204	-0.013533	0.0284911	0.485399		No
Lipoprotein particle sizes	Average diameter for LDL particles	LDL_size	Mendelian randomisation	Sensitivity	MR Egger	-0.0336217	0.0287124	-0.0898979	0.0226546	0.242412		No
Lipoprotein particle sizes	Average diameter for LDL particles	LDL_size	Mendelian randomisation	Sensitivity	Weighted median	-0.00265688	0.0165467	-0.0350884	0.0297746	0.872433		No
Triglycerides	Triglycerides in LDL	LDL_TG	Mendelian randomisation	Main	Inverse variance weighted	-0.0135732	0.0108742	-0.0348867	0.00774027	0.211958		No
Triglycerides	Triglycerides in LDL	LDL_TG	Mendelian randomisation	Sensitivity	MR Egger	-0.0183045	0.0292213	-0.0755783	0.0389693	0.53146		No
Triglycerides	Triglycerides in LDL	LDL_TG	Mendelian randomisation	Sensitivity	Weighted median	-0.00495681	0.0166451	-0.0375813	0.0276676	0.765861		No
Amino acids	Leucine	Leu	Mendelian randomisation	Main	Inverse variance weighted	-0.0304164	0.0111695	-0.0523085	-0.00852424	0.0064658		No
Amino acids	Leucine	Leu	Mendelian randomisation	Sensitivity	MR Egger	-0.0279823	0.030018	-0.0868176	0.030853	0.351891		No
Amino acids	Leucine	Leu	Mendelian randomisation	Sensitivity	Weighted median	-0.0123484	0.0161716	-0.0440448	0.019348	0.445115		No
Medium HDL (average diameter 10.9 nm)	Cholesterol in medium HDL	M_HDL_C	Mendelian randomisation	Main	Inverse variance weighted	0.0111104	0.0114107	-0.0112545	0.0334754	0.330212		No
Medium HDL (average diameter 10.9 nm)	Cholesterol in medium HDL	M_HDL_C	Mendelian randomisation	Sensitivity	MR Egger	-0.0395548	0.0305256	-0.0993849	0.0202753	0.195911		No
Medium HDL (average diameter 10.9 nm)	Cholesterol in medium HDL	M_HDL_C	Mendelian randomisation	Sensitivity	Weighted median	0.0118864	0.0158634	-0.0192059	0.0429786	0.453679		No
Medium HDL ratios	Cholesterol to total lipids ratio in medium HDL	M_HDL_C_pct	Mendelian randomisation	Main	Inverse variance weighted	0.0231156	0.0115308	0.000515127	0.0457161	0.0449979		Yes
Medium HDL ratios	Cholesterol to total lipids ratio in medium HDL	M_HDL_C_pct	Mendelian randomisation	Sensitivity	MR Egger	-0.0109975	0.0309249	-0.0716103	0.0496154	0.722344		Yes
Medium HDL ratios	Cholesterol to total lipids ratio in medium HDL	M_HDL_C_pct	Mendelian randomisation	Sensitivity	Weighted median	0.000152569	0.0159888	-0.0311854	0.0314906	0.992386		Yes
Medium HDL (average diameter 10.9 nm)	Cholesteryl esters in medium HDL	M_HDL_CE	Mendelian randomisation	Main	Inverse variance weighted	0.0106852	0.011443	-0.0117432	0.0331136	0.350421		No
Medium HDL (average diameter 10.9 nm)	Cholesteryl esters in medium HDL	M_HDL_CE	Mendelian randomisation	Sensitivity	MR Egger	-0.039846	0.0306137	-0.0998487	0.0201568	0.193928		No
Medium HDL (average diameter 10.9 nm)	Cholesteryl esters in medium HDL	M_HDL_CE	Mendelian randomisation	Sensitivity	Weighted median	0.00675126	0.015875	-0.0243637	0.0378662	0.670635		No
Medium HDL ratios	Cholesteryl esters to total lipids ratio in medium HDL	M_HDL_CE_pct	Mendelian randomisation	Main	Inverse variance weighted	0.0199713	0.0112356	-0.0020505	0.0419931	0.075486		Yes
Medium HDL ratios	Cholesteryl esters to total lipids ratio in medium HDL	M_HDL_CE_pct	Mendelian randomisation	Sensitivity	MR Egger	-0.0065173	0.0301558	-0.0656227	0.0525881	0.829021		Yes
Medium HDL ratios	Cholesteryl esters to total lipids ratio in medium HDL	M_HDL_CE_pct	Mendelian randomisation	Sensitivity	Weighted median	-0.0122722	0.0164374	-0.0444895	0.0199451	0.455304		Yes
Medium HDL (average diameter 10.9 nm)	Free cholesterol in medium HDL	M_HDL_FC	Mendelian randomisation	Main	Inverse variance weighted	0.0126087	0.011259	-0.00945898	0.0346765	0.262766		No
Medium HDL (average diameter 10.9 nm)	Free cholesterol in medium HDL	M_HDL_FC	Mendelian randomisation	Sensitivity	MR Egger	-0.0371301	0.0301218	-0.0961687	0.0219086	0.218537		No
Medium HDL (average diameter 10.9 nm)	Free cholesterol in medium HDL	M_HDL_FC	Mendelian randomisation	Sensitivity	Weighted median	0.00359683	0.0154579	-0.0267006	0.0338943	0.816005		No
Medium HDL ratios	Free cholesterol to total lipids ratio in medium HDL	M_HDL_FC_pct	Mendelian randomisation	Main	Inverse variance weighted	0.0286481	0.0117273	0.00566253	0.0516336	0.0145718		Yes
Medium HDL ratios	Free cholesterol to total lipids ratio in medium HDL	M_HDL_FC_pct	Mendelian randomisation	Sensitivity	MR Egger	-0.0162164	0.0314108	-0.0777816	0.0453487	0.605996		Yes
Medium HDL ratios	Free cholesterol to total lipids ratio in medium HDL	M_HDL_FC_pct	Mendelian randomisation	Sensitivity	Weighted median	0.0179304	0.0156772	-0.0127969	0.0486578	0.252738		Yes
Medium HDL (average diameter 10.9 nm)	Total lipids in medium HDL	M_HDL_L	Mendelian randomisation	Main	Inverse variance weighted	0.00597144	0.0112793	-0.0161359	0.0280788	0.596516		No
Medium HDL (average diameter 10.9 nm)	Total lipids in medium HDL	M_HDL_L	Mendelian randomisation	Sensitivity	MR Egger	-0.041638	0.0301872	-0.100805	0.0175288	0.168684		No
Medium HDL (average diameter 10.9 nm)	Total lipids in medium HDL	M_HDL_L	Mendelian randomisation	Sensitivity	Weighted median	0.00198832	0.0159457	-0.0292653	0.033242	0.900767		No
Medium HDL (average diameter 10.9 nm)	Concentration of medium HDL particles	M_HDL_P	Mendelian randomisation	Main	Inverse variance weighted	0.0100883	0.0112809	-0.0120224	0.0321989	0.371175		No
Medium HDL (average diameter 10.9 nm)	Concentration of medium HDL particles	M_HDL_P	Mendelian randomisation	Sensitivity	MR Egger	-0.039143	0.0301832	-0.0983021	0.0200162	0.195549		No
Medium HDL (average diameter 10.9 nm)	Concentration of medium HDL particles	M_HDL_P	Mendelian randomisation	Sensitivity	Weighted median	0.0100533	0.0154945	-0.020316	0.0404226	0.516448		No
Medium HDL (average diameter 10.9 nm)	Phospholipids in medium HDL	M_HDL_PL	Mendelian randomisation	Main	Inverse variance weighted	0.00206277	0.0112491	-0.0199854	0.024111	0.854506		No
Medium HDL (average diameter 10.9 nm)	Phospholipids in medium HDL	M_HDL_PL	Mendelian randomisation	Sensitivity	MR Egger	-0.0429132	0.030119	-0.101946	0.0161201	0.15512		No
Medium HDL (average diameter 10.9 nm)	Phospholipids in medium HDL	M_HDL_PL	Mendelian randomisation	Sensitivity	Weighted median	-0.00948282	0.0161469	-0.0411308	0.0221652	0.557014		No
Medium HDL ratios	Phospholipids to total lipids ratio in medium HDL	M_HDL_PL_pct	Mendelian randomisation	Main	Inverse variance weighted	-0.0332826	0.0121272	-0.0570519	-0.00951317	0.0060613		Yes
Medium HDL ratios	Phospholipids to total lipids ratio in medium HDL	M_HDL_PL_pct	Mendelian randomisation	Sensitivity	MR Egger	0.00545659	0.0325132	-0.0582694	0.0691825	0.866818		Yes
Medium HDL ratios	Phospholipids to total lipids ratio in medium HDL	M_HDL_PL_pct	Mendelian randomisation	Sensitivity	Weighted median	-0.019154	0.017126	-0.0527209	0.0144129	0.263387		Yes
Medium HDL (average diameter 10.9 nm)	Triglycerides in medium HDL	M_HDL_TG	Mendelian randomisation	Main	Inverse variance weighted	-0.0111014	0.0107091	-0.0320912	0.00988852	0.29991		No
Medium HDL (average diameter 10.9 nm)	Triglycerides in medium HDL	M_HDL_TG	Mendelian randomisation	Sensitivity	MR Egger	-0.0102801	0.0287794	-0.0666877	0.0461275	0.721156		No
Medium HDL (average diameter 10.9 nm)	Triglycerides in medium HDL	M_HDL_TG	Mendelian randomisation	Sensitivity	Weighted median	0.00874318	0.0164708	-0.0235396	0.0410259	0.595537		No
Medium HDL ratios	Triglycerides to total lipids ratio in medium HDL	M_HDL_TG_pct	Mendelian randomisation	Main	Inverse variance weighted	-0.0148885	0.0110241	-0.0364958	0.00671883	0.176844		Yes
Medium HDL ratios	Triglycerides to total lipids ratio in medium HDL	M_HDL_TG_pct	Mendelian randomisation	Sensitivity	MR Egger	0.0146246	0.0295771	-0.0433465	0.0725957	0.621298		Yes
Medium HDL ratios	Triglycerides to total lipids ratio in medium HDL	M_HDL_TG_pct	Mendelian randomisation	Sensitivity	Weighted median	0.0132144	0.0163077	-0.0187487	0.0451775	0.417758		Yes
Medium LDL (average diameter 23 nm)	Cholesterol in medium LDL	M_LDL_C	Mendelian randomisation	Main	Inverse variance weighted	0.0073365	0.0109578	-0.0141408	0.0288138	0.503162		No
Medium LDL (average diameter 23 nm)	Cholesterol in medium LDL	M_LDL_C	Mendelian randomisation	Sensitivity	MR Egger	-0.013169	0.0294242	-0.0708405	0.0445025	0.654753		No
Medium LDL (average diameter 23 nm)	Cholesterol in medium LDL	M_LDL_C	Mendelian randomisation	Sensitivity	Weighted median	0.00220862	0.0158631	-0.0288831	0.0333003	0.889268		No
Medium LDL ratios	Cholesterol to total lipids ratio in medium LDL	M_LDL_C_pct	Mendelian randomisation	Main	Inverse variance weighted	0.0316127	0.0108477	0.0103513	0.0528741	0.00356558		Yes
Medium LDL ratios	Cholesterol to total lipids ratio in medium LDL	M_LDL_C_pct	Mendelian randomisation	Sensitivity	MR Egger	0.0117759	0.0291306	-0.0453201	0.0688719	0.686283		Yes
Medium LDL ratios	Cholesterol to total lipids ratio in medium LDL	M_LDL_C_pct	Mendelian randomisation	Sensitivity	Weighted median	0.0336613	0.0162548	0.00180197	0.0655207	0.0383721		Yes
Medium LDL (average diameter 23 nm)	Cholesteryl esters in medium LDL	M_LDL_CE	Mendelian randomisation	Main	Inverse variance weighted	0.00524766	0.0109441	-0.0162027	0.0266981	0.631585		No
Medium LDL (average diameter 23 nm)	Cholesteryl esters in medium LDL	M_LDL_CE	Mendelian randomisation	Sensitivity	MR Egger	-0.0134696	0.0293909	-0.0710757	0.0441365	0.64703		No
Medium LDL (average diameter 23 nm)	Cholesteryl esters in medium LDL	M_LDL_CE	Mendelian randomisation	Sensitivity	Weighted median	-0.0058878	0.0165843	-0.0383929	0.0266173	0.722572		No
Medium LDL ratios	Cholesteryl esters to total lipids ratio in medium LDL	M_LDL_CE_pct	Mendelian randomisation	Main	Inverse variance weighted	0.00147428	0.0111572	-0.0203939	0.0233424	0.894876		Yes
Medium LDL ratios	Cholesteryl esters to total lipids ratio in medium LDL	M_LDL_CE_pct	Mendelian randomisation	Sensitivity	MR Egger	-0.0091191	0.029976	-0.067872	0.0496338	0.761148		Yes
Medium LDL ratios	Cholesteryl esters to total lipids ratio in medium LDL	M_LDL_CE_pct	Mendelian randomisation	Sensitivity	Weighted median	-0.0064502	0.0168305	-0.039438	0.0265376	0.701539		Yes
Medium LDL (average diameter 23 nm)	Free cholesterol in medium LDL	M_LDL_FC	Mendelian randomisation	Main	Inverse variance weighted	0.0129179	0.0110746	-0.00878835	0.0346241	0.243436		No
Medium LDL (average diameter 23 nm)	Free cholesterol in medium LDL	M_LDL_FC	Mendelian randomisation	Sensitivity	MR Egger	-0.011509	0.0297297	-0.0697793	0.0467612	0.698904		No
Medium LDL (average diameter 23 nm)	Free cholesterol in medium LDL	M_LDL_FC	Mendelian randomisation	Sensitivity	Weighted median	0.00378547	0.0153663	-0.0263325	0.0339034	0.805412		No
Medium LDL ratios	Free cholesterol to total lipids ratio in medium LDL	M_LDL_FC_pct	Mendelian randomisation	Main	Inverse variance weighted	0.022121	0.011467	-0.000354378	0.0445963	0.053719		Yes
Medium LDL ratios	Free cholesterol to total lipids ratio in medium LDL	M_LDL_FC_pct	Mendelian randomisation	Sensitivity	MR Egger	0.00450491	0.0307965	-0.0558562	0.064866	0.883786		Yes
Medium LDL ratios	Free cholesterol to total lipids ratio in medium LDL	M_LDL_FC_pct	Mendelian randomisation	Sensitivity	Weighted median	0.000817219	0.0157147	-0.0299837	0.0316181	0.958526		Yes
Medium LDL (average diameter 23 nm)	Total lipids in medium LDL	M_LDL_L	Mendelian randomisation	Main	Inverse variance weighted	0.0052447	0.0109843	-0.0162845	0.0267739	0.633026		No
Medium LDL (average diameter 23 nm)	Total lipids in medium LDL	M_LDL_L	Mendelian randomisation	Sensitivity	MR Egger	-0.0144017	0.0294974	-0.0722166	0.0434132	0.625691		No
Medium LDL (average diameter 23 nm)	Total lipids in medium LDL	M_LDL_L	Mendelian randomisation	Sensitivity	Weighted median	-0.00367705	0.0159926	-0.0350225	0.0276684	0.818152		No
Medium LDL (average diameter 23 nm)	Concentration of medium LDL particles	M_LDL_P	Mendelian randomisation	Main	Inverse variance weighted	0.0107662	0.0110588	-0.010909	0.0324414	0.330282		No
Medium LDL (average diameter 23 nm)	Concentration of medium LDL particles	M_LDL_P	Mendelian randomisation	Sensitivity	MR Egger	-0.00512756	0.0297051	-0.0633495	0.0530943	0.863054		No
Medium LDL (average diameter 23 nm)	Concentration of medium LDL particles	M_LDL_P	Mendelian randomisation	Sensitivity	Weighted median	0.0120287	0.0153542	-0.0180656	0.042123	0.433386		No
Medium LDL (average diameter 23 nm)	Phospholipids in medium LDL	M_LDL_PL	Mendelian randomisation	Main	Inverse variance weighted	0.00372365	0.0110885	-0.0180098	0.0254571	0.737013		No
Medium LDL (average diameter 23 nm)	Phospholipids in medium LDL	M_LDL_PL	Mendelian randomisation	Sensitivity	MR Egger	-0.0157137	0.0297785	-0.0740796	0.0426521	0.598055		No
Medium LDL (average diameter 23 nm)	Phospholipids in medium LDL	M_LDL_PL	Mendelian randomisation	Sensitivity	Weighted median	-0.0047927	0.0166277	-0.037383	0.0277976	0.773166		No
Medium LDL ratios	Phospholipids to total lipids ratio in medium LDL	M_LDL_PL_pct	Mendelian randomisation	Main	Inverse variance weighted	-0.0152401	0.0106653	-0.0361441	0.00566377	0.153018		Yes
Medium LDL ratios	Phospholipids to total lipids ratio in medium LDL	M_LDL_PL_pct	Mendelian randomisation	Sensitivity	MR Egger	0.000258372	0.0286478	-0.0558914	0.0564081	0.992809		Yes
Medium LDL ratios	Phospholipids to total lipids ratio in medium LDL	M_LDL_PL_pct	Mendelian randomisation	Sensitivity	Weighted median	-0.00837795	0.0166551	-0.041022	0.0242661	0.614947		Yes
Medium LDL (average diameter 23 nm)	Triglycerides in medium LDL	M_LDL_TG	Mendelian randomisation	Main	Inverse variance weighted	-0.0142968	0.0108181	-0.0355003	0.00690672	0.186315		No
Medium LDL (average diameter 23 nm)	Triglycerides in medium LDL	M_LDL_TG	Mendelian randomisation	Sensitivity	MR Egger	-0.0165044	0.0290706	-0.0734829	0.040474	0.570583		No
Medium LDL (average diameter 23 nm)	Triglycerides in medium LDL	M_LDL_TG	Mendelian randomisation	Sensitivity	Weighted median	0.00650366	0.0169917	-0.0268	0.0398073	0.701901		No
Medium LDL ratios	Triglycerides to total lipids ratio in medium LDL	M_LDL_TG_pct	Mendelian randomisation	Main	Inverse variance weighted	-0.0228843	0.0110438	-0.04453	-0.00123849	0.038252		Yes
Medium LDL ratios	Triglycerides to total lipids ratio in medium LDL	M_LDL_TG_pct	Mendelian randomisation	Sensitivity	MR Egger	0.00708931	0.0296303	-0.0509861	0.0651647	0.811047		Yes
Medium LDL ratios	Triglycerides to total lipids ratio in medium LDL	M_LDL_TG_pct	Mendelian randomisation	Sensitivity	Weighted median	-0.00821231	0.0155615	-0.0387129	0.0222883	0.597686		Yes
Medium VLDL (average diameter 44.5 nm)	Cholesterol in medium VLDL	M_VLDL_C	Mendelian randomisation	Main	Inverse variance weighted	0.0159352	0.0114108	-0.00642997	0.0383004	0.162564		No
Medium VLDL (average diameter 44.5 nm)	Cholesterol in medium VLDL	M_VLDL_C	Mendelian randomisation	Sensitivity	MR Egger	-0.0104093	0.0306274	-0.070439	0.0496203	0.73416		No
Medium VLDL (average diameter 44.5 nm)	Cholesterol in medium VLDL	M_VLDL_C	Mendelian randomisation	Sensitivity	Weighted median	0.0109024	0.0153127	-0.0191105	0.0409152	0.476476		No
Medium VLDL ratios	Cholesterol to total lipids ratio in medium VLDL	M_VLDL_C_pct	Mendelian randomisation	Main	Inverse variance weighted	0.0313451	0.0118653	0.00808915	0.0546011	0.0082479		Yes
Medium VLDL ratios	Cholesterol to total lipids ratio in medium VLDL	M_VLDL_C_pct	Mendelian randomisation	Sensitivity	MR Egger	-0.00288694	0.0318234	-0.0652608	0.0594869	0.92777		Yes
Medium VLDL ratios	Cholesterol to total lipids ratio in medium VLDL	M_VLDL_C_pct	Mendelian randomisation	Sensitivity	Weighted median	0.0092823	0.0158242	-0.0217332	0.0402978	0.557481		Yes
Medium VLDL (average diameter 44.5 nm)	Cholesteryl esters in medium VLDL	M_VLDL_CE	Mendelian randomisation	Main	Inverse variance weighted	0.0216004	0.0115523	-0.00104215	0.0442429	0.0615131		No
Medium VLDL (average diameter 44.5 nm)	Cholesteryl esters in medium VLDL	M_VLDL_CE	Mendelian randomisation	Sensitivity	MR Egger	-0.00460793	0.0310091	-0.0653858	0.0561699	0.881956		No
Medium VLDL (average diameter 44.5 nm)	Cholesteryl esters in medium VLDL	M_VLDL_CE	Mendelian randomisation	Sensitivity	Weighted median	0.0153533	0.0156483	-0.0153175	0.046024	0.326522		No
Medium VLDL ratios	Cholesteryl esters to total lipids ratio in medium VLDL	M_VLDL_CE_pct	Mendelian randomisation	Main	Inverse variance weighted	0.0311215	0.0117542	0.00808316	0.0541598	0.00810462		Yes
Medium VLDL ratios	Cholesteryl esters to total lipids ratio in medium VLDL	M_VLDL_CE_pct	Mendelian randomisation	Sensitivity	MR Egger	-0.000733225	0.0315324	-0.0625368	0.0610704	0.981462		Yes
Medium VLDL ratios	Cholesteryl esters to total lipids ratio in medium VLDL	M_VLDL_CE_pct	Mendelian randomisation	Sensitivity	Weighted median	0.00821151	0.0154741	-0.0221177	0.0385407	0.595653		Yes
Medium VLDL (average diameter 44.5 nm)	Free cholesterol in medium VLDL	M_VLDL_FC	Mendelian randomisation	Main	Inverse variance weighted	0.00794623	0.0112332	-0.0140709	0.0299633	0.479326		No
Medium VLDL (average diameter 44.5 nm)	Free cholesterol in medium VLDL	M_VLDL_FC	Mendelian randomisation	Sensitivity	MR Egger	-0.0157762	0.0301558	-0.0748816	0.0433293	0.601201		No
Medium VLDL (average diameter 44.5 nm)	Free cholesterol in medium VLDL	M_VLDL_FC	Mendelian randomisation	Sensitivity	Weighted median	-0.0023978	0.0159861	-0.0337305	0.0289349	0.88077		No
Medium VLDL ratios	Free cholesterol to total lipids ratio in medium VLDL	M_VLDL_FC_pct	Mendelian randomisation	Main	Inverse variance weighted	0.0306229	0.0120963	0.00691422	0.0543315	0.0113544		Yes
Medium VLDL ratios	Free cholesterol to total lipids ratio in medium VLDL	M_VLDL_FC_pct	Mendelian randomisation	Sensitivity	MR Egger	-0.00605827	0.0324377	-0.0696361	0.0575195	0.851953		Yes
Medium VLDL ratios	Free cholesterol to total lipids ratio in medium VLDL	M_VLDL_FC_pct	Mendelian randomisation	Sensitivity	Weighted median	0.0220782	0.0155058	-0.00831314	0.0524695	0.154485		Yes
Medium VLDL (average diameter 44.5 nm)	Total lipids in medium VLDL	M_VLDL_L	Mendelian randomisation	Main	Inverse variance weighted	-0.00159043	0.0110826	-0.0233124	0.0201315	0.88589		No
Medium VLDL (average diameter 44.5 nm)	Total lipids in medium VLDL	M_VLDL_L	Mendelian randomisation	Sensitivity	MR Egger	-0.0189697	0.0297642	-0.0773076	0.0393682	0.524331		No
Medium VLDL (average diameter 44.5 nm)	Total lipids in medium VLDL	M_VLDL_L	Mendelian randomisation	Sensitivity	Weighted median	0.00116821	0.0166856	-0.0315356	0.033872	0.944184		No
Medium VLDL (average diameter 44.5 nm)	Concentration of medium VLDL particles	M_VLDL_P	Mendelian randomisation	Main	Inverse variance weighted	0.00275403	0.011177	-0.0191528	0.0246609	0.805371		No
Medium VLDL (average diameter 44.5 nm)	Concentration of medium VLDL particles	M_VLDL_P	Mendelian randomisation	Sensitivity	MR Egger	-0.0167426	0.0300141	-0.0755703	0.0420851	0.577325		No
Medium VLDL (average diameter 44.5 nm)	Concentration of medium VLDL particles	M_VLDL_P	Mendelian randomisation	Sensitivity	Weighted median	-0.00239816	0.0167487	-0.0352256	0.0304293	0.886144		No
Medium VLDL (average diameter 44.5 nm)	Phospholipids in medium VLDL	M_VLDL_PL	Mendelian randomisation	Main	Inverse variance weighted	0.00379104	0.0111808	-0.0181233	0.0257053	0.734559		No
Medium VLDL (average diameter 44.5 nm)	Phospholipids in medium VLDL	M_VLDL_PL	Mendelian randomisation	Sensitivity	MR Egger	-0.0173831	0.0300207	-0.0762237	0.0414575	0.562941		No
Medium VLDL (average diameter 44.5 nm)	Phospholipids in medium VLDL	M_VLDL_PL	Mendelian randomisation	Sensitivity	Weighted median	-0.00296964	0.0169144	-0.0361219	0.0301826	0.860633		No
Medium VLDL ratios	Phospholipids to total lipids ratio in medium VLDL	M_VLDL_PL_pct	Mendelian randomisation	Main	Inverse variance weighted	0.0271023	0.0120212	0.00354082	0.0506638	0.0241617		Yes
Medium VLDL ratios	Phospholipids to total lipids ratio in medium VLDL	M_VLDL_PL_pct	Mendelian randomisation	Sensitivity	MR Egger	-0.00872275	0.03224	-0.0719132	0.0544677	0.786894		Yes
Medium VLDL ratios	Phospholipids to total lipids ratio in medium VLDL	M_VLDL_PL_pct	Mendelian randomisation	Sensitivity	Weighted median	0.0271407	0.0162388	-0.0046873	0.0589687	0.0946523		Yes
Medium VLDL (average diameter 44.5 nm)	Triglycerides in medium VLDL	M_VLDL_TG	Mendelian randomisation	Main	Inverse variance weighted	-0.0134599	0.0110888	-0.035194	0.00827417	0.224814		No
Medium VLDL (average diameter 44.5 nm)	Triglycerides in medium VLDL	M_VLDL_TG	Mendelian randomisation	Sensitivity	MR Egger	-0.0171525	0.0297956	-0.0755519	0.0412469	0.565211		No
Medium VLDL (average diameter 44.5 nm)	Triglycerides in medium VLDL	M_VLDL_TG	Mendelian randomisation	Sensitivity	Weighted median	-0.00769412	0.0163104	-0.0396625	0.0242743	0.637119		No
Medium VLDL ratios	Triglycerides to total lipids ratio in medium VLDL	M_VLDL_TG_pct	Mendelian randomisation	Main	Inverse variance weighted	-0.0308448	0.0119385	-0.0542443	-0.00744531	0.00977643		Yes
Medium VLDL ratios	Triglycerides to total lipids ratio in medium VLDL	M_VLDL_TG_pct	Mendelian randomisation	Sensitivity	MR Egger	0.00502693	0.0320152	-0.0577228	0.0677767	0.875323		Yes
Medium VLDL ratios	Triglycerides to total lipids ratio in medium VLDL	M_VLDL_TG_pct	Mendelian randomisation	Sensitivity	Weighted median	-0.0135908	0.0155836	-0.0441347	0.016953	0.383141		Yes
Fatty acids	Monounsaturated fatty acids	MUFA	Mendelian randomisation	Main	Inverse variance weighted	-0.0157621	0.0109309	-0.0371866	0.00566236	0.149307		No
Fatty acids	Monounsaturated fatty acids	MUFA	Mendelian randomisation	Sensitivity	MR Egger	-0.0326688	0.0293554	-0.0902054	0.0248678	0.266536		No
Fatty acids	Monounsaturated fatty acids	MUFA	Mendelian randomisation	Sensitivity	Weighted median	-0.000601825	0.0164253	-0.0327954	0.0315918	0.970772		No
Fatty acids	Ratio of monounsaturated fatty acids to total fatty acids	MUFA_pct	Mendelian randomisation	Main	Inverse variance weighted	-0.02749	0.0118972	-0.0508085	-0.00417137	0.020854		Yes
Fatty acids	Ratio of monounsaturated fatty acids to total fatty acids	MUFA_pct	Mendelian randomisation	Sensitivity	MR Egger	-0.0224125	0.0319682	-0.0850702	0.0402452	0.483721		Yes
Fatty acids	Ratio of monounsaturated fatty acids to total fatty acids	MUFA_pct	Mendelian randomisation	Sensitivity	Weighted median	0.00173319	0.0169683	-0.0315247	0.034991	0.918643		Yes
Cholesterol	Total cholesterol minus HDL-C	non_HDL_C	Mendelian randomisation	Main	Inverse variance weighted	0.0128795	0.0111727	-0.00901894	0.034778	0.249005		Yes
Cholesterol	Total cholesterol minus HDL-C	non_HDL_C	Mendelian randomisation	Sensitivity	MR Egger	-0.0163708	0.0299783	-0.0751282	0.0423867	0.585358		Yes
Cholesterol	Total cholesterol minus HDL-C	non_HDL_C	Mendelian randomisation	Sensitivity	Weighted median	0.0026458	0.0157703	-0.028264	0.0335556	0.866763		Yes
Fatty acids	Omega-3 fatty acids	Omega_3	Mendelian randomisation	Main	Inverse variance weighted	-0.00159114	0.0110236	-0.0231974	0.0200152	0.885233		No
Fatty acids	Omega-3 fatty acids	Omega_3	Mendelian randomisation	Sensitivity	MR Egger	0.0170675	0.0296065	-0.0409612	0.0750962	0.564667		No
Fatty acids	Omega-3 fatty acids	Omega_3	Mendelian randomisation	Sensitivity	Weighted median	0.0084242	0.0152139	-0.0213951	0.0382435	0.579773		No
Fatty acids	Ratio of omega-3 fatty acids to total fatty acids	Omega_3_pct	Mendelian randomisation	Main	Inverse variance weighted	0.00136311	0.011467	-0.0211122	0.0238384	0.905376		Yes
Fatty acids	Ratio of omega-3 fatty acids to total fatty acids	Omega_3_pct	Mendelian randomisation	Sensitivity	MR Egger	0.0366968	0.0307509	-0.0235749	0.0969685	0.233547		Yes
Fatty acids	Ratio of omega-3 fatty acids to total fatty acids	Omega_3_pct	Mendelian randomisation	Sensitivity	Weighted median	0.00428325	0.0151277	-0.025367	0.0339335	0.777069		Yes
Fatty acids	Omega-6 fatty acids	Omega_6	Mendelian randomisation	Main	Inverse variance weighted	0.00496808	0.0106106	-0.0158287	0.0257649	0.639629		No
Fatty acids	Omega-6 fatty acids	Omega_6	Mendelian randomisation	Sensitivity	MR Egger	-0.0393657	0.0283975	-0.0950248	0.0162935	0.166567		No
Fatty acids	Omega-6 fatty acids	Omega_6	Mendelian randomisation	Sensitivity	Weighted median	0.00490941	0.0156489	-0.0257625	0.0355813	0.753733		No
Fatty acids	Ratio of omega-6 fatty acids to omega-3 fatty acids	Omega_6_by_Omega_3	Mendelian randomisation	Main	Inverse variance weighted	0.00446633	0.0112119	-0.017509	0.0264417	0.690368		Yes
Fatty acids	Ratio of omega-6 fatty acids to omega-3 fatty acids	Omega_6_by_Omega_3	Mendelian randomisation	Sensitivity	MR Egger	-0.0330237	0.0300547	-0.0919309	0.0258836	0.272626		Yes
Fatty acids	Ratio of omega-6 fatty acids to omega-3 fatty acids	Omega_6_by_Omega_3	Mendelian randomisation	Sensitivity	Weighted median	0.00116397	0.015842	-0.0298863	0.0322142	0.941429		Yes
Fatty acids	Ratio of omega-6 fatty acids to total fatty acids	Omega_6_pct	Mendelian randomisation	Main	Inverse variance weighted	0.022237	0.0109695	0.000736854	0.0437372	0.0426447		Yes
Fatty acids	Ratio of omega-6 fatty acids to total fatty acids	Omega_6_pct	Mendelian randomisation	Sensitivity	MR Egger	0.000104857	0.029449	-0.0576151	0.0578248	0.997161		Yes
Fatty acids	Ratio of omega-6 fatty acids to total fatty acids	Omega_6_pct	Mendelian randomisation	Sensitivity	Weighted median	-0.00403819	0.0161674	-0.0357263	0.02765	0.802763		Yes
Amino acids	Phenylalanine	Phe	Mendelian randomisation	Main	Inverse variance weighted	-0.0222176	0.0102101	-0.0422293	-0.00220584	0.0295518		No
Amino acids	Phenylalanine	Phe	Mendelian randomisation	Sensitivity	MR Egger	0.00392545	0.0273974	-0.0497735	0.0576244	0.886154		No
Amino acids	Phenylalanine	Phe	Mendelian randomisation	Sensitivity	Weighted median	-0.0213112	0.0170311	-0.0546922	0.0120697	0.21082		No
Other lipids	Phosphatidylcholines	Phosphatidylc	Mendelian randomisation	Main	Inverse variance weighted	0.012784	0.0105542	-0.00790222	0.0334702	0.225791		No
Other lipids	Phosphatidylcholines	Phosphatidylc	Mendelian randomisation	Sensitivity	MR Egger	-0.0331309	0.0282387	-0.0884788	0.022217	0.241505		No
Other lipids	Phosphatidylcholines	Phosphatidylc	Mendelian randomisation	Sensitivity	Weighted median	-0.0115733	0.0155832	-0.0421164	0.0189699	0.457678		No
Other lipids	Phosphoglycerides	Phosphoglyc	Mendelian randomisation	Main	Inverse variance weighted	0.00868426	0.0105054	-0.0119063	0.0292748	0.408436		No
Other lipids	Phosphoglycerides	Phosphoglyc	Mendelian randomisation	Sensitivity	MR Egger	-0.0332871	0.0281273	-0.0884166	0.0218424	0.237445		No
Other lipids	Phosphoglycerides	Phosphoglyc	Mendelian randomisation	Sensitivity	Weighted median	-0.00167539	0.0148213	-0.030725	0.0273743	0.909999		No
Fatty acids	Polyunsaturated fatty acids	PUFA	Mendelian randomisation	Main	Inverse variance weighted	0.00381099	0.0105537	-0.0168744	0.0244963	0.718022		No
Fatty acids	Polyunsaturated fatty acids	PUFA	Mendelian randomisation	Sensitivity	MR Egger	-0.0294714	0.0282948	-0.0849293	0.0259865	0.298332		No
Fatty acids	Polyunsaturated fatty acids	PUFA	Mendelian randomisation	Sensitivity	Weighted median	-0.00534156	0.0149619	-0.0346668	0.0239837	0.721083		No
Fatty acids	Ratio of polyunsaturated fatty acids to monounsaturated fatty acids	PUFA_by_MUFA	Mendelian randomisation	Main	Inverse variance weighted	0.0264575	0.0117232	0.00348011	0.0494349	0.024017		Yes
Fatty acids	Ratio of polyunsaturated fatty acids to monounsaturated fatty acids	PUFA_by_MUFA	Mendelian randomisation	Sensitivity	MR Egger	0.0217791	0.0315	-0.039961	0.0835191	0.489779		Yes
Fatty acids	Ratio of polyunsaturated fatty acids to monounsaturated fatty acids	PUFA_by_MUFA	Mendelian randomisation	Sensitivity	Weighted median	-0.000630617	0.0155032	-0.0310169	0.0297556	0.967554		Yes
Fatty acids	Ratio of polyunsaturated fatty acids to total fatty acids	PUFA_pct	Mendelian randomisation	Main	Inverse variance weighted	0.0227351	0.0113147	0.000558272	0.0449119	0.044501		Yes
Fatty acids	Ratio of polyunsaturated fatty acids to total fatty acids	PUFA_pct	Mendelian randomisation	Sensitivity	MR Egger	0.0193346	0.0304036	-0.0402564	0.0789256	0.525241		Yes
Fatty acids	Ratio of polyunsaturated fatty acids to total fatty acids	PUFA_pct	Mendelian randomisation	Sensitivity	Weighted median	-0.00432251	0.0160212	-0.035724	0.027079	0.787314		Yes
Glycolysis related metabolites	Pyruvate	Pyruvate	Mendelian randomisation	Main	Inverse variance weighted	-0.0308775	0.00983757	-0.0501591	-0.0115958	0.00169682		No
Glycolysis related metabolites	Pyruvate	Pyruvate	Mendelian randomisation	Sensitivity	MR Egger	-0.0696841	0.0263438	-0.121318	-0.0180503	0.00853706		No
Glycolysis related metabolites	Pyruvate	Pyruvate	Mendelian randomisation	Sensitivity	Weighted median	-0.0233822	0.014695	-0.0521844	0.00542009	0.111573		No
Cholesterol	Remnant cholesterol (non-HDL, non-LDL -cholesterol)	Remnant_C	Mendelian randomisation	Main	Inverse variance weighted	0.011355	0.0112634	-0.0107212	0.0334313	0.31339		Yes
Cholesterol	Remnant cholesterol (non-HDL, non-LDL -cholesterol)	Remnant_C	Mendelian randomisation	Sensitivity	MR Egger	-0.0162227	0.0302276	-0.0754687	0.0430234	0.591831		Yes
Cholesterol	Remnant cholesterol (non-HDL, non-LDL -cholesterol)	Remnant_C	Mendelian randomisation	Sensitivity	Weighted median	-0.000811253	0.0148818	-0.0299795	0.028357	0.956526		Yes
Small HDL (average diameter 8.7 nm)	Cholesterol in small HDL	S_HDL_C	Mendelian randomisation	Main	Inverse variance weighted	-0.00731433	0.0114675	-0.0297907	0.0151621	0.523585		No
Small HDL (average diameter 8.7 nm)	Cholesterol in small HDL	S_HDL_C	Mendelian randomisation	Sensitivity	MR Egger	-0.0465101	0.0307348	-0.10675	0.0137301	0.131123		No
Small HDL (average diameter 8.7 nm)	Cholesterol in small HDL	S_HDL_C	Mendelian randomisation	Sensitivity	Weighted median	-0.0118187	0.0166742	-0.0445001	0.0208628	0.478449		No
Small HDL ratios	Cholesterol to total lipids ratio in small HDL	S_HDL_C_pct	Mendelian randomisation	Main	Inverse variance weighted	0.0163009	0.0106476	-0.00456839	0.0371702	0.125783		Yes
Small HDL ratios	Cholesterol to total lipids ratio in small HDL	S_HDL_C_pct	Mendelian randomisation	Sensitivity	MR Egger	-0.00766167	0.0285824	-0.0636832	0.0483599	0.788816		Yes
Small HDL ratios	Cholesterol to total lipids ratio in small HDL	S_HDL_C_pct	Mendelian randomisation	Sensitivity	Weighted median	0.00440124	0.0160618	-0.0270799	0.0358824	0.78407		Yes
Small HDL (average diameter 8.7 nm)	Cholesteryl esters in small HDL	S_HDL_CE	Mendelian randomisation	Main	Inverse variance weighted	-0.00816064	0.0115969	-0.0308906	0.0145694	0.481626		No
Small HDL (average diameter 8.7 nm)	Cholesteryl esters in small HDL	S_HDL_CE	Mendelian randomisation	Sensitivity	MR Egger	-0.0447078	0.0310946	-0.105653	0.0162377	0.151395		No
Small HDL (average diameter 8.7 nm)	Cholesteryl esters in small HDL	S_HDL_CE	Mendelian randomisation	Sensitivity	Weighted median	-0.00579132	0.0165189	-0.0381684	0.0265857	0.725898		No
Small HDL ratios	Cholesteryl esters to total lipids ratio in small HDL	S_HDL_CE_pct	Mendelian randomisation	Main	Inverse variance weighted	0.00812186	0.0103834	-0.0122295	0.0284732	0.434097		Yes
Small HDL ratios	Cholesteryl esters to total lipids ratio in small HDL	S_HDL_CE_pct	Mendelian randomisation	Sensitivity	MR Egger	-0.00920095	0.0278889	-0.0638631	0.0454612	0.741664		Yes
Small HDL ratios	Cholesteryl esters to total lipids ratio in small HDL	S_HDL_CE_pct	Mendelian randomisation	Sensitivity	Weighted median	-0.00402892	0.0164675	-0.0363052	0.0282473	0.80672		Yes
Small HDL (average diameter 8.7 nm)	Free cholesterol in small HDL	S_HDL_FC	Mendelian randomisation	Main	Inverse variance weighted	-0.00212244	0.0108173	-0.0233244	0.0190795	0.844448		No
Small HDL (average diameter 8.7 nm)	Free cholesterol in small HDL	S_HDL_FC	Mendelian randomisation	Sensitivity	MR Egger	-0.0417293	0.0289801	-0.0985303	0.0150718	0.150792		No
Small HDL (average diameter 8.7 nm)	Free cholesterol in small HDL	S_HDL_FC	Mendelian randomisation	Sensitivity	Weighted median	-0.00628381	0.0163827	-0.0383938	0.0258262	0.701301		No
Small HDL ratios	Free cholesterol to total lipids ratio in small HDL	S_HDL_FC_pct	Mendelian randomisation	Main	Inverse variance weighted	0.0320852	0.0122968	0.00798349	0.0561868	0.00907451		Yes
Small HDL ratios	Free cholesterol to total lipids ratio in small HDL	S_HDL_FC_pct	Mendelian randomisation	Sensitivity	MR Egger	0.0135927	0.0330306	-0.0511473	0.0783326	0.680948		Yes
Small HDL ratios	Free cholesterol to total lipids ratio in small HDL	S_HDL_FC_pct	Mendelian randomisation	Sensitivity	Weighted median	0.0277371	0.0155834	-0.00280641	0.0582807	0.0750905		Yes
Small HDL (average diameter 8.7 nm)	Total lipids in small HDL	S_HDL_L	Mendelian randomisation	Main	Inverse variance weighted	-0.0132956	0.01165	-0.0361296	0.0095384	0.253765		No
Small HDL (average diameter 8.7 nm)	Total lipids in small HDL	S_HDL_L	Mendelian randomisation	Sensitivity	MR Egger	-0.0474859	0.0312446	-0.108725	0.0137535	0.129472		No
Small HDL (average diameter 8.7 nm)	Total lipids in small HDL	S_HDL_L	Mendelian randomisation	Sensitivity	Weighted median	-0.00372551	0.0165844	-0.0362308	0.0287798	0.822259		No
Small HDL (average diameter 8.7 nm)	Concentration of small HDL particles	S_HDL_P	Mendelian randomisation	Main	Inverse variance weighted	-0.00896074	0.0115086	-0.0315176	0.0135961	0.436208		No
Small HDL (average diameter 8.7 nm)	Concentration of small HDL particles	S_HDL_P	Mendelian randomisation	Sensitivity	MR Egger	-0.0454083	0.0308563	-0.105887	0.01507	0.142036		No
Small HDL (average diameter 8.7 nm)	Concentration of small HDL particles	S_HDL_P	Mendelian randomisation	Sensitivity	Weighted median	-0.000262386	0.0172751	-0.0341216	0.0335969	0.987882		No
Small HDL (average diameter 8.7 nm)	Phospholipids in small HDL	S_HDL_PL	Mendelian randomisation	Main	Inverse variance weighted	-0.0139502	0.0116485	-0.0367813	0.00888096	0.231077		No
Small HDL (average diameter 8.7 nm)	Phospholipids in small HDL	S_HDL_PL	Mendelian randomisation	Sensitivity	MR Egger	-0.0483032	0.0312399	-0.109533	0.012927	0.12297		No
Small HDL (average diameter 8.7 nm)	Phospholipids in small HDL	S_HDL_PL	Mendelian randomisation	Sensitivity	Weighted median	0.0037621	0.0168478	-0.0292595	0.0367837	0.823302		No
Small HDL ratios	Phospholipids to total lipids ratio in small HDL	S_HDL_PL_pct	Mendelian randomisation	Main	Inverse variance weighted	-0.00551968	0.0109898	-0.0270596	0.0160203	0.615487		Yes
Small HDL ratios	Phospholipids to total lipids ratio in small HDL	S_HDL_PL_pct	Mendelian randomisation	Sensitivity	MR Egger	-0.00664342	0.0295353	-0.0645326	0.0512458	0.822165		Yes
Small HDL ratios	Phospholipids to total lipids ratio in small HDL	S_HDL_PL_pct	Mendelian randomisation	Sensitivity	Weighted median	-0.00547817	0.0160498	-0.0369357	0.0259794	0.73286		Yes
Small HDL (average diameter 8.7 nm)	Triglycerides in small HDL	S_HDL_TG	Mendelian randomisation	Main	Inverse variance weighted	-0.019669	0.0114294	-0.0420707	0.00273266	0.0852671		No
Small HDL (average diameter 8.7 nm)	Triglycerides in small HDL	S_HDL_TG	Mendelian randomisation	Sensitivity	MR Egger	-0.00839379	0.0307058	-0.0685771	0.0517896	0.784738		No
Small HDL (average diameter 8.7 nm)	Triglycerides in small HDL	S_HDL_TG	Mendelian randomisation	Sensitivity	Weighted median	0.00515929	0.0160486	-0.026296	0.0366146	0.747847		No
Small HDL ratios	Triglycerides to total lipids ratio in small HDL	S_HDL_TG_pct	Mendelian randomisation	Main	Inverse variance weighted	-0.0171339	0.0112246	-0.0391341	0.00486636	0.126896		Yes
Small HDL ratios	Triglycerides to total lipids ratio in small HDL	S_HDL_TG_pct	Mendelian randomisation	Sensitivity	MR Egger	0.013152	0.0301132	-0.04587	0.0721739	0.662565		Yes
Small HDL ratios	Triglycerides to total lipids ratio in small HDL	S_HDL_TG_pct	Mendelian randomisation	Sensitivity	Weighted median	0.0104582	0.0158505	-0.0206088	0.0415252	0.509381		Yes
Small LDL (average diameter 18.7 nm)	Cholesterol in small LDL	S_LDL_C	Mendelian randomisation	Main	Inverse variance weighted	0.00819036	0.0111096	-0.0135845	0.0299652	0.460981		No
Small LDL (average diameter 18.7 nm)	Cholesterol in small LDL	S_LDL_C	Mendelian randomisation	Sensitivity	MR Egger	-0.00906438	0.0298397	-0.0675501	0.0494214	0.761486		No
Small LDL (average diameter 18.7 nm)	Cholesterol in small LDL	S_LDL_C	Mendelian randomisation	Sensitivity	Weighted median	0.00273324	0.0161083	-0.0288391	0.0343056	0.865263		No
Small LDL ratios	Cholesterol to total lipids ratio in small LDL	S_LDL_C_pct	Mendelian randomisation	Main	Inverse variance weighted	0.0182784	0.0112376	-0.00374734	0.0403042	0.103836		Yes
Small LDL ratios	Cholesterol to total lipids ratio in small LDL	S_LDL_C_pct	Mendelian randomisation	Sensitivity	MR Egger	0.00633007	0.0301938	-0.0528499	0.06551	0.834066		Yes
Small LDL ratios	Cholesterol to total lipids ratio in small LDL	S_LDL_C_pct	Mendelian randomisation	Sensitivity	Weighted median	-0.00499511	0.0163634	-0.0370674	0.0270772	0.760168		Yes
Small LDL (average diameter 18.7 nm)	Cholesteryl esters in small LDL	S_LDL_CE	Mendelian randomisation	Main	Inverse variance weighted	0.00585635	0.0110693	-0.0158395	0.0275522	0.596763		No
Small LDL (average diameter 18.7 nm)	Cholesteryl esters in small LDL	S_LDL_CE	Mendelian randomisation	Sensitivity	MR Egger	-0.0110563	0.0297314	-0.0693298	0.0472172	0.710216		No
Small LDL (average diameter 18.7 nm)	Cholesteryl esters in small LDL	S_LDL_CE	Mendelian randomisation	Sensitivity	Weighted median	-0.00268258	0.0167054	-0.0354251	0.0300599	0.872423		No
Small LDL ratios	Cholesteryl esters to total lipids ratio in small LDL	S_LDL_CE_pct	Mendelian randomisation	Main	Inverse variance weighted	0.0013122	0.0112546	-0.0207468	0.0233712	0.907183		Yes
Small LDL ratios	Cholesteryl esters to total lipids ratio in small LDL	S_LDL_CE_pct	Mendelian randomisation	Sensitivity	MR Egger	-0.00616233	0.0302416	-0.0654359	0.0531112	0.838653		Yes
Small LDL ratios	Cholesteryl esters to total lipids ratio in small LDL	S_LDL_CE_pct	Mendelian randomisation	Sensitivity	Weighted median	0.012889	0.0163953	-0.0192458	0.0450238	0.431786		Yes
Small LDL (average diameter 18.7 nm)	Free cholesterol in small LDL	S_LDL_FC	Mendelian randomisation	Main	Inverse variance weighted	0.013918	0.0111921	-0.00801842	0.0358545	0.213661		No
Small LDL (average diameter 18.7 nm)	Free cholesterol in small LDL	S_LDL_FC	Mendelian randomisation	Sensitivity	MR Egger	-0.00600192	0.0300572	-0.0649139	0.0529101	0.841845		No
Small LDL (average diameter 18.7 nm)	Free cholesterol in small LDL	S_LDL_FC	Mendelian randomisation	Sensitivity	Weighted median	0.00530642	0.0150915	-0.024273	0.0348858	0.725127		No
Small LDL ratios	Free cholesterol to total lipids ratio in small LDL	S_LDL_FC_pct	Mendelian randomisation	Main	Inverse variance weighted	0.0175314	0.01083	-0.00369542	0.0387582	0.105495		Yes
Small LDL ratios	Free cholesterol to total lipids ratio in small LDL	S_LDL_FC_pct	Mendelian randomisation	Sensitivity	MR Egger	-0.00100703	0.0290834	-0.0580105	0.0559965	0.972398		Yes
Small LDL ratios	Free cholesterol to total lipids ratio in small LDL	S_LDL_FC_pct	Mendelian randomisation	Sensitivity	Weighted median	0.000796341	0.015674	-0.0299248	0.0315175	0.95948		Yes
Small LDL (average diameter 18.7 nm)	Total lipids in small LDL	S_LDL_L	Mendelian randomisation	Main	Inverse variance weighted	0.00626889	0.0111103	-0.0155072	0.028045	0.572589		No
Small LDL (average diameter 18.7 nm)	Total lipids in small LDL	S_LDL_L	Mendelian randomisation	Sensitivity	MR Egger	-0.010535	0.0298421	-0.0690256	0.0479556	0.724285		No
Small LDL (average diameter 18.7 nm)	Total lipids in small LDL	S_LDL_L	Mendelian randomisation	Sensitivity	Weighted median	0.000993648	0.0164412	-0.0312311	0.0332184	0.951808		No
Small LDL (average diameter 18.7 nm)	Concentration of small LDL particles	S_LDL_P	Mendelian randomisation	Main	Inverse variance weighted	0.0077027	0.0112394	-0.0143265	0.0297319	0.493135		No
Small LDL (average diameter 18.7 nm)	Concentration of small LDL particles	S_LDL_P	Mendelian randomisation	Sensitivity	MR Egger	-0.00490961	0.0301956	-0.0640931	0.0542739	0.870934		No
Small LDL (average diameter 18.7 nm)	Concentration of small LDL particles	S_LDL_P	Mendelian randomisation	Sensitivity	Weighted median	0.0060866	0.015795	-0.0248715	0.0370447	0.699978		No
Small LDL (average diameter 18.7 nm)	Phospholipids in small LDL	S_LDL_PL	Mendelian randomisation	Main	Inverse variance weighted	0.00700614	0.0112478	-0.0150395	0.0290518	0.533356		No
Small LDL (average diameter 18.7 nm)	Phospholipids in small LDL	S_LDL_PL	Mendelian randomisation	Sensitivity	MR Egger	-0.00991947	0.0302123	-0.0691356	0.0492967	0.742864		No
Small LDL (average diameter 18.7 nm)	Phospholipids in small LDL	S_LDL_PL	Mendelian randomisation	Sensitivity	Weighted median	0.00182012	0.0149896	-0.0275594	0.0311997	0.903354		No
Small LDL ratios	Phospholipids to total lipids ratio in small LDL	S_LDL_PL_pct	Mendelian randomisation	Main	Inverse variance weighted	-0.000858001	0.0113416	-0.0230876	0.0213716	0.939697		Yes
Small LDL ratios	Phospholipids to total lipids ratio in small LDL	S_LDL_PL_pct	Mendelian randomisation	Sensitivity	MR Egger	0.00418852	0.0304771	-0.0555466	0.0639236	0.89077		Yes
Small LDL ratios	Phospholipids to total lipids ratio in small LDL	S_LDL_PL_pct	Mendelian randomisation	Sensitivity	Weighted median	-0.00485827	0.0161237	-0.0364606	0.0267441	0.763176		Yes
Small LDL (average diameter 18.7 nm)	Triglycerides in small LDL	S_LDL_TG	Mendelian randomisation	Main	Inverse variance weighted	-0.0128924	0.0107354	-0.0339337	0.00814887	0.229778		No
Small LDL (average diameter 18.7 nm)	Triglycerides in small LDL	S_LDL_TG	Mendelian randomisation	Sensitivity	MR Egger	-0.01301	0.0288465	-0.0695492	0.0435292	0.652267		No
Small LDL (average diameter 18.7 nm)	Triglycerides in small LDL	S_LDL_TG	Mendelian randomisation	Sensitivity	Weighted median	0.0105462	0.015667	-0.0201611	0.0412534	0.500854		No
Small LDL ratios	Triglycerides to total lipids ratio in small LDL	S_LDL_TG_pct	Mendelian randomisation	Main	Inverse variance weighted	-0.0202686	0.0109866	-0.0418024	0.00126522	0.0650608		Yes
Small LDL ratios	Triglycerides to total lipids ratio in small LDL	S_LDL_TG_pct	Mendelian randomisation	Sensitivity	MR Egger	0.00418155	0.0294905	-0.0536198	0.0619829	0.887326		Yes
Small LDL ratios	Triglycerides to total lipids ratio in small LDL	S_LDL_TG_pct	Mendelian randomisation	Sensitivity	Weighted median	-0.00296803	0.0153523	-0.0330586	0.0271225	0.846702		Yes
Small VLDL (average diameter 36.8 nm)	Cholesterol in small VLDL	S_VLDL_C	Mendelian randomisation	Main	Inverse variance weighted	0.00441023	0.0114012	-0.0179362	0.0267566	0.698889		No
Small VLDL (average diameter 36.8 nm)	Cholesterol in small VLDL	S_VLDL_C	Mendelian randomisation	Sensitivity	MR Egger	-0.00975189	0.0306275	-0.0697818	0.050278	0.750372		No
Small VLDL (average diameter 36.8 nm)	Cholesterol in small VLDL	S_VLDL_C	Mendelian randomisation	Sensitivity	Weighted median	0.0198934	0.0153896	-0.0102702	0.050057	0.196132		No
Small VLDL ratios	Cholesterol to total lipids ratio in small VLDL	S_VLDL_C_pct	Mendelian randomisation	Main	Inverse variance weighted	0.0226849	0.011533	8.01805e-05	0.0452897	0.0491887		Yes
Small VLDL ratios	Cholesterol to total lipids ratio in small VLDL	S_VLDL_C_pct	Mendelian randomisation	Sensitivity	MR Egger	-0.00116821	0.0309633	-0.0618563	0.0595199	0.969926		Yes
Small VLDL ratios	Cholesterol to total lipids ratio in small VLDL	S_VLDL_C_pct	Mendelian randomisation	Sensitivity	Weighted median	0.0227189	0.0159493	-0.00854181	0.0539796	0.154319		Yes
Small VLDL (average diameter 36.8 nm)	Cholesteryl esters in small VLDL	S_VLDL_CE	Mendelian randomisation	Main	Inverse variance weighted	0.0025257	0.0114469	-0.0199103	0.0249617	0.82537		No
Small VLDL (average diameter 36.8 nm)	Cholesteryl esters in small VLDL	S_VLDL_CE	Mendelian randomisation	Sensitivity	MR Egger	-0.00687402	0.0307564	-0.0671565	0.0534085	0.823279		No
Small VLDL (average diameter 36.8 nm)	Cholesteryl esters in small VLDL	S_VLDL_CE	Mendelian randomisation	Sensitivity	Weighted median	0.0151455	0.0163773	-0.0169539	0.047245	0.355075		No
Small VLDL ratios	Cholesteryl esters to total lipids ratio in small VLDL	S_VLDL_CE_pct	Mendelian randomisation	Main	Inverse variance weighted	0.0180542	0.0114924	-0.00447086	0.0405792	0.116189		Yes
Small VLDL ratios	Cholesteryl esters to total lipids ratio in small VLDL	S_VLDL_CE_pct	Mendelian randomisation	Sensitivity	MR Egger	0.007708	0.0308796	-0.0528159	0.0682319	0.803033		Yes
Small VLDL ratios	Cholesteryl esters to total lipids ratio in small VLDL	S_VLDL_CE_pct	Mendelian randomisation	Sensitivity	Weighted median	0.00323765	0.0156047	-0.0273476	0.0338229	0.835636		Yes
Small VLDL (average diameter 36.8 nm)	Free cholesterol in small VLDL	S_VLDL_FC	Mendelian randomisation	Main	Inverse variance weighted	0.00780502	0.0113082	-0.0143591	0.0299691	0.490064		No
Small VLDL (average diameter 36.8 nm)	Free cholesterol in small VLDL	S_VLDL_FC	Mendelian randomisation	Sensitivity	MR Egger	-0.0139932	0.0303627	-0.073504	0.0455177	0.645183		No
Small VLDL (average diameter 36.8 nm)	Free cholesterol in small VLDL	S_VLDL_FC	Mendelian randomisation	Sensitivity	Weighted median	0.0127234	0.0157756	-0.0181969	0.0436436	0.419942		No
Small VLDL ratios	Free cholesterol to total lipids ratio in small VLDL	S_VLDL_FC_pct	Mendelian randomisation	Main	Inverse variance weighted	0.025644	0.0114826	0.00313819	0.0481499	0.0255291		Yes
Small VLDL ratios	Free cholesterol to total lipids ratio in small VLDL	S_VLDL_FC_pct	Mendelian randomisation	Sensitivity	MR Egger	-0.00973505	0.0307901	-0.0700836	0.0506135	0.752061		Yes
Small VLDL ratios	Free cholesterol to total lipids ratio in small VLDL	S_VLDL_FC_pct	Mendelian randomisation	Sensitivity	Weighted median	0.0151657	0.0163547	-0.0168894	0.0472209	0.35377		Yes
Small VLDL (average diameter 36.8 nm)	Total lipids in small VLDL	S_VLDL_L	Mendelian randomisation	Main	Inverse variance weighted	-0.00378567	0.0111401	-0.0256202	0.0180489	0.733989		No
Small VLDL (average diameter 36.8 nm)	Total lipids in small VLDL	S_VLDL_L	Mendelian randomisation	Sensitivity	MR Egger	-0.0138124	0.0299296	-0.0724744	0.0448496	0.644733		No
Small VLDL (average diameter 36.8 nm)	Total lipids in small VLDL	S_VLDL_L	Mendelian randomisation	Sensitivity	Weighted median	-0.000982467	0.0173936	-0.0350739	0.033109	0.954956		No
Small VLDL (average diameter 36.8 nm)	Concentration of small VLDL particles	S_VLDL_P	Mendelian randomisation	Main	Inverse variance weighted	-0.00435508	0.0111396	-0.0261886	0.0174785	0.69583		No
Small VLDL (average diameter 36.8 nm)	Concentration of small VLDL particles	S_VLDL_P	Mendelian randomisation	Sensitivity	MR Egger	-0.0125276	0.0299301	-0.0711905	0.0461353	0.675797		No
Small VLDL (average diameter 36.8 nm)	Concentration of small VLDL particles	S_VLDL_P	Mendelian randomisation	Sensitivity	Weighted median	-0.00261324	0.0165728	-0.035096	0.0298695	0.874707		No
Small VLDL (average diameter 36.8 nm)	Phospholipids in small VLDL	S_VLDL_PL	Mendelian randomisation	Main	Inverse variance weighted	0.00193152	0.0112667	-0.0201512	0.0240143	0.863881		No
Small VLDL (average diameter 36.8 nm)	Phospholipids in small VLDL	S_VLDL_PL	Mendelian randomisation	Sensitivity	MR Egger	-0.0156559	0.0302594	-0.0749642	0.0436525	0.605215		No
Small VLDL (average diameter 36.8 nm)	Phospholipids in small VLDL	S_VLDL_PL	Mendelian randomisation	Sensitivity	Weighted median	0.00393438	0.0161132	-0.0276475	0.0355162	0.807098		No
Small VLDL ratios	Phospholipids to total lipids ratio in small VLDL	S_VLDL_PL_pct	Mendelian randomisation	Main	Inverse variance weighted	0.0222507	0.0114332	-0.000158354	0.0446597	0.0516368		Yes
Small VLDL ratios	Phospholipids to total lipids ratio in small VLDL	S_VLDL_PL_pct	Mendelian randomisation	Sensitivity	MR Egger	-0.0148365	0.0306509	-0.0749123	0.0452393	0.628659		Yes
Small VLDL ratios	Phospholipids to total lipids ratio in small VLDL	S_VLDL_PL_pct	Mendelian randomisation	Sensitivity	Weighted median	0.00853752	0.0154135	-0.0216729	0.0387479	0.579648		Yes
Small VLDL (average diameter 36.8 nm)	Triglycerides in small VLDL	S_VLDL_TG	Mendelian randomisation	Main	Inverse variance weighted	-0.0136026	0.0108662	-0.0349003	0.00769514	0.210633		No
Small VLDL (average diameter 36.8 nm)	Triglycerides in small VLDL	S_VLDL_TG	Mendelian randomisation	Sensitivity	MR Egger	-0.00880519	0.029197	-0.0660312	0.0484208	0.763154		No
Small VLDL (average diameter 36.8 nm)	Triglycerides in small VLDL	S_VLDL_TG	Mendelian randomisation	Sensitivity	Weighted median	-0.00866718	0.0161666	-0.0403537	0.0230194	0.591879		No
Small VLDL ratios	Triglycerides to total lipids ratio in small VLDL	S_VLDL_TG_pct	Mendelian randomisation	Main	Inverse variance weighted	-0.0227963	0.0115141	-0.0453638	-0.000228679	0.0477192		Yes
Small VLDL ratios	Triglycerides to total lipids ratio in small VLDL	S_VLDL_TG_pct	Mendelian randomisation	Sensitivity	MR Egger	0.00583463	0.0308987	-0.0547269	0.0663962	0.850336		Yes
Small VLDL ratios	Triglycerides to total lipids ratio in small VLDL	S_VLDL_TG_pct	Mendelian randomisation	Sensitivity	Weighted median	-0.0184921	0.0154962	-0.0488647	0.0118804	0.232739		Yes
Fatty acids	Saturated fatty acids	SFA	Mendelian randomisation	Main	Inverse variance weighted	-0.00685687	0.0106473	-0.0277257	0.0140119	0.519577		No
Fatty acids	Saturated fatty acids	SFA	Mendelian randomisation	Sensitivity	MR Egger	-0.0293378	0.0285821	-0.0853587	0.0266832	0.305402		No
Fatty acids	Saturated fatty acids	SFA	Mendelian randomisation	Sensitivity	Weighted median	-0.000802464	0.0170958	-0.0343102	0.0327052	0.962562		No
Fatty acids	Ratio of saturated fatty acids to total fatty acids	SFA_pct	Mendelian randomisation	Main	Inverse variance weighted	-0.00431225	0.0107986	-0.0254774	0.0168529	0.689646		Yes
Fatty acids	Ratio of saturated fatty acids to total fatty acids	SFA_pct	Mendelian randomisation	Sensitivity	MR Egger	0.000374826	0.0290189	-0.0565022	0.0572519	0.989702		Yes
Fatty acids	Ratio of saturated fatty acids to total fatty acids	SFA_pct	Mendelian randomisation	Sensitivity	Weighted median	0.00412201	0.0168475	-0.028899	0.037143	0.806715		Yes
Other lipids	Sphingomyelins	Sphingomyelins	Mendelian randomisation	Main	Inverse variance weighted	0.0191059	0.0108668	-0.00219308	0.0404048	0.0787159		No
Other lipids	Sphingomyelins	Sphingomyelins	Mendelian randomisation	Sensitivity	MR Egger	-0.0166311	0.0291312	-0.0737282	0.040466	0.568436		No
Other lipids	Sphingomyelins	Sphingomyelins	Mendelian randomisation	Sensitivity	Weighted median	0.0173132	0.0149799	-0.0120474	0.0466739	0.247779		No
Other lipids	Ratio of triglycerides to phosphoglycerides	TG_by_PG	Mendelian randomisation	Main	Inverse variance weighted	-0.0218202	0.0114761	-0.0443134	0.000673029	0.0572557		Yes
Other lipids	Ratio of triglycerides to phosphoglycerides	TG_by_PG	Mendelian randomisation	Sensitivity	MR Egger	0.000844743	0.0308083	-0.0595396	0.061229	0.978141		Yes
Other lipids	Ratio of triglycerides to phosphoglycerides	TG_by_PG	Mendelian randomisation	Sensitivity	Weighted median	-0.0132005	0.0159781	-0.0445176	0.0181167	0.408714		Yes
Amino acids	Total concentration of branched-chain amino acids (leucine + isoleucine + valine)	Total_BCAA	Mendelian randomisation	Main	Inverse variance weighted	-0.0320816	0.0113939	-0.0544136	-0.00974965	0.0048672		Yes
Amino acids	Total concentration of branched-chain amino acids (leucine + isoleucine + valine)	Total_BCAA	Mendelian randomisation	Sensitivity	MR Egger	-0.0282693	0.03062	-0.0882846	0.031746	0.356532		Yes
Amino acids	Total concentration of branched-chain amino acids (leucine + isoleucine + valine)	Total_BCAA	Mendelian randomisation	Sensitivity	Weighted median	-0.0359548	0.0167428	-0.0687707	-0.00313898	0.0317549		Yes
Cholesterol	Total cholesterol	Total_C	Mendelian randomisation	Main	Inverse variance weighted	0.020114	0.0109832	-0.0014131	0.0416411	0.0670499		No
Cholesterol	Total cholesterol	Total_C	Mendelian randomisation	Sensitivity	MR Egger	-0.0211313	0.0294206	-0.0787956	0.0365331	0.47309		No
Cholesterol	Total cholesterol	Total_C	Mendelian randomisation	Sensitivity	Weighted median	0.0114199	0.0153134	-0.0185944	0.0414341	0.455823		No
Cholesteryl esters	Total esterified cholesterol	Total_CE	Mendelian randomisation	Main	Inverse variance weighted	0.0206189	0.010982	-0.00090573	0.0421436	0.0604461		No
Cholesteryl esters	Total esterified cholesterol	Total_CE	Mendelian randomisation	Sensitivity	MR Egger	-0.0214691	0.0294135	-0.0791195	0.0361814	0.465942		No
Cholesteryl esters	Total esterified cholesterol	Total_CE	Mendelian randomisation	Sensitivity	Weighted median	0.0139517	0.0152634	-0.0159646	0.0438681	0.360684		No
Fatty acids	Total fatty acids	Total_FA	Mendelian randomisation	Main	Inverse variance weighted	-0.00659843	0.0105882	-0.0273513	0.0141545	0.533162		No
Fatty acids	Total fatty acids	Total_FA	Mendelian randomisation	Sensitivity	MR Egger	-0.032177	0.0284136	-0.0878677	0.0235136	0.258229		No
Fatty acids	Total fatty acids	Total_FA	Mendelian randomisation	Sensitivity	Weighted median	-0.0131495	0.0175467	-0.047541	0.0212421	0.453617		No
Free cholesterol	Total free cholesterol	Total_FC	Mendelian randomisation	Main	Inverse variance weighted	0.0184858	0.0110039	-0.00308171	0.0400534	0.0929685		No
Free cholesterol	Total free cholesterol	Total_FC	Mendelian randomisation	Sensitivity	MR Egger	-0.0197486	0.0294894	-0.0775477	0.0380506	0.503506		No
Free cholesterol	Total free cholesterol	Total_FC	Mendelian randomisation	Sensitivity	Weighted median	0.0124315	0.0157911	-0.0185191	0.0433821	0.431139		No
Total lipids	Total lipids in lipoprotein particles	Total_L	Mendelian randomisation	Main	Inverse variance weighted	0.00934737	0.0105831	-0.0113955	0.0300903	0.377109		No
Total lipids	Total lipids in lipoprotein particles	Total_L	Mendelian randomisation	Sensitivity	MR Egger	-0.0272676	0.0283618	-0.0828567	0.0283215	0.337013		No
Total lipids	Total lipids in lipoprotein particles	Total_L	Mendelian randomisation	Sensitivity	Weighted median	0.0148166	0.0153853	-0.0153385	0.0449717	0.335528		No
Lipoprotein particle concentrations	Total concentration of lipoprotein particles	Total_P	Mendelian randomisation	Main	Inverse variance weighted	0.0116121	0.010899	-0.00974996	0.0329742	0.286682		No
Lipoprotein particle concentrations	Total concentration of lipoprotein particles	Total_P	Mendelian randomisation	Sensitivity	MR Egger	-0.0421276	0.0291254	-0.0992134	0.0149583	0.148965		No
Lipoprotein particle concentrations	Total concentration of lipoprotein particles	Total_P	Mendelian randomisation	Sensitivity	Weighted median	-0.00247347	0.0160134	-0.0338598	0.0289128	0.877245		No
Phospholipids	Total phospholipids in lipoprotein particles	Total_PL	Mendelian randomisation	Main	Inverse variance weighted	0.0133854	0.0105916	-0.00737404	0.0341449	0.206308		No
Phospholipids	Total phospholipids in lipoprotein particles	Total_PL	Mendelian randomisation	Sensitivity	MR Egger	-0.0313448	0.0283464	-0.0869038	0.0242143	0.269593		No
Phospholipids	Total phospholipids in lipoprotein particles	Total_PL	Mendelian randomisation	Sensitivity	Weighted median	0.0134815	0.0153868	-0.0166766	0.0436395	0.380936		No
Triglycerides	Total triglycerides	Total_TG	Mendelian randomisation	Main	Inverse variance weighted	-0.0162609	0.0110031	-0.0378269	0.00530518	0.139449		No
Triglycerides	Total triglycerides	Total_TG	Mendelian randomisation	Sensitivity	MR Egger	-0.0130613	0.0295649	-0.0710085	0.0448858	0.658921		No
Triglycerides	Total triglycerides	Total_TG	Mendelian randomisation	Sensitivity	Weighted median	-0.000453137	0.015196	-0.0302373	0.029331	0.976211		No
Amino acids	Tyrosine	Tyr	Mendelian randomisation	Main	Inverse variance weighted	-0.0326696	0.0113746	-0.0549638	-0.0103753	0.00407694		No
Amino acids	Tyrosine	Tyr	Mendelian randomisation	Sensitivity	MR Egger	-0.0355165	0.0305662	-0.0954262	0.0243933	0.246056		No
Amino acids	Tyrosine	Tyr	Mendelian randomisation	Sensitivity	Weighted median	-0.0317201	0.0161448	-0.0633639	-7.6358e-05	0.0494455		No
Fatty acids	Degree of unsaturation	Unsaturation	Mendelian randomisation	Main	Inverse variance weighted	0.0102908	0.0111833	-0.0116284	0.03221	0.35747		No
Fatty acids	Degree of unsaturation	Unsaturation	Mendelian randomisation	Sensitivity	MR Egger	0.0166053	0.0300534	-0.0422994	0.0755101	0.580945		No
Fatty acids	Degree of unsaturation	Unsaturation	Mendelian randomisation	Sensitivity	Weighted median	0.00776958	0.0153014	-0.0222212	0.0377603	0.611615		No
Amino acids	Valine	Val	Mendelian randomisation	Main	Inverse variance weighted	-0.0321941	0.0116373	-0.0550031	-0.009385	0.00566685		No
Amino acids	Valine	Val	Mendelian randomisation	Sensitivity	MR Egger	-0.0364622	0.0312737	-0.0977587	0.0248342	0.244455		No
Amino acids	Valine	Val	Mendelian randomisation	Sensitivity	Weighted median	-0.0402463	0.0161032	-0.0718086	-0.00868403	0.0124448		No
Cholesterol	VLDL cholesterol	VLDL_C	Mendelian randomisation	Main	Inverse variance weighted	0.00291444	0.0113461	-0.0193239	0.0251528	0.797282		No
Cholesterol	VLDL cholesterol	VLDL_C	Mendelian randomisation	Sensitivity	MR Egger	-0.0127893	0.0304766	-0.0725235	0.0469448	0.675006		No
Cholesterol	VLDL cholesterol	VLDL_C	Mendelian randomisation	Sensitivity	Weighted median	0.00498659	0.016562	-0.0274749	0.0374481	0.763349		No
Cholesteryl esters	Cholesteryl esters in VLDL	VLDL_CE	Mendelian randomisation	Main	Inverse variance weighted	0.00732747	0.011414	-0.0150439	0.0296989	0.520891		No
Cholesteryl esters	Cholesteryl esters in VLDL	VLDL_CE	Mendelian randomisation	Sensitivity	MR Egger	-0.0108235	0.0306552	-0.0709076	0.0492606	0.724249		No
Cholesteryl esters	Cholesteryl esters in VLDL	VLDL_CE	Mendelian randomisation	Sensitivity	Weighted median	0.00813368	0.016215	-0.0236477	0.0399151	0.615939		No
Free cholesterol	Free cholesterol in VLDL	VLDL_FC	Mendelian randomisation	Main	Inverse variance weighted	-0.00292594	0.0112715	-0.0250181	0.0191662	0.795182		No
Free cholesterol	Free cholesterol in VLDL	VLDL_FC	Mendelian randomisation	Sensitivity	MR Egger	-0.0146523	0.0302811	-0.0740033	0.0446987	0.62878		No
Free cholesterol	Free cholesterol in VLDL	VLDL_FC	Mendelian randomisation	Sensitivity	Weighted median	0.00345374	0.0170462	-0.0299568	0.0368643	0.839439		No
Total lipids	Total lipids in VLDL	VLDL_L	Mendelian randomisation	Main	Inverse variance weighted	-0.00946234	0.011208	-0.0314301	0.0125054	0.398533		No
Total lipids	Total lipids in VLDL	VLDL_L	Mendelian randomisation	Sensitivity	MR Egger	-0.0149162	0.0301154	-0.0739425	0.04411	0.620701		No
Total lipids	Total lipids in VLDL	VLDL_L	Mendelian randomisation	Sensitivity	Weighted median	-0.00232415	0.0161292	-0.0339373	0.029289	0.885425		No
Lipoprotein particle concentrations	Concentration of VLDL particles	VLDL_P	Mendelian randomisation	Main	Inverse variance weighted	-0.00122122	0.0111844	-0.0231427	0.0207003	0.913052		No
Lipoprotein particle concentrations	Concentration of VLDL particles	VLDL_P	Mendelian randomisation	Sensitivity	MR Egger	-0.0142774	0.0300458	-0.0731671	0.0446123	0.634953		No
Lipoprotein particle concentrations	Concentration of VLDL particles	VLDL_P	Mendelian randomisation	Sensitivity	Weighted median	-0.0091753	0.0165707	-0.0416538	0.0233032	0.579779		No
Phospholipids	Phospholipids in VLDL	VLDL_PL	Mendelian randomisation	Main	Inverse variance weighted	-0.0063334	0.011252	-0.0283874	0.0157206	0.573525		No
Phospholipids	Phospholipids in VLDL	VLDL_PL	Mendelian randomisation	Sensitivity	MR Egger	-0.0147748	0.0302321	-0.0740296	0.0444801	0.625355		No
Phospholipids	Phospholipids in VLDL	VLDL_PL	Mendelian randomisation	Sensitivity	Weighted median	0.0070545	0.0169475	-0.0261626	0.0402716	0.677223		No
Lipoprotein particle sizes	Average diameter for VLDL particles	VLDL_size	Mendelian randomisation	Main	Inverse variance weighted	-0.0214893	0.0115483	-0.0441241	0.00114545	0.0627706		No
Lipoprotein particle sizes	Average diameter for VLDL particles	VLDL_size	Mendelian randomisation	Sensitivity	MR Egger	-0.0135802	0.0310268	-0.0743928	0.0472324	0.661883		No
Lipoprotein particle sizes	Average diameter for VLDL particles	VLDL_size	Mendelian randomisation	Sensitivity	Weighted median	-0.0209631	0.015047	-0.0504553	0.00852909	0.163568		No
Triglycerides	Triglycerides in VLDL	VLDL_TG	Mendelian randomisation	Main	Inverse variance weighted	-0.0162972	0.0112014	-0.0382519	0.00565753	0.14569		No
Triglycerides	Triglycerides in VLDL	VLDL_TG	Mendelian randomisation	Sensitivity	MR Egger	-0.0105359	0.0300958	-0.0695236	0.0484519	0.726493		No
Triglycerides	Triglycerides in VLDL	VLDL_TG	Mendelian randomisation	Sensitivity	Weighted median	-0.0146052	0.0155847	-0.0451511	0.0159407	0.34868		No
Very large HDL (average diameter 14.3 nm)	Cholesterol in very large HDL	XL_HDL_C	Mendelian randomisation	Main	Inverse variance weighted	0.0373458	0.0126031	0.0126438	0.0620479	0.00304432		No
Very large HDL (average diameter 14.3 nm)	Cholesterol in very large HDL	XL_HDL_C	Mendelian randomisation	Sensitivity	MR Egger	0.0128726	0.0338401	-0.053454	0.0791993	0.703885		No
Very large HDL (average diameter 14.3 nm)	Cholesterol in very large HDL	XL_HDL_C	Mendelian randomisation	Sensitivity	Weighted median	0.0169814	0.0165953	-0.0155453	0.0495082	0.306181		No
Very large HDL ratios	Cholesterol to total lipids ratio in very large HDL	XL_HDL_C_pct	Mendelian randomisation	Main	Inverse variance weighted	-0.016386	0.0108602	-0.037672	0.00490009	0.131349		Yes
Very large HDL ratios	Cholesterol to total lipids ratio in very large HDL	XL_HDL_C_pct	Mendelian randomisation	Sensitivity	MR Egger	-0.00479234	0.0291807	-0.0619864	0.0524018	0.869646		Yes
Very large HDL ratios	Cholesterol to total lipids ratio in very large HDL	XL_HDL_C_pct	Mendelian randomisation	Sensitivity	Weighted median	-0.0145934	0.0162251	-0.0463945	0.0172078	0.368422		Yes
Very large HDL (average diameter 14.3 nm)	Cholesteryl esters in very large HDL	XL_HDL_CE	Mendelian randomisation	Main	Inverse variance weighted	0.0371827	0.0125156	0.0126521	0.0617133	0.00296925		No
Very large HDL (average diameter 14.3 nm)	Cholesteryl esters in very large HDL	XL_HDL_CE	Mendelian randomisation	Sensitivity	MR Egger	0.00923647	0.0335958	-0.0566113	0.0750843	0.783535		No
Very large HDL (average diameter 14.3 nm)	Cholesteryl esters in very large HDL	XL_HDL_CE	Mendelian randomisation	Sensitivity	Weighted median	0.0157128	0.0170467	-0.0176987	0.0491243	0.356659		No
Very large HDL ratios	Cholesteryl esters to total lipids ratio in very large HDL	XL_HDL_CE_pct	Mendelian randomisation	Main	Inverse variance weighted	0.00752944	0.0107382	-0.0135174	0.0285763	0.483189		Yes
Very large HDL ratios	Cholesteryl esters to total lipids ratio in very large HDL	XL_HDL_CE_pct	Mendelian randomisation	Sensitivity	MR Egger	-0.0327372	0.0287656	-0.0891178	0.0236434	0.25588		Yes
Very large HDL ratios	Cholesteryl esters to total lipids ratio in very large HDL	XL_HDL_CE_pct	Mendelian randomisation	Sensitivity	Weighted median	0.00122597	0.0163034	-0.0307286	0.0331805	0.940058		Yes
Very large HDL (average diameter 14.3 nm)	Free cholesterol in very large HDL	XL_HDL_FC	Mendelian randomisation	Main	Inverse variance weighted	0.0355946	0.0127798	0.0105462	0.060643	0.00534907		No
Very large HDL (average diameter 14.3 nm)	Free cholesterol in very large HDL	XL_HDL_FC	Mendelian randomisation	Sensitivity	MR Egger	0.0240993	0.034338	-0.0432031	0.0914017	0.483259		No
Very large HDL (average diameter 14.3 nm)	Free cholesterol in very large HDL	XL_HDL_FC	Mendelian randomisation	Sensitivity	Weighted median	0.0172885	0.0163238	-0.0147061	0.0492832	0.289554		No
Very large HDL ratios	Free cholesterol to total lipids ratio in very large HDL	XL_HDL_FC_pct	Mendelian randomisation	Main	Inverse variance weighted	-0.0300108	0.0116031	-0.052753	-0.00726867	0.00969732		Yes
Very large HDL ratios	Free cholesterol to total lipids ratio in very large HDL	XL_HDL_FC_pct	Mendelian randomisation	Sensitivity	MR Egger	0.010471	0.0310958	-0.0504767	0.0714187	0.736521		Yes
Very large HDL ratios	Free cholesterol to total lipids ratio in very large HDL	XL_HDL_FC_pct	Mendelian randomisation	Sensitivity	Weighted median	-0.0170636	0.0161437	-0.0487052	0.0145779	0.290518		Yes
Very large HDL (average diameter 14.3 nm)	Total lipids in very large HDL	XL_HDL_L	Mendelian randomisation	Main	Inverse variance weighted	0.0360924	0.0125125	0.0115679	0.060617	0.0039203		No
Very large HDL (average diameter 14.3 nm)	Total lipids in very large HDL	XL_HDL_L	Mendelian randomisation	Sensitivity	MR Egger	0.0122809	0.0335987	-0.0535725	0.0781343	0.714949		No
Very large HDL (average diameter 14.3 nm)	Total lipids in very large HDL	XL_HDL_L	Mendelian randomisation	Sensitivity	Weighted median	0.0114251	0.0162492	-0.0204233	0.0432735	0.481983		No
Very large HDL (average diameter 14.3 nm)	Concentration of very large HDL particles	XL_HDL_P	Mendelian randomisation	Main	Inverse variance weighted	0.0382218	0.0125164	0.0136897	0.0627539	0.00226007		No
Very large HDL (average diameter 14.3 nm)	Concentration of very large HDL particles	XL_HDL_P	Mendelian randomisation	Sensitivity	MR Egger	0.011398	0.033602	-0.054462	0.077258	0.734661		No
Very large HDL (average diameter 14.3 nm)	Concentration of very large HDL particles	XL_HDL_P	Mendelian randomisation	Sensitivity	Weighted median	0.0227939	0.0168638	-0.0102591	0.055847	0.176488		No
Very large HDL (average diameter 14.3 nm)	Phospholipids in very large HDL	XL_HDL_PL	Mendelian randomisation	Main	Inverse variance weighted	0.0343107	0.0124176	0.00997221	0.0586493	0.00572606		No
Very large HDL (average diameter 14.3 nm)	Phospholipids in very large HDL	XL_HDL_PL	Mendelian randomisation	Sensitivity	MR Egger	0.0124154	0.0333478	-0.0529463	0.077777	0.709897		No
Very large HDL (average diameter 14.3 nm)	Phospholipids in very large HDL	XL_HDL_PL	Mendelian randomisation	Sensitivity	Weighted median	0.00918466	0.0161214	-0.0224132	0.0407825	0.568868		No
Very large HDL ratios	Phospholipids to total lipids ratio in very large HDL	XL_HDL_PL_pct	Mendelian randomisation	Main	Inverse variance weighted	0.0245097	0.0116538	0.0016683	0.0473511	0.0354522		Yes
Very large HDL ratios	Phospholipids to total lipids ratio in very large HDL	XL_HDL_PL_pct	Mendelian randomisation	Sensitivity	MR Egger	0.00863607	0.0313056	-0.0527229	0.069995	0.782818		Yes
Very large HDL ratios	Phospholipids to total lipids ratio in very large HDL	XL_HDL_PL_pct	Mendelian randomisation	Sensitivity	Weighted median	0.0003921	0.0154844	-0.0299572	0.0307414	0.979798		Yes
Very large HDL (average diameter 14.3 nm)	Triglycerides in very large HDL	XL_HDL_TG	Mendelian randomisation	Main	Inverse variance weighted	0.0118263	0.0101312	-0.00803072	0.0316834	0.243079		No
Very large HDL (average diameter 14.3 nm)	Triglycerides in very large HDL	XL_HDL_TG	Mendelian randomisation	Sensitivity	MR Egger	0.00260854	0.0272223	-0.0507472	0.0559643	0.923716		No
Very large HDL (average diameter 14.3 nm)	Triglycerides in very large HDL	XL_HDL_TG	Mendelian randomisation	Sensitivity	Weighted median	0.00155552	0.0159973	-0.0297991	0.0329102	0.922539		No
Very large HDL ratios	Triglycerides to total lipids ratio in very large HDL	XL_HDL_TG_pct	Mendelian randomisation	Main	Inverse variance weighted	-0.0227299	0.0113345	-0.0449456	-0.000514171	0.0449242		Yes
Very large HDL ratios	Triglycerides to total lipids ratio in very large HDL	XL_HDL_TG_pct	Mendelian randomisation	Sensitivity	MR Egger	-0.0067001	0.0304439	-0.0663701	0.0529699	0.825938		Yes
Very large HDL ratios	Triglycerides to total lipids ratio in very large HDL	XL_HDL_TG_pct	Mendelian randomisation	Sensitivity	Weighted median	0.00719638	0.0154569	-0.0230991	0.0374919	0.641518		Yes
Very large VLDL (average diameter 64 nm)	Cholesterol in very large VLDL	XL_VLDL_C	Mendelian randomisation	Main	Inverse variance weighted	-0.0096675	0.0114586	-0.0321264	0.0127914	0.398843		No
Very large VLDL (average diameter 64 nm)	Cholesterol in very large VLDL	XL_VLDL_C	Mendelian randomisation	Sensitivity	MR Egger	-0.00849729	0.0307905	-0.0688467	0.0518522	0.782735		No
Very large VLDL (average diameter 64 nm)	Cholesterol in very large VLDL	XL_VLDL_C	Mendelian randomisation	Sensitivity	Weighted median	0.0112891	0.0164644	-0.0209811	0.0435593	0.492923		No
Very large VLDL ratios	Cholesterol to total lipids ratio in very large VLDL	XL_VLDL_C_pct	Mendelian randomisation	Main	Inverse variance weighted	0.028521	0.011494	0.00599269	0.0510493	0.0130877		Yes
Very large VLDL ratios	Cholesterol to total lipids ratio in very large VLDL	XL_VLDL_C_pct	Mendelian randomisation	Sensitivity	MR Egger	0.00571075	0.030856	-0.0547669	0.0661885	0.853276		Yes
Very large VLDL ratios	Cholesterol to total lipids ratio in very large VLDL	XL_VLDL_C_pct	Mendelian randomisation	Sensitivity	Weighted median	0.0169562	0.0149503	-0.0123464	0.0462588	0.256723		Yes
Very large VLDL (average diameter 64 nm)	Cholesteryl esters in very large VLDL	XL_VLDL_CE	Mendelian randomisation	Main	Inverse variance weighted	-0.00627301	0.0114715	-0.0287572	0.0162112	0.584493		No
Very large VLDL (average diameter 64 nm)	Cholesteryl esters in very large VLDL	XL_VLDL_CE	Mendelian randomisation	Sensitivity	MR Egger	-0.00860272	0.0308257	-0.0690212	0.0518158	0.780354		No
Very large VLDL (average diameter 64 nm)	Cholesteryl esters in very large VLDL	XL_VLDL_CE	Mendelian randomisation	Sensitivity	Weighted median	0.014288	0.016835	-0.0187087	0.0472846	0.396046		No
Very large VLDL ratios	Cholesteryl esters to total lipids ratio in very large VLDL	XL_VLDL_CE_pct	Mendelian randomisation	Main	Inverse variance weighted	0.0279716	0.0113886	0.00565	0.0502931	0.0140449		Yes
Very large VLDL ratios	Cholesteryl esters to total lipids ratio in very large VLDL	XL_VLDL_CE_pct	Mendelian randomisation	Sensitivity	MR Egger	0.00397787	0.0305689	-0.0559373	0.063893	0.896541		Yes
Very large VLDL ratios	Cholesteryl esters to total lipids ratio in very large VLDL	XL_VLDL_CE_pct	Mendelian randomisation	Sensitivity	Weighted median	0.014145	0.0158235	-0.016869	0.0451591	0.371362		Yes
Very large VLDL (average diameter 64 nm)	Free cholesterol in very large VLDL	XL_VLDL_FC	Mendelian randomisation	Main	Inverse variance weighted	-0.0123541	0.0114302	-0.0347572	0.0100491	0.279773		No
Very large VLDL (average diameter 64 nm)	Free cholesterol in very large VLDL	XL_VLDL_FC	Mendelian randomisation	Sensitivity	MR Egger	-0.00661824	0.0307117	-0.0668131	0.0535767	0.829508		No
Very large VLDL (average diameter 64 nm)	Free cholesterol in very large VLDL	XL_VLDL_FC	Mendelian randomisation	Sensitivity	Weighted median	0.000225543	0.0154072	-0.0299726	0.0304237	0.98832		No
Very large VLDL ratios	Free cholesterol to total lipids ratio in very large VLDL	XL_VLDL_FC_pct	Mendelian randomisation	Main	Inverse variance weighted	0.0300221	0.011941	0.00661765	0.0534265	0.0119305		Yes
Very large VLDL ratios	Free cholesterol to total lipids ratio in very large VLDL	XL_VLDL_FC_pct	Mendelian randomisation	Sensitivity	MR Egger	0.0103146	0.0320687	-0.05254	0.0731693	0.747919		Yes
Very large VLDL ratios	Free cholesterol to total lipids ratio in very large VLDL	XL_VLDL_FC_pct	Mendelian randomisation	Sensitivity	Weighted median	0.0204275	0.0159117	-0.0107594	0.0516143	0.19921		Yes
Very large VLDL (average diameter 64 nm)	Total lipids in very large VLDL	XL_VLDL_L	Mendelian randomisation	Main	Inverse variance weighted	-0.0166545	0.0115217	-0.0392369	0.00592797	0.148319		No
Very large VLDL (average diameter 64 nm)	Total lipids in very large VLDL	XL_VLDL_L	Mendelian randomisation	Sensitivity	MR Egger	-0.0076289	0.0309541	-0.068299	0.0530412	0.805474		No
Very large VLDL (average diameter 64 nm)	Total lipids in very large VLDL	XL_VLDL_L	Mendelian randomisation	Sensitivity	Weighted median	-0.0154477	0.0158854	-0.0465831	0.0156878	0.330831		No
Very large VLDL (average diameter 64 nm)	Concentration of very large VLDL particles	XL_VLDL_P	Mendelian randomisation	Main	Inverse variance weighted	-0.0171157	0.0115024	-0.0396604	0.00542903	0.136748		No
Very large VLDL (average diameter 64 nm)	Concentration of very large VLDL particles	XL_VLDL_P	Mendelian randomisation	Sensitivity	MR Egger	-0.00898967	0.0309035	-0.0695606	0.0515812	0.771306		No
Very large VLDL (average diameter 64 nm)	Concentration of very large VLDL particles	XL_VLDL_P	Mendelian randomisation	Sensitivity	Weighted median	-0.0141919	0.016008	-0.0455675	0.0171838	0.375321		No
Very large VLDL (average diameter 64 nm)	Phospholipids in very large VLDL	XL_VLDL_PL	Mendelian randomisation	Main	Inverse variance weighted	-0.0146283	0.0114301	-0.0370312	0.00777472	0.200615		No
Very large VLDL (average diameter 64 nm)	Phospholipids in very large VLDL	XL_VLDL_PL	Mendelian randomisation	Sensitivity	MR Egger	-0.0054244	0.0307084	-0.0656128	0.054764	0.859893		No
Very large VLDL (average diameter 64 nm)	Phospholipids in very large VLDL	XL_VLDL_PL	Mendelian randomisation	Sensitivity	Weighted median	-0.00652799	0.0155901	-0.0370846	0.0240286	0.675416		No
Very large VLDL ratios	Phospholipids to total lipids ratio in very large VLDL	XL_VLDL_PL_pct	Mendelian randomisation	Main	Inverse variance weighted	0.0104529	0.0115916	-0.0122665	0.0331724	0.367179		Yes
Very large VLDL ratios	Phospholipids to total lipids ratio in very large VLDL	XL_VLDL_PL_pct	Mendelian randomisation	Sensitivity	MR Egger	0.00486172	0.0311506	-0.0561935	0.0659169	0.876068		Yes
Very large VLDL ratios	Phospholipids to total lipids ratio in very large VLDL	XL_VLDL_PL_pct	Mendelian randomisation	Sensitivity	Weighted median	0.0120169	0.0162814	-0.0198946	0.0439284	0.460467		Yes
Very large VLDL (average diameter 64 nm)	Triglycerides in very large VLDL	XL_VLDL_TG	Mendelian randomisation	Main	Inverse variance weighted	-0.0193753	0.011532	-0.041978	0.0032273	0.0929294		No
Very large VLDL (average diameter 64 nm)	Triglycerides in very large VLDL	XL_VLDL_TG	Mendelian randomisation	Sensitivity	MR Egger	-0.00540334	0.030975	-0.0661144	0.0553077	0.86162		No
Very large VLDL (average diameter 64 nm)	Triglycerides in very large VLDL	XL_VLDL_TG	Mendelian randomisation	Sensitivity	Weighted median	-0.0187049	0.0154007	-0.0488903	0.0114804	0.224537		No
Very large VLDL ratios	Triglycerides to total lipids ratio in very large VLDL	XL_VLDL_TG_pct	Mendelian randomisation	Main	Inverse variance weighted	-0.0278827	0.0116069	-0.0506321	-0.00513321	0.0162943		Yes
Very large VLDL ratios	Triglycerides to total lipids ratio in very large VLDL	XL_VLDL_TG_pct	Mendelian randomisation	Sensitivity	MR Egger	-0.00467634	0.0311604	-0.0657508	0.0563981	0.880794		Yes
Very large VLDL ratios	Triglycerides to total lipids ratio in very large VLDL	XL_VLDL_TG_pct	Mendelian randomisation	Sensitivity	Weighted median	-0.0106448	0.0161356	-0.0422706	0.0209809	0.509439		Yes
Very small VLDL (average diameter 31.3 nm)	Cholesterol in very small VLDL	XS_VLDL_C	Mendelian randomisation	Main	Inverse variance weighted	0.017611	0.0115655	-0.00505741	0.0402795	0.12783		No
Very small VLDL (average diameter 31.3 nm)	Cholesterol in very small VLDL	XS_VLDL_C	Mendelian randomisation	Sensitivity	MR Egger	-0.00815504	0.0310468	-0.0690068	0.0526967	0.792962		No
Very small VLDL (average diameter 31.3 nm)	Cholesterol in very small VLDL	XS_VLDL_C	Mendelian randomisation	Sensitivity	Weighted median	0.0202425	0.0161345	-0.0113811	0.0518662	0.20962		No
Very small VLDL ratios	Cholesterol to total lipids ratio in very small VLDL	XS_VLDL_C_pct	Mendelian randomisation	Main	Inverse variance weighted	0.0298146	0.0118425	0.00660322	0.0530259	0.0118162		Yes
Very small VLDL ratios	Cholesterol to total lipids ratio in very small VLDL	XS_VLDL_C_pct	Mendelian randomisation	Sensitivity	MR Egger	-0.00473987	0.0317624	-0.0669942	0.0575145	0.88146		Yes
Very small VLDL ratios	Cholesterol to total lipids ratio in very small VLDL	XS_VLDL_C_pct	Mendelian randomisation	Sensitivity	Weighted median	0.0110016	0.0156503	-0.019673	0.0416761	0.482078		Yes
Very small VLDL (average diameter 31.3 nm)	Cholesteryl esters in very small VLDL	XS_VLDL_CE	Mendelian randomisation	Main	Inverse variance weighted	0.0206363	0.0116276	-0.00215389	0.0434264	0.0759373		No
Very small VLDL (average diameter 31.3 nm)	Cholesteryl esters in very small VLDL	XS_VLDL_CE	Mendelian randomisation	Sensitivity	MR Egger	-0.0076667	0.0312067	-0.0688319	0.0534985	0.80608		No
Very small VLDL (average diameter 31.3 nm)	Cholesteryl esters in very small VLDL	XS_VLDL_CE	Mendelian randomisation	Sensitivity	Weighted median	0.0241376	0.0149078	-0.00508174	0.053357	0.105421		No
Very small VLDL ratios	Cholesteryl esters to total lipids ratio in very small VLDL	XS_VLDL_CE_pct	Mendelian randomisation	Main	Inverse variance weighted	0.0302251	0.0118528	0.00699362	0.0534566	0.0107711		Yes
Very small VLDL ratios	Cholesteryl esters to total lipids ratio in very small VLDL	XS_VLDL_CE_pct	Mendelian randomisation	Sensitivity	MR Egger	-0.00695213	0.0317801	-0.0692411	0.0553369	0.826968		Yes
Very small VLDL ratios	Cholesteryl esters to total lipids ratio in very small VLDL	XS_VLDL_CE_pct	Mendelian randomisation	Sensitivity	Weighted median	0.00886052	0.0160899	-0.0226756	0.0403967	0.581847		Yes
Very small VLDL (average diameter 31.3 nm)	Free cholesterol in very small VLDL	XS_VLDL_FC	Mendelian randomisation	Main	Inverse variance weighted	0.00988122	0.0114075	-0.0124775	0.03224	0.386379		No
Very small VLDL (average diameter 31.3 nm)	Free cholesterol in very small VLDL	XS_VLDL_FC	Mendelian randomisation	Sensitivity	MR Egger	-0.00822201	0.0306395	-0.0682755	0.0518315	0.788592		No
Very small VLDL (average diameter 31.3 nm)	Free cholesterol in very small VLDL	XS_VLDL_FC	Mendelian randomisation	Sensitivity	Weighted median	0.0183873	0.0150944	-0.0111977	0.0479724	0.223166		No
Very small VLDL ratios	Free cholesterol to total lipids ratio in very small VLDL	XS_VLDL_FC_pct	Mendelian randomisation	Main	Inverse variance weighted	0.0200199	0.011327	-0.00218091	0.0422207	0.0771516		Yes
Very small VLDL ratios	Free cholesterol to total lipids ratio in very small VLDL	XS_VLDL_FC_pct	Mendelian randomisation	Sensitivity	MR Egger	0.0153633	0.0304401	-0.0442993	0.0750259	0.614087		Yes
Very small VLDL ratios	Free cholesterol to total lipids ratio in very small VLDL	XS_VLDL_FC_pct	Mendelian randomisation	Sensitivity	Weighted median	0.0222103	0.0163745	-0.00988368	0.0543043	0.174973		Yes
Very small VLDL (average diameter 31.3 nm)	Total lipids in very small VLDL	XS_VLDL_L	Mendelian randomisation	Main	Inverse variance weighted	0.00800573	0.0112948	-0.014132	0.0301435	0.478449		No
Very small VLDL (average diameter 31.3 nm)	Total lipids in very small VLDL	XS_VLDL_L	Mendelian randomisation	Sensitivity	MR Egger	-0.0103343	0.0303357	-0.0697923	0.0491237	0.733563		No
Very small VLDL (average diameter 31.3 nm)	Total lipids in very small VLDL	XS_VLDL_L	Mendelian randomisation	Sensitivity	Weighted median	0.0114943	0.0156441	-0.0191681	0.0421567	0.462499		No
Very small VLDL (average diameter 31.3 nm)	Concentration of very small VLDL particles	XS_VLDL_P	Mendelian randomisation	Main	Inverse variance weighted	0.00859885	0.0113579	-0.0136626	0.0308603	0.449001		No
Very small VLDL (average diameter 31.3 nm)	Concentration of very small VLDL particles	XS_VLDL_P	Mendelian randomisation	Sensitivity	MR Egger	-0.00796841	0.0305088	-0.0677657	0.0518289	0.794106		No
Very small VLDL (average diameter 31.3 nm)	Concentration of very small VLDL particles	XS_VLDL_P	Mendelian randomisation	Sensitivity	Weighted median	0.0151744	0.0151945	-0.0146069	0.0449557	0.317952		No
Very small VLDL (average diameter 31.3 nm)	Phospholipids in very small VLDL	XS_VLDL_PL	Mendelian randomisation	Main	Inverse variance weighted	0.00501736	0.0113176	-0.0171651	0.0271998	0.657531		No
Very small VLDL (average diameter 31.3 nm)	Phospholipids in very small VLDL	XS_VLDL_PL	Mendelian randomisation	Sensitivity	MR Egger	-0.00816908	0.0304058	-0.0677645	0.0514264	0.788345		No
Very small VLDL (average diameter 31.3 nm)	Phospholipids in very small VLDL	XS_VLDL_PL	Mendelian randomisation	Sensitivity	Weighted median	0.00848122	0.0155882	-0.0220717	0.0390341	0.586387		No
Very small VLDL ratios	Phospholipids to total lipids ratio in very small VLDL	XS_VLDL_PL_pct	Mendelian randomisation	Main	Inverse variance weighted	-0.0238395	0.0109387	-0.0452795	-0.00239962	0.0293043		Yes
Very small VLDL ratios	Phospholipids to total lipids ratio in very small VLDL	XS_VLDL_PL_pct	Mendelian randomisation	Sensitivity	MR Egger	0.0216532	0.0292805	-0.0357364	0.0790429	0.460098		Yes
Very small VLDL ratios	Phospholipids to total lipids ratio in very small VLDL	XS_VLDL_PL_pct	Mendelian randomisation	Sensitivity	Weighted median	-0.00756864	0.0149584	-0.036887	0.0217497	0.61287		Yes
Very small VLDL (average diameter 31.3 nm)	Triglycerides in very small VLDL	XS_VLDL_TG	Mendelian randomisation	Main	Inverse variance weighted	-0.0127123	0.0109187	-0.0341131	0.00868838	0.244315		No
Very small VLDL (average diameter 31.3 nm)	Triglycerides in very small VLDL	XS_VLDL_TG	Mendelian randomisation	Sensitivity	MR Egger	-0.00895404	0.0293408	-0.0664621	0.048554	0.760418		No
Very small VLDL (average diameter 31.3 nm)	Triglycerides in very small VLDL	XS_VLDL_TG	Mendelian randomisation	Sensitivity	Weighted median	0.00671832	0.0165543	-0.0257282	0.0391648	0.684865		No
Very small VLDL ratios	Triglycerides to total lipids ratio in very small VLDL	XS_VLDL_TG_pct	Mendelian randomisation	Main	Inverse variance weighted	-0.0296303	0.0118958	-0.0529461	-0.00631444	0.0127452		Yes
Very small VLDL ratios	Triglycerides to total lipids ratio in very small VLDL	XS_VLDL_TG_pct	Mendelian randomisation	Sensitivity	MR Egger	-0.000539336	0.0319238	-0.0631099	0.0620312	0.986531		Yes
Very small VLDL ratios	Triglycerides to total lipids ratio in very small VLDL	XS_VLDL_TG_pct	Mendelian randomisation	Sensitivity	Weighted median	-0.00748353	0.0153316	-0.0375334	0.0225664	0.62547		Yes
Chylomicrons and extremely large VLDL (particle diameters from 75 nm upwards)	Cholesterol in chylomicrons and extremely large VLDL	XXL_VLDL_C	Mendelian randomisation	Main	Inverse variance weighted	-0.0110778	0.0113582	-0.0333399	0.0111842	0.329403		No
Chylomicrons and extremely large VLDL (particle diameters from 75 nm upwards)	Cholesterol in chylomicrons and extremely large VLDL	XXL_VLDL_C	Mendelian randomisation	Sensitivity	MR Egger	0.00836453	0.0304981	-0.0514117	0.0681408	0.784045		No
Chylomicrons and extremely large VLDL (particle diameters from 75 nm upwards)	Cholesterol in chylomicrons and extremely large VLDL	XXL_VLDL_C	Mendelian randomisation	Sensitivity	Weighted median	0.00229882	0.0160701	-0.0291987	0.0337963	0.886251		No
Chylomicrons and extremely large VLDL ratios	Cholesterol to total lipids ratio in chylomicrons and extremely large VLDL	XXL_VLDL_C_pct	Mendelian randomisation	Main	Inverse variance weighted	0.0204831	0.0107831	-0.000651704	0.0416179	0.0574906		Yes
Chylomicrons and extremely large VLDL ratios	Cholesterol to total lipids ratio in chylomicrons and extremely large VLDL	XXL_VLDL_C_pct	Mendelian randomisation	Sensitivity	MR Egger	0.0171406	0.0289709	-0.0396423	0.0739236	0.554471		Yes
Chylomicrons and extremely large VLDL ratios	Cholesterol to total lipids ratio in chylomicrons and extremely large VLDL	XXL_VLDL_C_pct	Mendelian randomisation	Sensitivity	Weighted median	0.00834599	0.0163661	-0.0237315	0.0404235	0.610081		Yes
Chylomicrons and extremely large VLDL (particle diameters from 75 nm upwards)	Cholesteryl esters in chylomicrons and extremely large VLDL	XXL_VLDL_CE	Mendelian randomisation	Main	Inverse variance weighted	-0.00870422	0.0113086	-0.030869	0.0134606	0.441477		No
Chylomicrons and extremely large VLDL (particle diameters from 75 nm upwards)	Cholesteryl esters in chylomicrons and extremely large VLDL	XXL_VLDL_CE	Mendelian randomisation	Sensitivity	MR Egger	0.00431507	0.0303771	-0.055224	0.0638542	0.887123		No
Chylomicrons and extremely large VLDL (particle diameters from 75 nm upwards)	Cholesteryl esters in chylomicrons and extremely large VLDL	XXL_VLDL_CE	Mendelian randomisation	Sensitivity	Weighted median	0.00145612	0.0154413	-0.0288089	0.0317211	0.924871		No
Chylomicrons and extremely large VLDL ratios	Cholesteryl esters to total lipids ratio in chylomicrons and extremely large VLDL	XXL_VLDL_CE_pct	Mendelian randomisation	Main	Inverse variance weighted	0.0239111	0.0109174	0.00251305	0.0453092	0.0285106		Yes
Chylomicrons and extremely large VLDL ratios	Cholesteryl esters to total lipids ratio in chylomicrons and extremely large VLDL	XXL_VLDL_CE_pct	Mendelian randomisation	Sensitivity	MR Egger	0.016168	0.0293292	-0.0413173	0.0736533	0.581812		Yes
Chylomicrons and extremely large VLDL ratios	Cholesteryl esters to total lipids ratio in chylomicrons and extremely large VLDL	XXL_VLDL_CE_pct	Mendelian randomisation	Sensitivity	Weighted median	0.00556954	0.016402	-0.0265784	0.0377175	0.734185		Yes
Chylomicrons and extremely large VLDL (particle diameters from 75 nm upwards)	Free cholesterol in chylomicrons and extremely large VLDL	XXL_VLDL_FC	Mendelian randomisation	Main	Inverse variance weighted	-0.0139213	0.011371	-0.0362085	0.008366	0.22085		No
Chylomicrons and extremely large VLDL (particle diameters from 75 nm upwards)	Free cholesterol in chylomicrons and extremely large VLDL	XXL_VLDL_FC	Mendelian randomisation	Sensitivity	MR Egger	0.00550215	0.0305322	-0.054341	0.0653453	0.857095		No
Chylomicrons and extremely large VLDL (particle diameters from 75 nm upwards)	Free cholesterol in chylomicrons and extremely large VLDL	XXL_VLDL_FC	Mendelian randomisation	Sensitivity	Weighted median	0.00241142	0.0164136	-0.0297593	0.0345821	0.883198		No
Chylomicrons and extremely large VLDL ratios	Free cholesterol to total lipids ratio in chylomicrons and extremely large VLDL	XXL_VLDL_FC_pct	Mendelian randomisation	Main	Inverse variance weighted	0.009779	0.0105779	-0.0109536	0.0305117	0.355238		Yes
Chylomicrons and extremely large VLDL ratios	Free cholesterol to total lipids ratio in chylomicrons and extremely large VLDL	XXL_VLDL_FC_pct	Mendelian randomisation	Sensitivity	MR Egger	0.0152136	0.0284191	-0.0404878	0.0709149	0.592765		Yes
Chylomicrons and extremely large VLDL ratios	Free cholesterol to total lipids ratio in chylomicrons and extremely large VLDL	XXL_VLDL_FC_pct	Mendelian randomisation	Sensitivity	Weighted median	-0.0081286	0.0164753	-0.0404202	0.024163	0.621744		Yes
Chylomicrons and extremely large VLDL (particle diameters from 75 nm upwards)	Total lipids in chylomicrons and extremely large VLDL	XXL_VLDL_L	Mendelian randomisation	Main	Inverse variance weighted	-0.0135933	0.0114266	-0.0359894	0.00880283	0.234196		No
Chylomicrons and extremely large VLDL (particle diameters from 75 nm upwards)	Total lipids in chylomicrons and extremely large VLDL	XXL_VLDL_L	Mendelian randomisation	Sensitivity	MR Egger	0.0087265	0.0306746	-0.0513958	0.0688488	0.776208		No
Chylomicrons and extremely large VLDL (particle diameters from 75 nm upwards)	Total lipids in chylomicrons and extremely large VLDL	XXL_VLDL_L	Mendelian randomisation	Sensitivity	Weighted median	-0.0128523	0.015596	-0.0434204	0.0177158	0.409896		No
Chylomicrons and extremely large VLDL (particle diameters from 75 nm upwards)	Concentration of chylomicrons and extremely large VLDL particles	XXL_VLDL_P	Mendelian randomisation	Main	Inverse variance weighted	-0.0155424	0.0114022	-0.0378907	0.00680598	0.172851		No
Chylomicrons and extremely large VLDL (particle diameters from 75 nm upwards)	Concentration of chylomicrons and extremely large VLDL particles	XXL_VLDL_P	Mendelian randomisation	Sensitivity	MR Egger	0.00518855	0.0306132	-0.0548133	0.0651904	0.865512		No
Chylomicrons and extremely large VLDL (particle diameters from 75 nm upwards)	Concentration of chylomicrons and extremely large VLDL particles	XXL_VLDL_P	Mendelian randomisation	Sensitivity	Weighted median	-0.00453756	0.0157987	-0.0355031	0.026428	0.773951		No
Chylomicrons and extremely large VLDL (particle diameters from 75 nm upwards)	Phospholipids in chylomicrons and extremely large VLDL	XXL_VLDL_PL	Mendelian randomisation	Main	Inverse variance weighted	-0.0159418	0.0114328	-0.0383501	0.00646651	0.1632		No
Chylomicrons and extremely large VLDL (particle diameters from 75 nm upwards)	Phospholipids in chylomicrons and extremely large VLDL	XXL_VLDL_PL	Mendelian randomisation	Sensitivity	MR Egger	0.00418207	0.0306968	-0.0559837	0.0643478	0.891712		No
Chylomicrons and extremely large VLDL (particle diameters from 75 nm upwards)	Phospholipids in chylomicrons and extremely large VLDL	XXL_VLDL_PL	Mendelian randomisation	Sensitivity	Weighted median	-0.00264994	0.0162818	-0.0345623	0.0292624	0.870711		No
Chylomicrons and extremely large VLDL ratios	Phospholipids to total lipids ratio in chylomicrons and extremely large VLDL	XXL_VLDL_PL_pct	Mendelian randomisation	Main	Inverse variance weighted	-0.012038	0.0110822	-0.033759	0.00968299	0.277367		Yes
Chylomicrons and extremely large VLDL ratios	Phospholipids to total lipids ratio in chylomicrons and extremely large VLDL	XXL_VLDL_PL_pct	Mendelian randomisation	Sensitivity	MR Egger	0.0117797	0.0297447	-0.0465199	0.0700793	0.692329		Yes
Chylomicrons and extremely large VLDL ratios	Phospholipids to total lipids ratio in chylomicrons and extremely large VLDL	XXL_VLDL_PL_pct	Mendelian randomisation	Sensitivity	Weighted median	-0.00133585	0.0177839	-0.0361922	0.0335205	0.940122		Yes
Chylomicrons and extremely large VLDL (particle diameters from 75 nm upwards)	Triglycerides in chylomicrons and extremely large VLDL	XXL_VLDL_TG	Mendelian randomisation	Main	Inverse variance weighted	-0.0135381	0.0112392	-0.035567	0.00849084	0.228383		No
Chylomicrons and extremely large VLDL (particle diameters from 75 nm upwards)	Triglycerides in chylomicrons and extremely large VLDL	XXL_VLDL_TG	Mendelian randomisation	Sensitivity	MR Egger	0.00377953	0.0301817	-0.0553766	0.0629356	0.900417		No
Chylomicrons and extremely large VLDL (particle diameters from 75 nm upwards)	Triglycerides in chylomicrons and extremely large VLDL	XXL_VLDL_TG	Mendelian randomisation	Sensitivity	Weighted median	-0.0190066	0.0159744	-0.0503164	0.0123032	0.234118		No
Chylomicrons and extremely large VLDL ratios	Triglycerides to total lipids ratio in chylomicrons and extremely large VLDL	XXL_VLDL_TG_pct	Mendelian randomisation	Main	Inverse variance weighted	-0.0106744	0.010493	-0.0312406	0.00989191	0.309018		Yes
Chylomicrons and extremely large VLDL ratios	Triglycerides to total lipids ratio in chylomicrons and extremely large VLDL	XXL_VLDL_TG_pct	Mendelian randomisation	Sensitivity	MR Egger	-0.0192655	0.0281885	-0.0745149	0.0359839	0.494779		Yes
Chylomicrons and extremely large VLDL ratios	Triglycerides to total lipids ratio in chylomicrons and extremely large VLDL	XXL_VLDL_TG_pct	Mendelian randomisation	Sensitivity	Weighted median	0.00692497	0.0157295	-0.0239048	0.0377548	0.659753		Yes

## Sheet: ST6
	Age at menarche (<13, 13-14, >14)			Parity (0,1,2,3+)			Age at menopause (<49, 49-50, 51-53, >53)
Outcome	Chi2	p-value*		Chi2	p-value*		Chi2	p-value*
Acetate	6.99271	0.00818422	Did not pass threshold	4.74095	0.0934364	Did not pass threshold	7.50507	0.0234582	Did not pass threshold
Acetoacetate	1.31324	0.251808	Did not pass threshold	10.6028	0.00498471	Did not pass threshold	0.460447	0.794356	Did not pass threshold
Acetone	0.096318	0.756294	Did not pass threshold	3.4338	0.179622	Did not pass threshold	4.22086	0.121186	Did not pass threshold
Ala	3.02472	0.0820043	Did not pass threshold	3.88992	0.142993	Did not pass threshold	1.42522	0.490363	Did not pass threshold
Albumin	28.6071	8.86572e-08	Passed threshold	75.8256	3.42522e-17	Passed threshold	24.0569	5.97182e-06	Passed threshold
ApoA1	16.009	6.30424e-05	Passed threshold	25.6411	2.70456e-06	Passed threshold	15.3041	0.000475058	Passed threshold
ApoB	3.02036	0.0822254	Did not pass threshold	15.608	0.000408109	Passed threshold	10.4814	0.00529647	Did not pass threshold
Cholines	15.4447	8.49533e-05	Passed threshold	27.2829	1.19012e-06	Passed threshold	16.5264	0.000257829	Passed threshold
Citrate	0.141811	0.706487	Did not pass threshold	5.24179	0.0727378	Did not pass threshold	15.0096	0.000550428	Passed threshold
Creatinine	1.01751	0.31311	Did not pass threshold	4.17634	0.123914	Did not pass threshold	11.5558	0.0030952	Did not pass threshold
DHA	16.4055	5.11378e-05	Passed threshold	58.2577	2.23614e-13	Passed threshold	21.1096	2.60681e-05	Passed threshold
Gln	2.64759	0.103707	Did not pass threshold	16.5828	0.000250659	Passed threshold	16.0639	0.000324918	Passed threshold
Glucose	0.311461	0.576785	Did not pass threshold	3.57404	0.167459	Did not pass threshold	5.98613	0.0501337	Did not pass threshold
Gly	0.369485	0.543285	Did not pass threshold	67.8952	1.80608e-15	Passed threshold	19.3545	6.26937e-05	Passed threshold
GlycA	11.5923	0.00066224	Passed threshold	17.4394	0.000163334	Passed threshold	11.715	0.00285838	Did not pass threshold
HDL_CE	23.4067	1.31119e-06	Passed threshold	39.0028	3.39348e-09	Passed threshold	34.3279	3.51384e-08	Passed threshold
HDL_FC	22.6513	1.94227e-06	Passed threshold	46.2534	9.04057e-11	Passed threshold	34.1956	3.75414e-08	Passed threshold
HDL_L	18.7956	1.455e-05	Passed threshold	35.2478	2.21833e-08	Passed threshold	22.0062	1.66503e-05	Passed threshold
HDL_PL	15.2491	9.42216e-05	Passed threshold	30.1669	2.81415e-07	Passed threshold	15.3348	0.000467827	Passed threshold
HDL_TG	0.0575861	0.810353	Did not pass threshold	3.15548	0.206441	Did not pass threshold	15.7814	0.000374201	Passed threshold
His	1.58061	0.208673	Did not pass threshold	19.4684	5.92242e-05	Passed threshold	5.57497	0.061576	Did not pass threshold
Ile	2.69261	0.100815	Did not pass threshold	0.748062	0.687956	Did not pass threshold	2.8136	0.244926	Did not pass threshold
LA	11.9385	0.000549865	Passed threshold	17.7406	0.000140501	Passed threshold	15.2387	0.000490859	Passed threshold
LDL_CE	5.44423	0.0196331	Did not pass threshold	14.5785	0.000682841	Passed threshold	13.663	0.00107926	Did not pass threshold
LDL_FC	9.9634	0.00159683	Did not pass threshold	17.5035	0.000158181	Passed threshold	27.7146	9.59072e-07	Passed threshold
LDL_L	5.5209	0.0187906	Did not pass threshold	13.1925	0.00136549	Did not pass threshold	14.477	0.000718394	Passed threshold
LDL_PL	4.88961	0.0270188	Did not pass threshold	12.3287	0.00210314	Did not pass threshold	14.3573	0.000762705	Passed threshold
LDL_TG	0.417933	0.51797	Did not pass threshold	1.87288	0.392021	Did not pass threshold	6.53702	0.038063	Did not pass threshold
Lactate	0.0875297	0.767341	Did not pass threshold	0.472135	0.789727	Did not pass threshold	3.4744	0.176013	Did not pass threshold
Leu	0.0659896	0.797268	Did not pass threshold	5.59416	0.0609877	Did not pass threshold	2.6273	0.268837	Did not pass threshold
MUFA	1.19799	0.273724	Did not pass threshold	4.03854	0.132752	Did not pass threshold	6.30554	0.0427335	Did not pass threshold
Omega_3	6.2588	0.0123578	Did not pass threshold	38.3743	4.64655e-09	Passed threshold	8.38606	0.0151004	Did not pass threshold
Omega_6	8.81198	0.00299259	Did not pass threshold	16.7312	0.00023274	Passed threshold	12.214	0.00222722	Did not pass threshold
PUFA	10.1103	0.00147441	Did not pass threshold	24.6805	4.37227e-06	Passed threshold	14.6884	0.000646345	Passed threshold
Phe	0.576358	0.447743	Did not pass threshold	2.47126	0.290652	Did not pass threshold	3.10009	0.212239	Did not pass threshold
Phosphatidylc	14.222	0.00016246	Passed threshold	27.0695	1.32416e-06	Passed threshold	13.4608	0.00119403	Did not pass threshold
Phosphoglyc	11.8257	0.000584193	Passed threshold	21.453	2.19558e-05	Passed threshold	10.09	0.00644149	Did not pass threshold
Pyruvate	0.311706	0.576635	Did not pass threshold	10.6887	0.00477496	Did not pass threshold	2.58825	0.274137	Did not pass threshold
SFA	0.122397	0.726449	Did not pass threshold	3.85524	0.145494	Did not pass threshold	0.461866	0.793793	Did not pass threshold
Sphingomyelins	16.1805	5.75827e-05	Passed threshold	29.2637	4.42039e-07	Passed threshold	33.1248	6.41265e-08	Passed threshold
Total_CE	16.044	6.18888e-05	Passed threshold	31.2168	1.66482e-07	Passed threshold	30.6804	2.17691e-07	Passed threshold
Total_FA	0.642111	0.422948	Did not pass threshold	5.13553	0.0767069	Did not pass threshold	0.307922	0.857306	Did not pass threshold
Total_FC	11.6172	0.00065345	Passed threshold	31.1522	1.71944e-07	Passed threshold	23.0804	9.73086e-06	Passed threshold
Total_L	6.54527	0.0105164	Did not pass threshold	20.63	3.31323e-05	Passed threshold	9.22195	0.00994211	Did not pass threshold
Total_PL	12.5738	0.000391202	Passed threshold	29.2292	4.4974e-07	Passed threshold	15.4435	0.000443091	Passed threshold
Total_TG	2.38716	0.122336	Did not pass threshold	8.69536	0.0129368	Did not pass threshold	15.344	0.000465686	Passed threshold
Tyr	1.08097	0.29848	Did not pass threshold	8.49622	0.0142912	Did not pass threshold	0.820985	0.663323	Did not pass threshold
Unsaturation	18.0703	2.12902e-05	Passed threshold	43.6851	3.26508e-10	Passed threshold	39.3998	2.78258e-09	Passed threshold
VLDL_CE	0.910725	0.339922	Did not pass threshold	14.2165	0.000818326	Passed threshold	2.16353	0.338997	Did not pass threshold
VLDL_FC	0.0423301	0.836992	Did not pass threshold	10.0877	0.00644884	Did not pass threshold	1.17989	0.554359	Did not pass threshold
VLDL_L	1.05961	0.303304	Did not pass threshold	9.38216	0.00917676	Did not pass threshold	5.26822	0.0717827	Did not pass threshold
VLDL_PL	0.399883	0.52715	Did not pass threshold	8.70076	0.0129019	Did not pass threshold	2.88453	0.236391	Did not pass threshold
VLDL_TG	3.3598	0.0668064	Did not pass threshold	11.4021	0.00334249	Did not pass threshold	15.4997	0.000430797	Passed threshold
Val	0.00300015	0.956319	Did not pass threshold	0.663936	0.71751	Did not pass threshold	3.96759	0.137546	Did not pass threshold
bOHbutyrate	2.20985	0.137132	Did not pass threshold	9.2447	0.00982966	Did not pass threshold	4.8916	0.0866566	Did not pass threshold
*P-value based on a likehood ratio test comparing the categorised reproductive trait entered into the model as a categorical variable and as a continuous variable

## Sheet: ST7
Outcome	Type of model	degrees of freedom	AIC	BIC	RMSE	Model with lowest AIC	Model with lowest BIC
Albumin	Linear	8	174557	174630	0.988757
	RCS:3 knots	9	174518	174599	0.988435		RCS:3 knots
	RCS:4 knots	10	174522	174612	0.988459
	RCS:5 knots	11	174515	174615	0.9884	RCS:5 knots
ApoA1	Linear	8	164256	164328	0.909725
	RCS:3 knots	9	164238	164319	0.909581	RCS:3 knots	RCS:3 knots
	RCS:4 knots	10	164240	164330	0.909593
	RCS:5 knots	11	164241	164340	0.909592
Cholines	Linear	8	165130	165203	0.917065
	RCS:3 knots	9	165117	165198	0.916959	RCS:3 knots	RCS:3 knots
	RCS:4 knots	10	165120	165210	0.916972
	RCS:5 knots	11	165120	165220	0.916968
DHA	Linear	8	163477	163550	0.904916
	RCS:3 knots	9	163456	163537	0.90475	RCS:3 knots	RCS:3 knots
	RCS:4 knots	10	163457	163547	0.904752
	RCS:5 knots	11	163457	163556	0.904743
GlycA	Linear	8	172371	172444	0.971242
	RCS:3 knots	9	172328	172409	0.97089		RCS:3 knots
	RCS:4 knots	10	172326	172417	0.970873
	RCS:5 knots	11	172322	172422	0.970835	RCS:5 knots
HDL_CE	Linear	8	162543	162616	0.897248
	RCS:3 knots	9	162503	162584	0.896948	RCS:3 knots	RCS:3 knots
	RCS:4 knots	10	162505	162595	0.896954
	RCS:5 knots	11	162506	162606	0.896959
HDL_FC	Linear	8	160539	160612	0.882867
	RCS:3 knots	9	160501	160583	0.882589	RCS:3 knots	RCS:3 knots
	RCS:4 knots	10	160503	160594	0.882596
	RCS:5 knots	11	160505	160605	0.882602
HDL_L	Linear	8	162086	162159	0.893947
	RCS:3 knots	9	162060	162141	0.893749	RCS:3 knots	RCS:3 knots
	RCS:4 knots	10	162062	162152	0.893758
	RCS:5 knots	11	162063	162163	0.89376
HDL_PL	Linear	8	162620	162692	0.897799
	RCS:3 knots	9	162601	162682	0.897656	RCS:3 knots	RCS:3 knots
	RCS:4 knots	10	162603	162694	0.897666
	RCS:5 knots	11	162604	162704	0.897666
LA	Linear	8	169551	169624	0.95037		Linear
	RCS:3 knots	9	169542	169624	0.950295	RCS:3 knots
	RCS:4 knots	10	169545	169636	0.950309
	RCS:5 knots	11	169544	169643	0.950291
Phosphatidylc	Linear	8	165385	165458	0.918955
	RCS:3 knots	9	165375	165456	0.91887	RCS:3 knots	RCS:3 knots
	RCS:4 knots	10	165378	165468	0.918882
	RCS:5 knots	11	165378	165477	0.918877
Phosphoglyc	Linear	8	165120	165192	0.91699		Linear
	RCS:3 knots	9	165113	165194	0.916929	RCS:3 knots
	RCS:4 knots	10	165116	165206	0.916941
	RCS:5 knots	11	165116	165215	0.916934
Sphingomyelins	Linear	8	164670	164743	0.913668
	RCS:3 knots	9	164649	164731	0.913506	RCS:3 knots	RCS:3 knots
	RCS:4 knots	10	164652	164742	0.913515
	RCS:5 knots	11	164653	164753	0.913521
Total_CE	Linear	8	167575	167648	0.9344
	RCS:3 knots	9	167555	167636	0.934236	RCS:3 knots	RCS:3 knots
	RCS:4 knots	10	167556	167647	0.934243
	RCS:5 knots	11	167558	167658	0.934249
Total_FC	Linear	8	168574	168646	0.941952
	RCS:3 knots	9	168560	168641	0.941838	RCS:3 knots	RCS:3 knots
	RCS:4 knots	10	168561	168652	0.941842
	RCS:5 knots	11	168563	168662	0.941849
Total_PL	Linear	8	165785	165858	0.921012
	RCS:3 knots	9	165775	165856	0.920926	RCS:3 knots	RCS:3 knots
	RCS:4 knots	10	165777	165868	0.920936
	RCS:5 knots	11	165778	165878	0.920936
Unsaturation	Linear	8	166390	166462	0.926436
	RCS:3 knots	9	166350	166431	0.926127		RCS:3 knots
	RCS:4 knots	10	166347	166437	0.926097	RCS:4 knots
	RCS:5 knots	11	166347	166447	0.926093
RCS=Restricted cubic spline; AIC= Akaike information criterion; BIC=Bayesian Information criterion; RMSE=root mean squared error
3 knots were placed at percentiles 10, 50 and 90, corresponding to ages 11, 13 and 15.
4 knots were placed at percentiles 5, 35, 65 and 95, corresponding to ages 11, 12, 14 and 16.
5 knots were placed at percentiles 11, 12, 13, 14 and 16

## Sheet: ST8
Trait	Type	Nsnps	total_R2	mean_F	N
Number of children ever born	Main analyses	32	0.002	31	478624
Age at menarche	Main analyses	389	0.074	63	329345
Age at natural menopause	Main analyses	290	0.082	141	496151
Age at menarche	Sensitivity analyses	68	0.031	84	182416
Age at natural menopause	Sensitivity analyses	42	0.047	78	69360

## Sheet: ST9
Category	metab_name	outcome	type_analyses	main_analyses	method	b	se	lci	uci	pval	N	Derived
Ketone bodies	Acetate	Acetate	Paternal negative control	Main	Model 2 (main)	-0.0167093	0.00342973	-0.0234315	-0.00998701	1.10849e-06	53420	No
Ketone bodies	Acetate	Acetate	Paternal negative control	Sensitivity	Model 1 (unadjusted)	-0.0151575	0.003331	-0.0216863	-0.00862873	5.36499e-06	55167	No
Ketone bodies	Acetate	Acetate	Paternal negative control	Sensitivity	Model 3 (model 2 with additional adjustment of confounders at baseline)	-0.012845	0.00343243	-0.0195725	-0.00611739	0.000182587	53002	No
Ketone bodies	Acetoacetate	Acetoacetate	Paternal negative control	Main	Model 2 (main)	-0.0158805	0.00326079	-0.0222717	-0.00948937	1.11835e-06	53427	No
Ketone bodies	Acetoacetate	Acetoacetate	Paternal negative control	Sensitivity	Model 1 (unadjusted)	-0.00407581	0.00317873	-0.0103061	0.0021545	0.199773	55174	No
Ketone bodies	Acetoacetate	Acetoacetate	Paternal negative control	Sensitivity	Model 3 (model 2 with additional adjustment of confounders at baseline)	-0.0188656	0.00326654	-0.025268	-0.0124632	7.71942e-09	53009	No
Ketone bodies	Acetone	Acetone	Paternal negative control	Main	Model 2 (main)	-0.0229399	0.00327397	-0.0293569	-0.0165229	2.46801e-12	53427	No
Ketone bodies	Acetone	Acetone	Paternal negative control	Sensitivity	Model 1 (unadjusted)	-0.0135822	0.00318642	-0.0198276	-0.0073368	2.02468e-05	55174	No
Ketone bodies	Acetone	Acetone	Paternal negative control	Sensitivity	Model 3 (model 2 with additional adjustment of confounders at baseline)	-0.0211382	0.00328279	-0.0275724	-0.0147039	1.21222e-10	53009	No
Amino acids	Alanine	Ala	Paternal negative control	Main	Model 2 (main)	-0.00109017	0.00330542	-0.00756879	0.00538844	0.741542	53427	No
Amino acids	Alanine	Ala	Paternal negative control	Sensitivity	Model 1 (unadjusted)	0.00047274	0.00320765	-0.00581426	0.00675974	0.882834	55174	No
Amino acids	Alanine	Ala	Paternal negative control	Sensitivity	Model 3 (model 2 with additional adjustment of confounders at baseline)	-0.00474724	0.00330105	-0.0112173	0.00172283	0.150412	53009	No
Fluid balance	Albumin	Albumin	Paternal negative control	Main	Model 2 (main)	-0.0277771	0.00330276	-0.0342506	-0.0213037	4.18953e-17	53422	No
Fluid balance	Albumin	Albumin	Paternal negative control	Sensitivity	Model 1 (unadjusted)	-0.0492704	0.00325694	-0.055654	-0.0428868	1.34828e-51	55169	No
Fluid balance	Albumin	Albumin	Paternal negative control	Sensitivity	Model 3 (model 2 with additional adjustment of confounders at baseline)	-0.0219491	0.00329465	-0.0284066	-0.0154916	2.72652e-11	53004	No
Apolipoproteins	Apolipoprotein A1	ApoA1	Paternal negative control	Main	Model 2 (main)	-0.0209925	0.00309168	-0.0270522	-0.0149328	1.13302e-11	53428	No
Apolipoproteins	Apolipoprotein A1	ApoA1	Paternal negative control	Sensitivity	Model 1 (unadjusted)	-0.0180015	0.00300187	-0.0238852	-0.0121179	2.02527e-09	55175	No
Apolipoproteins	Apolipoprotein A1	ApoA1	Paternal negative control	Sensitivity	Model 3 (model 2 with additional adjustment of confounders at baseline)	-0.0116325	0.00289686	-0.0173104	-0.00595466	5.93882e-05	53010	No
Apolipoproteins	Apolipoprotein B	ApoB	Paternal negative control	Main	Model 2 (main)	0.000268994	0.00332927	-0.00625638	0.00679437	0.935604	53428	No
Apolipoproteins	Apolipoprotein B	ApoB	Paternal negative control	Sensitivity	Model 1 (unadjusted)	-0.0162851	0.00326036	-0.0226754	-0.00989478	5.90528e-07	55175	No
Apolipoproteins	Apolipoprotein B	ApoB	Paternal negative control	Sensitivity	Model 3 (model 2 with additional adjustment of confounders at baseline)	0.0023866	0.00334357	-0.00416679	0.00894	0.475361	53010	No
Apolipoproteins	Ratio of apolipoprotein B to apolipoprotein A1	ApoB_by_ApoA1	Paternal negative control	Main	Model 2 (main)	0.0124006	0.00322939	0.00607095	0.0187302	0.000123223	53428	Yes
Apolipoproteins	Ratio of apolipoprotein B to apolipoprotein A1	ApoB_by_ApoA1	Paternal negative control	Sensitivity	Model 1 (unadjusted)	-0.00393441	0.00316786	-0.0101434	0.00227459	0.21425	55175	Yes
Apolipoproteins	Ratio of apolipoprotein B to apolipoprotein A1	ApoB_by_ApoA1	Paternal negative control	Sensitivity	Model 3 (model 2 with additional adjustment of confounders at baseline)	0.00884198	0.00320259	0.0025649	0.0151191	0.00576649	53010	Yes
Ketone bodies	3-Hydroxybutyrate	bOHbutyrate	Paternal negative control	Main	Model 2 (main)	-0.0190508	0.00304865	-0.0250261	-0.0130754	4.16417e-10	52593	No
Ketone bodies	3-Hydroxybutyrate	bOHbutyrate	Paternal negative control	Sensitivity	Model 1 (unadjusted)	-0.00552627	0.00297576	-0.0113587	0.000306215	0.0633028	54304	No
Ketone bodies	3-Hydroxybutyrate	bOHbutyrate	Paternal negative control	Sensitivity	Model 3 (model 2 with additional adjustment of confounders at baseline)	-0.0203089	0.00306143	-0.0263093	-0.0143085	3.30344e-11	52181	No
Other lipids	Total cholines	Cholines	Paternal negative control	Main	Model 2 (main)	-0.015509	0.00318577	-0.0217531	-0.00926489	1.12932e-06	53394	No
Other lipids	Total cholines	Cholines	Paternal negative control	Sensitivity	Model 1 (unadjusted)	-0.0204674	0.00308982	-0.0265234	-0.0144113	3.52495e-11	55141	No
Other lipids	Total cholines	Cholines	Paternal negative control	Sensitivity	Model 3 (model 2 with additional adjustment of confounders at baseline)	-0.00940498	0.0030847	-0.015451	-0.00335898	0.00229782	52976	No
Glycolysis related metabolites	Citrate	Citrate	Paternal negative control	Main	Model 2 (main)	-0.0123015	0.00325386	-0.018679	-0.0059239	0.000156638	53420	No
Glycolysis related metabolites	Citrate	Citrate	Paternal negative control	Sensitivity	Model 1 (unadjusted)	0.00428715	0.00319099	-0.00196719	0.0105415	0.17911	55167	No
Glycolysis related metabolites	Citrate	Citrate	Paternal negative control	Sensitivity	Model 3 (model 2 with additional adjustment of confounders at baseline)	-0.0114161	0.00323365	-0.0177541	-0.00507819	0.000415247	53002	No
Cholesterol	Clinical LDL cholesterol	Clinical_LDL_C	Paternal negative control	Main	Model 2 (main)	-0.00153795	0.00335785	-0.00811934	0.00504344	0.646942	53428	No
Cholesterol	Clinical LDL cholesterol	Clinical_LDL_C	Paternal negative control	Sensitivity	Model 1 (unadjusted)	-0.0191331	0.00329272	-0.0255869	-0.0126794	6.25354e-09	55175	No
Cholesterol	Clinical LDL cholesterol	Clinical_LDL_C	Paternal negative control	Sensitivity	Model 3 (model 2 with additional adjustment of confounders at baseline)	0.00419611	0.0033508	-0.00237145	0.0107637	0.210476	53010	No
Fluid balance	Creatinine	Creatinine	Paternal negative control	Main	Model 2 (main)	0.0285802	0.00280009	0.023092	0.0340684	1.94812e-24	51754	No
Fluid balance	Creatinine	Creatinine	Paternal negative control	Sensitivity	Model 1 (unadjusted)	0.0369666	0.00272636	0.0316229	0.0423102	8.22673e-42	53437	No
Fluid balance	Creatinine	Creatinine	Paternal negative control	Sensitivity	Model 3 (model 2 with additional adjustment of confounders at baseline)	0.0254501	0.00277083	0.0200193	0.030881	4.26275e-20	51354	No
Fatty acids	Docosahexaenoic acid	DHA	Paternal negative control	Main	Model 2 (main)	-0.0157898	0.00331955	-0.0222962	-0.00928353	1.97372e-06	53394	No
Fatty acids	Docosahexaenoic acid	DHA	Paternal negative control	Sensitivity	Model 1 (unadjusted)	-0.00525965	0.0032551	-0.0116396	0.00112035	0.10614	55141	No
Fatty acids	Docosahexaenoic acid	DHA	Paternal negative control	Sensitivity	Model 3 (model 2 with additional adjustment of confounders at baseline)	-0.00804818	0.00325519	-0.0144283	-0.00166801	0.0134234	52976	No
Fatty acids	Ratio of docosahexaenoic acid to total fatty acids	DHA_pct	Paternal negative control	Main	Model 2 (main)	-0.0135411	0.0033855	-0.0201767	-0.00690548	6.35029e-05	53394	Yes
Fatty acids	Ratio of docosahexaenoic acid to total fatty acids	DHA_pct	Paternal negative control	Sensitivity	Model 1 (unadjusted)	0.000187144	0.00333874	-0.00635679	0.00673108	0.9553	55141	Yes
Fatty acids	Ratio of docosahexaenoic acid to total fatty acids	DHA_pct	Paternal negative control	Sensitivity	Model 3 (model 2 with additional adjustment of confounders at baseline)	-0.00340981	0.00330639	-0.00989034	0.00307072	0.302415	52976	Yes
Amino acids	Glutamine	Gln	Paternal negative control	Main	Model 2 (main)	-0.00229357	0.00339899	-0.00895559	0.00436845	0.499819	53249	No
Amino acids	Glutamine	Gln	Paternal negative control	Sensitivity	Model 1 (unadjusted)	-0.00153158	0.00329455	-0.0079889	0.00492574	0.642017	54988	No
Amino acids	Glutamine	Gln	Paternal negative control	Sensitivity	Model 3 (model 2 with additional adjustment of confounders at baseline)	0.00419879	0.00334859	-0.00236444	0.010762	0.209884	52836	No
Glycolysis related metabolites	Glucose	Glucose	Paternal negative control	Main	Model 2 (main)	-0.0105909	0.0034504	-0.0173537	-0.00382817	0.00214536	53337	No
Glycolysis related metabolites	Glucose	Glucose	Paternal negative control	Sensitivity	Model 1 (unadjusted)	0.00608788	0.00337472	-0.000526572	0.0127023	0.0712421	55082	No
Glycolysis related metabolites	Glucose	Glucose	Paternal negative control	Sensitivity	Model 3 (model 2 with additional adjustment of confounders at baseline)	-0.0167661	0.00343078	-0.0234904	-0.0100418	1.02696e-06	52919	No
Amino acids	Glycine	Gly	Paternal negative control	Main	Model 2 (main)	-0.0187962	0.00277617	-0.0242375	-0.013355	1.296e-11	53369	No
Amino acids	Glycine	Gly	Paternal negative control	Sensitivity	Model 1 (unadjusted)	-0.0255225	0.00269813	-0.0308108	-0.0202341	3.21696e-21	55116	No
Amino acids	Glycine	Gly	Paternal negative control	Sensitivity	Model 3 (model 2 with additional adjustment of confounders at baseline)	-0.0126506	0.00270775	-0.0179578	-0.00734343	2.99012e-06	52951	No
Inflammation	Glycoprotein acetyls	GlycA	Paternal negative control	Main	Model 2 (main)	0.0017824	0.00328109	-0.00464854	0.00821334	0.586971	53428	No
Inflammation	Glycoprotein acetyls	GlycA	Paternal negative control	Sensitivity	Model 1 (unadjusted)	0.00610374	0.00320483	-0.00017772	0.0123852	0.0568443	55175	No
Inflammation	Glycoprotein acetyls	GlycA	Paternal negative control	Sensitivity	Model 3 (model 2 with additional adjustment of confounders at baseline)	-0.00998973	0.00316747	-0.016198	-0.00378148	0.00161224	53010	No
Cholesterol	HDL cholesterol	HDL_C	Paternal negative control	Main	Model 2 (main)	-0.0229374	0.00301619	-0.0288491	-0.0170257	2.90069e-14	53428	No
Cholesterol	HDL cholesterol	HDL_C	Paternal negative control	Sensitivity	Model 1 (unadjusted)	-0.020839	0.00293318	-0.0265881	-0.01509	1.22129e-12	55175	No
Cholesterol	HDL cholesterol	HDL_C	Paternal negative control	Sensitivity	Model 3 (model 2 with additional adjustment of confounders at baseline)	-0.00996128	0.00277763	-0.0154054	-0.00451712	0.00033577	53010	No
Cholesteryl esters	Cholesteryl esters in HDL	HDL_CE	Paternal negative control	Main	Model 2 (main)	-0.022794	0.00302462	-0.0287223	-0.0168658	4.9165e-14	53428	No
Cholesteryl esters	Cholesteryl esters in HDL	HDL_CE	Paternal negative control	Sensitivity	Model 1 (unadjusted)	-0.0210403	0.00294047	-0.0268037	-0.015277	8.44413e-13	55175	No
Cholesteryl esters	Cholesteryl esters in HDL	HDL_CE	Paternal negative control	Sensitivity	Model 3 (model 2 with additional adjustment of confounders at baseline)	-0.00942526	0.00278029	-0.0148746	-0.00397588	0.000699383	53010	No
Free cholesterol	Free cholesterol in HDL	HDL_FC	Paternal negative control	Main	Model 2 (main)	-0.0223505	0.00299097	-0.0282128	-0.0164882	7.97929e-14	53428	No
Free cholesterol	Free cholesterol in HDL	HDL_FC	Paternal negative control	Sensitivity	Model 1 (unadjusted)	-0.0189208	0.00291153	-0.0246274	-0.0132142	8.17676e-11	55175	No
Free cholesterol	Free cholesterol in HDL	HDL_FC	Paternal negative control	Sensitivity	Model 3 (model 2 with additional adjustment of confounders at baseline)	-0.0114577	0.0027971	-0.01694	-0.00597535	4.20489e-05	53010	No
Total lipids	Total lipids in HDL	HDL_L	Paternal negative control	Main	Model 2 (main)	-0.0223769	0.00303514	-0.0283258	-0.016428	1.69738e-13	53428	No
Total lipids	Total lipids in HDL	HDL_L	Paternal negative control	Sensitivity	Model 1 (unadjusted)	-0.0178854	0.00295224	-0.0236718	-0.012099	1.38484e-09	55175	No
Total lipids	Total lipids in HDL	HDL_L	Paternal negative control	Sensitivity	Model 3 (model 2 with additional adjustment of confounders at baseline)	-0.0122853	0.00284003	-0.0178518	-0.00671886	1.52273e-05	53010	No
Lipoprotein particle concentrations	Concentration of HDL particles	HDL_P	Paternal negative control	Main	Model 2 (main)	-0.0184945	0.00318714	-0.0247413	-0.0122477	6.55634e-09	53428	No
Lipoprotein particle concentrations	Concentration of HDL particles	HDL_P	Paternal negative control	Sensitivity	Model 1 (unadjusted)	-0.0198846	0.00308932	-0.0259396	-0.0138295	1.23207e-10	55175	No
Lipoprotein particle concentrations	Concentration of HDL particles	HDL_P	Paternal negative control	Sensitivity	Model 3 (model 2 with additional adjustment of confounders at baseline)	-0.00941736	0.0029953	-0.0152881	-0.00354658	0.00166719	53010	No
Phospholipids	Phospholipids in HDL	HDL_PL	Paternal negative control	Main	Model 2 (main)	-0.0213836	0.00305927	-0.0273798	-0.0153874	2.7855e-12	53428	No
Phospholipids	Phospholipids in HDL	HDL_PL	Paternal negative control	Sensitivity	Model 1 (unadjusted)	-0.0153492	0.00297717	-0.0211845	-0.00951399	2.53622e-07	55175	No
Phospholipids	Phospholipids in HDL	HDL_PL	Paternal negative control	Sensitivity	Model 3 (model 2 with additional adjustment of confounders at baseline)	-0.0129065	0.00288436	-0.0185598	-0.00725314	7.66977e-06	53010	No
Lipoprotein particle sizes	Average diameter for HDL particles	HDL_size	Paternal negative control	Main	Model 2 (main)	-0.0223433	0.00301444	-0.0282516	-0.016435	1.26144e-13	53428	No
Lipoprotein particle sizes	Average diameter for HDL particles	HDL_size	Paternal negative control	Sensitivity	Model 1 (unadjusted)	-0.012974	0.00295927	-0.0187742	-0.00717386	1.16629e-05	55175	No
Lipoprotein particle sizes	Average diameter for HDL particles	HDL_size	Paternal negative control	Sensitivity	Model 3 (model 2 with additional adjustment of confounders at baseline)	-0.0104501	0.00284162	-0.0160197	-0.00488055	0.000235739	53010	No
Triglycerides	Triglycerides in HDL	HDL_TG	Paternal negative control	Main	Model 2 (main)	-0.00188832	0.00329551	-0.00834753	0.00457089	0.56665	53428	No
Triglycerides	Triglycerides in HDL	HDL_TG	Paternal negative control	Sensitivity	Model 1 (unadjusted)	0.00323392	0.00320392	-0.00304576	0.0095136	0.312805	55175	No
Triglycerides	Triglycerides in HDL	HDL_TG	Paternal negative control	Sensitivity	Model 3 (model 2 with additional adjustment of confounders at baseline)	-0.00918633	0.00322118	-0.0154998	-0.00287281	0.00434824	53010	No
Amino acids	Histidine	His	Paternal negative control	Main	Model 2 (main)	-0.00506234	0.00333736	-0.0116036	0.00147887	0.129305	53349	No
Amino acids	Histidine	His	Paternal negative control	Sensitivity	Model 1 (unadjusted)	-0.0155387	0.00324244	-0.0218939	-0.00918354	1.65311e-06	55094	No
Amino acids	Histidine	His	Paternal negative control	Sensitivity	Model 3 (model 2 with additional adjustment of confounders at baseline)	-0.00394262	0.0033566	-0.0105215	0.00263631	0.240165	52932	No
IDL (average diameter 28.6 nm)	Cholesterol in IDL	IDL_C	Paternal negative control	Main	Model 2 (main)	-0.00658124	0.0032586	-0.0129681	-0.000194387	0.0434243	53428	No
IDL (average diameter 28.6 nm)	Cholesterol in IDL	IDL_C	Paternal negative control	Sensitivity	Model 1 (unadjusted)	-0.0197289	0.00318155	-0.0259648	-0.0134931	5.64869e-10	55175	No
IDL (average diameter 28.6 nm)	Cholesterol in IDL	IDL_C	Paternal negative control	Sensitivity	Model 3 (model 2 with additional adjustment of confounders at baseline)	0.00157683	0.0032153	-0.00472515	0.00787881	0.623842	53010	No
IDL ratios	Cholesterol to total lipids ratio in IDL	IDL_C_pct	Paternal negative control	Main	Model 2 (main)	-0.00229074	0.00331277	-0.00878377	0.0042023	0.489263	53428	Yes
IDL ratios	Cholesterol to total lipids ratio in IDL	IDL_C_pct	Paternal negative control	Sensitivity	Model 1 (unadjusted)	-0.0174101	0.00324128	-0.023763	-0.0110572	7.84558e-08	55175	Yes
IDL ratios	Cholesterol to total lipids ratio in IDL	IDL_C_pct	Paternal negative control	Sensitivity	Model 3 (model 2 with additional adjustment of confounders at baseline)	0.0102838	0.003202	0.00400788	0.0165597	0.00132039	53010	Yes
IDL (average diameter 28.6 nm)	Cholesteryl esters in IDL	IDL_CE	Paternal negative control	Main	Model 2 (main)	-0.00621696	0.00325045	-0.0125878	0.000153919	0.0557986	53428	No
IDL (average diameter 28.6 nm)	Cholesteryl esters in IDL	IDL_CE	Paternal negative control	Sensitivity	Model 1 (unadjusted)	-0.0196886	0.00317491	-0.0259114	-0.0134658	5.63889e-10	55175	No
IDL (average diameter 28.6 nm)	Cholesteryl esters in IDL	IDL_CE	Paternal negative control	Sensitivity	Model 3 (model 2 with additional adjustment of confounders at baseline)	0.0018559	0.00320602	-0.0044279	0.00813971	0.562673	53010	No
IDL ratios	Cholesteryl esters to total lipids ratio in IDL	IDL_CE_pct	Paternal negative control	Main	Model 2 (main)	-0.00067099	0.00330079	-0.00714055	0.00579856	0.838916	53428	Yes
IDL ratios	Cholesteryl esters to total lipids ratio in IDL	IDL_CE_pct	Paternal negative control	Sensitivity	Model 1 (unadjusted)	-0.0168039	0.00323271	-0.02314	-0.0104678	2.02074e-07	55175	Yes
IDL ratios	Cholesteryl esters to total lipids ratio in IDL	IDL_CE_pct	Paternal negative control	Sensitivity	Model 3 (model 2 with additional adjustment of confounders at baseline)	0.0105117	0.00320989	0.00422028	0.0168031	0.00105815	53010	Yes
IDL (average diameter 28.6 nm)	Free cholesterol in IDL	IDL_FC	Paternal negative control	Main	Model 2 (main)	-0.00737533	0.00328804	-0.0138199	-0.000930783	0.0248956	53428	No
IDL (average diameter 28.6 nm)	Free cholesterol in IDL	IDL_FC	Paternal negative control	Sensitivity	Model 1 (unadjusted)	-0.0194101	0.00320572	-0.0256933	-0.0131269	1.41479e-09	55175	No
IDL (average diameter 28.6 nm)	Free cholesterol in IDL	IDL_FC	Paternal negative control	Sensitivity	Model 3 (model 2 with additional adjustment of confounders at baseline)	0.000864011	0.00324984	-0.00550568	0.0072337	0.790346	53010	No
IDL ratios	Free cholesterol to total lipids ratio in IDL	IDL_FC_pct	Paternal negative control	Main	Model 2 (main)	-0.00641956	0.00355186	-0.0133812	0.000542085	0.0707087	53428	Yes
IDL ratios	Free cholesterol to total lipids ratio in IDL	IDL_FC_pct	Paternal negative control	Sensitivity	Model 1 (unadjusted)	-0.0114876	0.00344525	-0.0182403	-0.00473495	0.000855579	55175	Yes
IDL ratios	Free cholesterol to total lipids ratio in IDL	IDL_FC_pct	Paternal negative control	Sensitivity	Model 3 (model 2 with additional adjustment of confounders at baseline)	0.00313686	0.00349809	-0.00371939	0.00999311	0.369864	53010	Yes
IDL (average diameter 28.6 nm)	Total lipids in IDL	IDL_L	Paternal negative control	Main	Model 2 (main)	-0.00660314	0.00326457	-0.0130017	-0.000204585	0.0431123	53428	No
IDL (average diameter 28.6 nm)	Total lipids in IDL	IDL_L	Paternal negative control	Sensitivity	Model 1 (unadjusted)	-0.0189885	0.00318398	-0.0252291	-0.0127479	2.47997e-09	55175	No
IDL (average diameter 28.6 nm)	Total lipids in IDL	IDL_L	Paternal negative control	Sensitivity	Model 3 (model 2 with additional adjustment of confounders at baseline)	0.000267158	0.00323426	-0.00607198	0.0066063	0.934168	53010	No
IDL (average diameter 28.6 nm)	Concentration of IDL particles	IDL_P	Paternal negative control	Main	Model 2 (main)	-0.00156209	0.00330923	-0.00804819	0.00492401	0.636901	53428	No
IDL (average diameter 28.6 nm)	Concentration of IDL particles	IDL_P	Paternal negative control	Sensitivity	Model 1 (unadjusted)	-0.0170494	0.00323648	-0.0233929	-0.0107059	1.38514e-07	55175	No
IDL (average diameter 28.6 nm)	Concentration of IDL particles	IDL_P	Paternal negative control	Sensitivity	Model 3 (model 2 with additional adjustment of confounders at baseline)	0.00265128	0.00331358	-0.00384334	0.0091459	0.423642	53010	No
IDL (average diameter 28.6 nm)	Phospholipids in IDL	IDL_PL	Paternal negative control	Main	Model 2 (main)	-0.00723319	0.00326507	-0.0136327	-0.000833649	0.0267421	53428	No
IDL (average diameter 28.6 nm)	Phospholipids in IDL	IDL_PL	Paternal negative control	Sensitivity	Model 1 (unadjusted)	-0.0192908	0.00318344	-0.0255303	-0.0130512	1.37238e-09	55175	No
IDL (average diameter 28.6 nm)	Phospholipids in IDL	IDL_PL	Paternal negative control	Sensitivity	Model 3 (model 2 with additional adjustment of confounders at baseline)	-0.00056971	0.00324285	-0.0069257	0.00578628	0.860545	53010	No
IDL ratios	Phospholipids to total lipids ratio in IDL	IDL_PL_pct	Paternal negative control	Main	Model 2 (main)	-0.00242638	0.00335389	-0.00900001	0.00414724	0.469405	53428	Yes
IDL ratios	Phospholipids to total lipids ratio in IDL	IDL_PL_pct	Paternal negative control	Sensitivity	Model 1 (unadjusted)	0.00594328	0.00325749	-0.000441401	0.012328	0.0680824	55175	Yes
IDL ratios	Phospholipids to total lipids ratio in IDL	IDL_PL_pct	Paternal negative control	Sensitivity	Model 3 (model 2 with additional adjustment of confounders at baseline)	-0.00667318	0.00331231	-0.0131653	-0.000181048	0.0439454	53010	Yes
IDL (average diameter 28.6 nm)	Triglycerides in IDL	IDL_TG	Paternal negative control	Main	Model 2 (main)	-0.00140117	0.00338817	-0.00804197	0.00523964	0.679207	53428	No
IDL (average diameter 28.6 nm)	Triglycerides in IDL	IDL_TG	Paternal negative control	Sensitivity	Model 1 (unadjusted)	0.00342341	0.00328837	-0.00302178	0.00986861	0.297849	55175	No
IDL (average diameter 28.6 nm)	Triglycerides in IDL	IDL_TG	Paternal negative control	Sensitivity	Model 3 (model 2 with additional adjustment of confounders at baseline)	-0.00971181	0.0033128	-0.0162049	-0.00321871	0.00337366	53010	No
IDL ratios	Triglycerides to total lipids ratio in IDL	IDL_TG_pct	Paternal negative control	Main	Model 2 (main)	0.00460042	0.00333306	-0.00193239	0.0111332	0.167519	53428	Yes
IDL ratios	Triglycerides to total lipids ratio in IDL	IDL_TG_pct	Paternal negative control	Sensitivity	Model 1 (unadjusted)	0.021157	0.00327077	0.0147463	0.0275677	9.98112e-11	55175	Yes
IDL ratios	Triglycerides to total lipids ratio in IDL	IDL_TG_pct	Paternal negative control	Sensitivity	Model 3 (model 2 with additional adjustment of confounders at baseline)	-0.00945778	0.00318774	-0.0157057	-0.00320982	0.00300926	53010	Yes
Amino acids	Isoleucine	Ile	Paternal negative control	Main	Model 2 (main)	0.0194523	0.00309797	0.0133803	0.0255243	3.43289e-10	53427	No
Amino acids	Isoleucine	Ile	Paternal negative control	Sensitivity	Model 1 (unadjusted)	0.0160026	0.00300119	0.0101202	0.0218849	9.74781e-08	55174	No
Amino acids	Isoleucine	Ile	Paternal negative control	Sensitivity	Model 3 (model 2 with additional adjustment of confounders at baseline)	0.0127864	0.00305224	0.00680402	0.0187688	2.80404e-05	53009	No
Large HDL (average diameter 12.1 nm)	Cholesterol in large HDL	L_HDL_C	Paternal negative control	Main	Model 2 (main)	-0.0222142	0.00297449	-0.0280442	-0.0163841	8.25259e-14	53428	No
Large HDL (average diameter 12.1 nm)	Cholesterol in large HDL	L_HDL_C	Paternal negative control	Sensitivity	Model 1 (unadjusted)	-0.0175777	0.00290708	-0.0232755	-0.0118798	1.48969e-09	55175	No
Large HDL (average diameter 12.1 nm)	Cholesterol in large HDL	L_HDL_C	Paternal negative control	Sensitivity	Model 3 (model 2 with additional adjustment of confounders at baseline)	-0.00815618	0.0027396	-0.0135258	-0.00278657	0.00291076	53010	No
Large HDL ratios	Cholesterol to total lipids ratio in large HDL	L_HDL_C_pct	Paternal negative control	Main	Model 2 (main)	-0.016617	0.00332172	-0.0231275	-0.0101064	5.67671e-07	53428	Yes
Large HDL ratios	Cholesterol to total lipids ratio in large HDL	L_HDL_C_pct	Paternal negative control	Sensitivity	Model 1 (unadjusted)	-0.0238674	0.00324335	-0.0302244	-0.0175105	1.88032e-13	55175	Yes
Large HDL ratios	Cholesterol to total lipids ratio in large HDL	L_HDL_C_pct	Paternal negative control	Sensitivity	Model 3 (model 2 with additional adjustment of confounders at baseline)	-0.0010107	0.00307742	-0.00704243	0.00502104	0.742593	53010	Yes
Large HDL (average diameter 12.1 nm)	Cholesteryl esters in large HDL	L_HDL_CE	Paternal negative control	Main	Model 2 (main)	-0.0222616	0.00297803	-0.0280986	-0.0164247	7.82155e-14	53428	No
Large HDL (average diameter 12.1 nm)	Cholesteryl esters in large HDL	L_HDL_CE	Paternal negative control	Sensitivity	Model 1 (unadjusted)	-0.0179928	0.00290974	-0.0236959	-0.0122897	6.30747e-10	55175	No
Large HDL (average diameter 12.1 nm)	Cholesteryl esters in large HDL	L_HDL_CE	Paternal negative control	Sensitivity	Model 3 (model 2 with additional adjustment of confounders at baseline)	-0.00780514	0.00273272	-0.0131613	-0.00244902	0.00428931	53010	No
Large HDL ratios	Cholesteryl esters to total lipids ratio in large HDL	L_HDL_CE_pct	Paternal negative control	Main	Model 2 (main)	-0.0160971	0.00345548	-0.0228699	-0.00932439	3.1939e-06	53428	Yes
Large HDL ratios	Cholesteryl esters to total lipids ratio in large HDL	L_HDL_CE_pct	Paternal negative control	Sensitivity	Model 1 (unadjusted)	-0.0257938	0.00337612	-0.032411	-0.0191766	2.20584e-14	55175	Yes
Large HDL ratios	Cholesteryl esters to total lipids ratio in large HDL	L_HDL_CE_pct	Paternal negative control	Sensitivity	Model 3 (model 2 with additional adjustment of confounders at baseline)	7.87677e-05	0.00320696	-0.00620687	0.0063644	0.980405	53010	Yes
Large HDL (average diameter 12.1 nm)	Free cholesterol in large HDL	L_HDL_FC	Paternal negative control	Main	Model 2 (main)	-0.0215541	0.00295781	-0.0273514	-0.0157568	3.20863e-13	53428	No
Large HDL (average diameter 12.1 nm)	Free cholesterol in large HDL	L_HDL_FC	Paternal negative control	Sensitivity	Model 1 (unadjusted)	-0.0156719	0.00289268	-0.0213416	-0.0100023	6.05957e-08	55175	No
Large HDL (average diameter 12.1 nm)	Free cholesterol in large HDL	L_HDL_FC	Paternal negative control	Sensitivity	Model 3 (model 2 with additional adjustment of confounders at baseline)	-0.00915684	0.002767	-0.0145801	-0.00373352	0.000935899	53010	No
Large HDL ratios	Free cholesterol to total lipids ratio in large HDL	L_HDL_FC_pct	Paternal negative control	Main	Model 2 (main)	-0.0133893	0.00325318	-0.0197655	-0.00701305	3.86505e-05	53428	Yes
Large HDL ratios	Free cholesterol to total lipids ratio in large HDL	L_HDL_FC_pct	Paternal negative control	Sensitivity	Model 1 (unadjusted)	-0.0131199	0.00316696	-0.0193271	-0.00691264	3.43703e-05	55175	Yes
Large HDL ratios	Free cholesterol to total lipids ratio in large HDL	L_HDL_FC_pct	Paternal negative control	Sensitivity	Model 3 (model 2 with additional adjustment of confounders at baseline)	-0.0059186	0.00319883	-0.0121883	0.000351112	0.0642849	53010	Yes
Large HDL (average diameter 12.1 nm)	Total lipids in large HDL	L_HDL_L	Paternal negative control	Main	Model 2 (main)	-0.0227588	0.00297169	-0.0285833	-0.0169343	1.91237e-14	53428	No
Large HDL (average diameter 12.1 nm)	Total lipids in large HDL	L_HDL_L	Paternal negative control	Sensitivity	Model 1 (unadjusted)	-0.0154139	0.00290874	-0.021115	-0.00971277	1.16776e-07	55175	No
Large HDL (average diameter 12.1 nm)	Total lipids in large HDL	L_HDL_L	Paternal negative control	Sensitivity	Model 3 (model 2 with additional adjustment of confounders at baseline)	-0.0101233	0.00276762	-0.0155478	-0.00469874	0.000254681	53010	No
Large HDL (average diameter 12.1 nm)	Concentration of large HDL particles	L_HDL_P	Paternal negative control	Main	Model 2 (main)	-0.023217	0.00297254	-0.0290432	-0.0173908	5.79945e-15	53428	No
Large HDL (average diameter 12.1 nm)	Concentration of large HDL particles	L_HDL_P	Paternal negative control	Sensitivity	Model 1 (unadjusted)	-0.0177116	0.00290679	-0.0234089	-0.0120143	1.11424e-09	55175	No
Large HDL (average diameter 12.1 nm)	Concentration of large HDL particles	L_HDL_P	Paternal negative control	Sensitivity	Model 3 (model 2 with additional adjustment of confounders at baseline)	-0.00967455	0.00274644	-0.0150576	-0.00429152	0.000427737	53010	No
Large HDL (average diameter 12.1 nm)	Phospholipids in large HDL	L_HDL_PL	Paternal negative control	Main	Model 2 (main)	-0.0224288	0.00296529	-0.0282407	-0.0166168	3.97834e-14	53428	No
Large HDL (average diameter 12.1 nm)	Phospholipids in large HDL	L_HDL_PL	Paternal negative control	Sensitivity	Model 1 (unadjusted)	-0.013214	0.0029057	-0.0189092	-0.00751885	5.437e-06	55175	No
Large HDL (average diameter 12.1 nm)	Phospholipids in large HDL	L_HDL_PL	Paternal negative control	Sensitivity	Model 3 (model 2 with additional adjustment of confounders at baseline)	-0.0110364	0.00278613	-0.0164972	-0.00557558	7.46733e-05	53010	No
Large HDL ratios	Phospholipids to total lipids ratio in large HDL	L_HDL_PL_pct	Paternal negative control	Main	Model 2 (main)	0.0149504	0.00347686	0.00813574	0.021765	1.71125e-05	53428	Yes
Large HDL ratios	Phospholipids to total lipids ratio in large HDL	L_HDL_PL_pct	Paternal negative control	Sensitivity	Model 1 (unadjusted)	0.0270956	0.00340528	0.0204212	0.0337699	1.79682e-15	55175	Yes
Large HDL ratios	Phospholipids to total lipids ratio in large HDL	L_HDL_PL_pct	Paternal negative control	Sensitivity	Model 3 (model 2 with additional adjustment of confounders at baseline)	-0.000342451	0.00324227	-0.00669729	0.00601239	0.915884	53010	Yes
Large HDL (average diameter 12.1 nm)	Triglycerides in large HDL	L_HDL_TG	Paternal negative control	Main	Model 2 (main)	-0.0130734	0.00326393	-0.0194707	-0.00667614	6.1988e-05	53428	No
Large HDL (average diameter 12.1 nm)	Triglycerides in large HDL	L_HDL_TG	Paternal negative control	Sensitivity	Model 1 (unadjusted)	-0.00248446	0.0031882	-0.00873332	0.00376441	0.435826	55175	No
Large HDL (average diameter 12.1 nm)	Triglycerides in large HDL	L_HDL_TG	Paternal negative control	Sensitivity	Model 3 (model 2 with additional adjustment of confounders at baseline)	-0.0133557	0.0032533	-0.0197321	-0.00697921	4.04449e-05	53010	No
Large HDL ratios	Triglycerides to total lipids ratio in large HDL	L_HDL_TG_pct	Paternal negative control	Main	Model 2 (main)	0.0123207	0.00336548	0.00572435	0.018917	0.000251572	53428	Yes
Large HDL ratios	Triglycerides to total lipids ratio in large HDL	L_HDL_TG_pct	Paternal negative control	Sensitivity	Model 1 (unadjusted)	0.0141383	0.00327225	0.0077247	0.0205519	1.55828e-05	55175	Yes
Large HDL ratios	Triglycerides to total lipids ratio in large HDL	L_HDL_TG_pct	Paternal negative control	Sensitivity	Model 3 (model 2 with additional adjustment of confounders at baseline)	-0.000500289	0.00321196	-0.00679573	0.00579515	0.876224	53010	Yes
Large LDL (average diameter 25.5 nm)	Cholesterol in large LDL	L_LDL_C	Paternal negative control	Main	Model 2 (main)	-0.00352337	0.00336122	-0.0101114	0.00306462	0.294532	53428	No
Large LDL (average diameter 25.5 nm)	Cholesterol in large LDL	L_LDL_C	Paternal negative control	Sensitivity	Model 1 (unadjusted)	-0.0198748	0.00329099	-0.0263252	-0.0134245	1.55908e-09	55175	No
Large LDL (average diameter 25.5 nm)	Cholesterol in large LDL	L_LDL_C	Paternal negative control	Sensitivity	Model 3 (model 2 with additional adjustment of confounders at baseline)	0.00275246	0.0033457	-0.00380511	0.00931002	0.41069	53010	No
Large LDL ratios	Cholesterol to total lipids ratio in large LDL	L_LDL_C_pct	Paternal negative control	Main	Model 2 (main)	-0.00670154	0.00335244	-0.0132723	-0.00013077	0.0456126	53428	Yes
Large LDL ratios	Cholesterol to total lipids ratio in large LDL	L_LDL_C_pct	Paternal negative control	Sensitivity	Model 1 (unadjusted)	-0.0244246	0.00329786	-0.0308884	-0.0179608	1.31813e-13	55175	Yes
Large LDL ratios	Cholesterol to total lipids ratio in large LDL	L_LDL_C_pct	Paternal negative control	Sensitivity	Model 3 (model 2 with additional adjustment of confounders at baseline)	0.00722928	0.003211	0.000935721	0.0135228	0.0243636	53010	Yes
Large LDL (average diameter 25.5 nm)	Cholesteryl esters in large LDL	L_LDL_CE	Paternal negative control	Main	Model 2 (main)	-0.00310388	0.00336376	-0.00969685	0.00348908	0.356145	53428	No
Large LDL (average diameter 25.5 nm)	Cholesteryl esters in large LDL	L_LDL_CE	Paternal negative control	Sensitivity	Model 1 (unadjusted)	-0.0192991	0.00329252	-0.0257524	-0.0128458	4.61285e-09	55175	No
Large LDL (average diameter 25.5 nm)	Cholesteryl esters in large LDL	L_LDL_CE	Paternal negative control	Sensitivity	Model 3 (model 2 with additional adjustment of confounders at baseline)	0.00237959	0.00335361	-0.00419348	0.00895266	0.47798	53010	No
Large LDL ratios	Cholesteryl esters to total lipids ratio in large LDL	L_LDL_CE_pct	Paternal negative control	Main	Model 2 (main)	-0.00264409	0.00336306	-0.00923569	0.00394752	0.431746	53428	Yes
Large LDL ratios	Cholesteryl esters to total lipids ratio in large LDL	L_LDL_CE_pct	Paternal negative control	Sensitivity	Model 1 (unadjusted)	-0.0157304	0.00328126	-0.0221616	-0.0092991	1.6391e-06	55175	Yes
Large LDL ratios	Cholesteryl esters to total lipids ratio in large LDL	L_LDL_CE_pct	Paternal negative control	Sensitivity	Model 3 (model 2 with additional adjustment of confounders at baseline)	0.0019021	0.00336751	-0.00469823	0.00850242	0.572187	53010	Yes
Large LDL (average diameter 25.5 nm)	Free cholesterol in large LDL	L_LDL_FC	Paternal negative control	Main	Model 2 (main)	-0.00453948	0.00334398	-0.0110937	0.00201472	0.174626	53428	No
Large LDL (average diameter 25.5 nm)	Free cholesterol in large LDL	L_LDL_FC	Paternal negative control	Sensitivity	Model 1 (unadjusted)	-0.020769	0.00327484	-0.0271877	-0.0143503	2.28559e-10	55175	No
Large LDL (average diameter 25.5 nm)	Free cholesterol in large LDL	L_LDL_FC	Paternal negative control	Sensitivity	Model 3 (model 2 with additional adjustment of confounders at baseline)	0.00366024	0.00331031	-0.00282796	0.0101484	0.268857	53010	No
Large LDL ratios	Free cholesterol to total lipids ratio in large LDL	L_LDL_FC_pct	Paternal negative control	Main	Model 2 (main)	-0.00760072	0.00316084	-0.013796	-0.00140548	0.0161912	53428	Yes
Large LDL ratios	Free cholesterol to total lipids ratio in large LDL	L_LDL_FC_pct	Paternal negative control	Sensitivity	Model 1 (unadjusted)	-0.0172021	0.00308353	-0.0232458	-0.0111584	2.43471e-08	55175	Yes
Large LDL ratios	Free cholesterol to total lipids ratio in large LDL	L_LDL_FC_pct	Paternal negative control	Sensitivity	Model 3 (model 2 with additional adjustment of confounders at baseline)	0.00608427	0.00299494	0.000214186	0.0119543	0.0422077	53010	Yes
Large LDL (average diameter 25.5 nm)	Total lipids in large LDL	L_LDL_L	Paternal negative control	Main	Model 2 (main)	-0.00307082	0.00335848	-0.00965345	0.00351181	0.360538	53428	No
Large LDL (average diameter 25.5 nm)	Total lipids in large LDL	L_LDL_L	Paternal negative control	Sensitivity	Model 1 (unadjusted)	-0.018954	0.00328583	-0.0253943	-0.0125138	8.04438e-09	55175	No
Large LDL (average diameter 25.5 nm)	Total lipids in large LDL	L_LDL_L	Paternal negative control	Sensitivity	Model 3 (model 2 with additional adjustment of confounders at baseline)	0.00230126	0.00334782	-0.00426047	0.00886299	0.491841	53010	No
Large LDL (average diameter 25.5 nm)	Concentration of large LDL particles	L_LDL_P	Paternal negative control	Main	Model 2 (main)	-0.000567785	0.00336854	-0.00717012	0.00603455	0.866147	53428	No
Large LDL (average diameter 25.5 nm)	Concentration of large LDL particles	L_LDL_P	Paternal negative control	Sensitivity	Model 1 (unadjusted)	-0.0179269	0.00330226	-0.0243993	-0.0114545	5.70095e-08	55175	No
Large LDL (average diameter 25.5 nm)	Concentration of large LDL particles	L_LDL_P	Paternal negative control	Sensitivity	Model 3 (model 2 with additional adjustment of confounders at baseline)	0.00290641	0.00338216	-0.00372262	0.00953544	0.390159	53010	No
Large LDL (average diameter 25.5 nm)	Phospholipids in large LDL	L_LDL_PL	Paternal negative control	Main	Model 2 (main)	-0.00237615	0.00334762	-0.00893749	0.00418519	0.47783	53428	No
Large LDL (average diameter 25.5 nm)	Phospholipids in large LDL	L_LDL_PL	Paternal negative control	Sensitivity	Model 1 (unadjusted)	-0.0189607	0.00327826	-0.025386	-0.0125353	7.34387e-09	55175	No
Large LDL (average diameter 25.5 nm)	Phospholipids in large LDL	L_LDL_PL	Paternal negative control	Sensitivity	Model 3 (model 2 with additional adjustment of confounders at baseline)	0.00332171	0.00333522	-0.00321533	0.00985875	0.319279	53010	No
Large LDL ratios	Phospholipids to total lipids ratio in large LDL	L_LDL_PL_pct	Paternal negative control	Main	Model 2 (main)	0.00648111	0.00325204	0.000107121	0.0128551	0.0462731	53428	Yes
Large LDL ratios	Phospholipids to total lipids ratio in large LDL	L_LDL_PL_pct	Paternal negative control	Sensitivity	Model 1 (unadjusted)	0.00410733	0.00315139	-0.0020694	0.0102841	0.192465	55175	Yes
Large LDL ratios	Phospholipids to total lipids ratio in large LDL	L_LDL_PL_pct	Paternal negative control	Sensitivity	Model 3 (model 2 with additional adjustment of confounders at baseline)	0.0075035	0.00327025	0.00109381	0.0139132	0.0217673	53010	Yes
Large LDL (average diameter 25.5 nm)	Triglycerides in large LDL	L_LDL_TG	Paternal negative control	Main	Model 2 (main)	1.17679e-05	0.00343622	-0.00672323	0.00674676	0.997268	53428	No
Large LDL (average diameter 25.5 nm)	Triglycerides in large LDL	L_LDL_TG	Paternal negative control	Sensitivity	Model 1 (unadjusted)	0.00289527	0.00333355	-0.00363849	0.00942903	0.385111	55175	No
Large LDL (average diameter 25.5 nm)	Triglycerides in large LDL	L_LDL_TG	Paternal negative control	Sensitivity	Model 3 (model 2 with additional adjustment of confounders at baseline)	-0.00881817	0.00334731	-0.0153789	-0.00225744	0.00843093	53010	No
Large LDL ratios	Triglycerides to total lipids ratio in large LDL	L_LDL_TG_pct	Paternal negative control	Main	Model 2 (main)	0.00296515	0.00342676	-0.00375129	0.00968159	0.386881	53428	Yes
Large LDL ratios	Triglycerides to total lipids ratio in large LDL	L_LDL_TG_pct	Paternal negative control	Sensitivity	Model 1 (unadjusted)	0.0227574	0.003376	0.0161404	0.0293743	1.5891e-11	55175	Yes
Large LDL ratios	Triglycerides to total lipids ratio in large LDL	L_LDL_TG_pct	Paternal negative control	Sensitivity	Model 3 (model 2 with additional adjustment of confounders at baseline)	-0.0114004	0.00327932	-0.0178278	-0.0049729	0.00050852	53010	Yes
Large VLDL (average diameter 53.6 nm)	Cholesterol in large VLDL	L_VLDL_C	Paternal negative control	Main	Model 2 (main)	0.00713981	0.00309744	0.00106883	0.0132108	0.0211665	53428	No
Large VLDL (average diameter 53.6 nm)	Cholesterol in large VLDL	L_VLDL_C	Paternal negative control	Sensitivity	Model 1 (unadjusted)	-0.00295307	0.00301941	-0.0088711	0.00296497	0.328064	55175	No
Large VLDL (average diameter 53.6 nm)	Cholesterol in large VLDL	L_VLDL_C	Paternal negative control	Sensitivity	Model 3 (model 2 with additional adjustment of confounders at baseline)	0.000212763	0.00304361	-0.00575271	0.00617823	0.94427	53010	No
Large VLDL ratios	Cholesterol to total lipids ratio in large VLDL	L_VLDL_C_pct	Paternal negative control	Main	Model 2 (main)	-0.00703569	0.00314351	-0.013197	-0.000874407	0.0252146	53424	Yes
Large VLDL ratios	Cholesterol to total lipids ratio in large VLDL	L_VLDL_C_pct	Paternal negative control	Sensitivity	Model 1 (unadjusted)	-0.0116619	0.00305482	-0.0176493	-0.00567441	0.000134944	55171	Yes
Large VLDL ratios	Cholesterol to total lipids ratio in large VLDL	L_VLDL_C_pct	Paternal negative control	Sensitivity	Model 3 (model 2 with additional adjustment of confounders at baseline)	0.00124391	0.00308418	-0.00480108	0.0072889	0.686714	53007	Yes
Large VLDL (average diameter 53.6 nm)	Cholesteryl esters in large VLDL	L_VLDL_CE	Paternal negative control	Main	Model 2 (main)	0.0054853	0.00309444	-0.000579808	0.0115504	0.0762958	53428	No
Large VLDL (average diameter 53.6 nm)	Cholesteryl esters in large VLDL	L_VLDL_CE	Paternal negative control	Sensitivity	Model 1 (unadjusted)	-0.00585144	0.00301792	-0.0117666	6.36781e-05	0.0525186	55175	No
Large VLDL (average diameter 53.6 nm)	Cholesteryl esters in large VLDL	L_VLDL_CE	Paternal negative control	Sensitivity	Model 3 (model 2 with additional adjustment of confounders at baseline)	0.000711859	0.00307214	-0.00530953	0.00673324	0.816761	53010	No
Large VLDL ratios	Cholesteryl esters to total lipids ratio in large VLDL	L_VLDL_CE_pct	Paternal negative control	Main	Model 2 (main)	-0.00969733	0.00314833	-0.0158681	-0.0035266	0.00207002	53424	Yes
Large VLDL ratios	Cholesteryl esters to total lipids ratio in large VLDL	L_VLDL_CE_pct	Paternal negative control	Sensitivity	Model 1 (unadjusted)	-0.0142045	0.00306249	-0.020207	-0.00820202	3.52222e-06	55171	Yes
Large VLDL ratios	Cholesteryl esters to total lipids ratio in large VLDL	L_VLDL_CE_pct	Paternal negative control	Sensitivity	Model 3 (model 2 with additional adjustment of confounders at baseline)	0.00118215	0.00303582	-0.00476805	0.00713236	0.696981	53007	Yes
Large VLDL (average diameter 53.6 nm)	Free cholesterol in large VLDL	L_VLDL_FC	Paternal negative control	Main	Model 2 (main)	0.00858867	0.00309468	0.00252311	0.0146542	0.00551691	53428	No
Large VLDL (average diameter 53.6 nm)	Free cholesterol in large VLDL	L_VLDL_FC	Paternal negative control	Sensitivity	Model 1 (unadjusted)	-9.70785e-05	0.00301552	-0.00600749	0.00581334	0.974318	55175	No
Large VLDL (average diameter 53.6 nm)	Free cholesterol in large VLDL	L_VLDL_FC	Paternal negative control	Sensitivity	Model 3 (model 2 with additional adjustment of confounders at baseline)	-0.000112828	0.00300792	-0.00600835	0.0057827	0.970078	53010	No
Large VLDL ratios	Free cholesterol to total lipids ratio in large VLDL	L_VLDL_FC_pct	Paternal negative control	Main	Model 2 (main)	0.00297333	0.00298376	-0.00287483	0.0088215	0.319009	53424	Yes
Large VLDL ratios	Free cholesterol to total lipids ratio in large VLDL	L_VLDL_FC_pct	Paternal negative control	Sensitivity	Model 1 (unadjusted)	-0.000532046	0.00289682	-0.00620981	0.00514572	0.854276	55171	Yes
Large VLDL ratios	Free cholesterol to total lipids ratio in large VLDL	L_VLDL_FC_pct	Paternal negative control	Sensitivity	Model 3 (model 2 with additional adjustment of confounders at baseline)	0.00144989	0.00299852	-0.00442721	0.00732698	0.628718	53007	Yes
Large VLDL (average diameter 53.6 nm)	Total lipids in large VLDL	L_VLDL_L	Paternal negative control	Main	Model 2 (main)	0.00847956	0.00314334	0.00231862	0.0146405	0.0069857	53428	No
Large VLDL (average diameter 53.6 nm)	Total lipids in large VLDL	L_VLDL_L	Paternal negative control	Sensitivity	Model 1 (unadjusted)	0.000305692	0.00306054	-0.00569296	0.00630435	0.920438	55175	No
Large VLDL (average diameter 53.6 nm)	Total lipids in large VLDL	L_VLDL_L	Paternal negative control	Sensitivity	Model 3 (model 2 with additional adjustment of confounders at baseline)	-0.000167354	0.00305694	-0.00615895	0.00582424	0.956341	53010	No
Large VLDL (average diameter 53.6 nm)	Concentration of large VLDL particles	L_VLDL_P	Paternal negative control	Main	Model 2 (main)	0.00798011	0.00314006	0.00182559	0.0141346	0.0110442	53428	No
Large VLDL (average diameter 53.6 nm)	Concentration of large VLDL particles	L_VLDL_P	Paternal negative control	Sensitivity	Model 1 (unadjusted)	0.000376666	0.00305705	-0.00561515	0.00636848	0.901939	55175	No
Large VLDL (average diameter 53.6 nm)	Concentration of large VLDL particles	L_VLDL_P	Paternal negative control	Sensitivity	Model 3 (model 2 with additional adjustment of confounders at baseline)	-0.00103779	0.00304766	-0.0070112	0.00493562	0.733466	53010	No
Large VLDL (average diameter 53.6 nm)	Phospholipids in large VLDL	L_VLDL_PL	Paternal negative control	Main	Model 2 (main)	0.00890803	0.00309427	0.00284325	0.0149728	0.00399255	53428	No
Large VLDL (average diameter 53.6 nm)	Phospholipids in large VLDL	L_VLDL_PL	Paternal negative control	Sensitivity	Model 1 (unadjusted)	0.00118763	0.00301313	-0.00471811	0.00709336	0.693471	55175	No
Large VLDL (average diameter 53.6 nm)	Phospholipids in large VLDL	L_VLDL_PL	Paternal negative control	Sensitivity	Model 3 (model 2 with additional adjustment of confounders at baseline)	-0.000351503	0.00299777	-0.00622712	0.00552412	0.906658	53010	No
Large VLDL ratios	Phospholipids to total lipids ratio in large VLDL	L_VLDL_PL_pct	Paternal negative control	Main	Model 2 (main)	0.00869548	0.00294332	0.00292657	0.0144644	0.00313504	53424	Yes
Large VLDL ratios	Phospholipids to total lipids ratio in large VLDL	L_VLDL_PL_pct	Paternal negative control	Sensitivity	Model 1 (unadjusted)	0.00582084	0.00286245	0.000210437	0.0114312	0.0420052	55171	Yes
Large VLDL ratios	Phospholipids to total lipids ratio in large VLDL	L_VLDL_PL_pct	Paternal negative control	Sensitivity	Model 3 (model 2 with additional adjustment of confounders at baseline)	-0.000838798	0.00285098	-0.00642673	0.00474913	0.768596	53007	Yes
Large VLDL (average diameter 53.6 nm)	Triglycerides in large VLDL	L_VLDL_TG	Paternal negative control	Main	Model 2 (main)	0.00867179	0.00319261	0.00241427	0.0149293	0.00660558	53428	No
Large VLDL (average diameter 53.6 nm)	Triglycerides in large VLDL	L_VLDL_TG	Paternal negative control	Sensitivity	Model 1 (unadjusted)	0.00146603	0.00310662	-0.00462294	0.00755499	0.636997	55175	No
Large VLDL (average diameter 53.6 nm)	Triglycerides in large VLDL	L_VLDL_TG	Paternal negative control	Sensitivity	Model 3 (model 2 with additional adjustment of confounders at baseline)	-0.000257839	0.00309926	-0.0063324	0.00581672	0.933698	53010	No
Large VLDL ratios	Triglycerides to total lipids ratio in large VLDL	L_VLDL_TG_pct	Paternal negative control	Main	Model 2 (main)	0.00197849	0.00299965	-0.00390083	0.0078578	0.509531	53424	Yes
Large VLDL ratios	Triglycerides to total lipids ratio in large VLDL	L_VLDL_TG_pct	Paternal negative control	Sensitivity	Model 1 (unadjusted)	0.00680726	0.00291302	0.00109775	0.0125168	0.0194508	55171	Yes
Large VLDL ratios	Triglycerides to total lipids ratio in large VLDL	L_VLDL_TG_pct	Paternal negative control	Sensitivity	Model 3 (model 2 with additional adjustment of confounders at baseline)	-0.000709362	0.00300698	-0.00660304	0.00518432	0.813507	53007	Yes
Fatty acids	Linoleic acid	LA	Paternal negative control	Main	Model 2 (main)	-0.00452346	0.00336422	-0.0111173	0.00207042	0.178767	53394	No
Fatty acids	Linoleic acid	LA	Paternal negative control	Sensitivity	Model 1 (unadjusted)	-0.0199182	0.00329249	-0.0263715	-0.013465	1.46136e-09	55141	No
Fatty acids	Linoleic acid	LA	Paternal negative control	Sensitivity	Model 3 (model 2 with additional adjustment of confounders at baseline)	-0.000560229	0.00337271	-0.00717074	0.00605028	0.868074	52976	No
Fatty acids	Ratio of linoleic acid to total fatty acids	LA_pct	Paternal negative control	Main	Model 2 (main)	-0.00129818	0.00341999	-0.00800135	0.00540499	0.704254	53394	Yes
Fatty acids	Ratio of linoleic acid to total fatty acids	LA_pct	Paternal negative control	Sensitivity	Model 1 (unadjusted)	-0.0188594	0.00338093	-0.0254861	-0.0122328	2.44176e-08	55141	Yes
Fatty acids	Ratio of linoleic acid to total fatty acids	LA_pct	Paternal negative control	Sensitivity	Model 3 (model 2 with additional adjustment of confounders at baseline)	0.011547	0.00318566	0.00530316	0.0177909	0.000289571	52976	Yes
Glycolysis related metabolites	Lactate	Lactate	Paternal negative control	Main	Model 2 (main)	-0.00706213	0.00330852	-0.0135468	-0.000577436	0.032804	53312	No
Glycolysis related metabolites	Lactate	Lactate	Paternal negative control	Sensitivity	Model 1 (unadjusted)	-0.0104243	0.00320157	-0.0166994	-0.00414922	0.00113065	55057	No
Glycolysis related metabolites	Lactate	Lactate	Paternal negative control	Sensitivity	Model 3 (model 2 with additional adjustment of confounders at baseline)	-0.0104296	0.00331702	-0.0169309	-0.00392821	0.00166599	52894	No
Cholesterol	LDL cholesterol	LDL_C	Paternal negative control	Main	Model 2 (main)	-0.00167971	0.00337119	-0.00828725	0.00492782	0.618307	53428	No
Cholesterol	LDL cholesterol	LDL_C	Paternal negative control	Sensitivity	Model 1 (unadjusted)	-0.0188002	0.00330334	-0.0252748	-0.0123257	1.26724e-08	55175	No
Cholesterol	LDL cholesterol	LDL_C	Paternal negative control	Sensitivity	Model 3 (model 2 with additional adjustment of confounders at baseline)	0.00308146	0.00336802	-0.00351987	0.00968279	0.36024	53010	No
Cholesteryl esters	Cholesteryl esters in LDL	LDL_CE	Paternal negative control	Main	Model 2 (main)	-0.00120337	0.0033694	-0.0078074	0.00540066	0.720983	53428	No
Cholesteryl esters	Cholesteryl esters in LDL	LDL_CE	Paternal negative control	Sensitivity	Model 1 (unadjusted)	-0.0181184	0.00330057	-0.0245875	-0.0116492	4.04939e-08	55175	No
Cholesteryl esters	Cholesteryl esters in LDL	LDL_CE	Paternal negative control	Sensitivity	Model 3 (model 2 with additional adjustment of confounders at baseline)	0.00252551	0.00336975	-0.00407919	0.00913021	0.45358	53010	No
Free cholesterol	Free cholesterol in LDL	LDL_FC	Paternal negative control	Main	Model 2 (main)	-0.00287665	0.00336648	-0.00947495	0.00372164	0.392832	53428	No
Free cholesterol	Free cholesterol in LDL	LDL_FC	Paternal negative control	Sensitivity	Model 1 (unadjusted)	-0.0197568	0.00329871	-0.0262223	-0.0132914	2.12105e-09	55175	No
Free cholesterol	Free cholesterol in LDL	LDL_FC	Paternal negative control	Sensitivity	Model 3 (model 2 with additional adjustment of confounders at baseline)	0.00442017	0.00334597	-0.00213794	0.0109783	0.186493	53010	No
Total lipids	Total lipids in LDL	LDL_L	Paternal negative control	Main	Model 2 (main)	-0.00121399	0.00336819	-0.00781565	0.00538766	0.718527	53428	No
Total lipids	Total lipids in LDL	LDL_L	Paternal negative control	Sensitivity	Model 1 (unadjusted)	-0.0178141	0.00329784	-0.0242779	-0.0113504	6.62646e-08	55175	No
Total lipids	Total lipids in LDL	LDL_L	Paternal negative control	Sensitivity	Model 3 (model 2 with additional adjustment of confounders at baseline)	0.00252292	0.00336872	-0.00407978	0.00912562	0.453906	53010	No
Lipoprotein particle concentrations	Concentration of LDL particles	LDL_P	Paternal negative control	Main	Model 2 (main)	0.000447978	0.00334467	-0.00610758	0.00700354	0.893452	53428	No
Lipoprotein particle concentrations	Concentration of LDL particles	LDL_P	Paternal negative control	Sensitivity	Model 1 (unadjusted)	-0.016697	0.00327801	-0.0231219	-0.0102721	3.52391e-07	55175	No
Lipoprotein particle concentrations	Concentration of LDL particles	LDL_P	Paternal negative control	Sensitivity	Model 3 (model 2 with additional adjustment of confounders at baseline)	0.00291824	0.00335965	-0.00366667	0.00950316	0.385061	53010	No
Phospholipids	Phospholipids in LDL	LDL_PL	Paternal negative control	Main	Model 2 (main)	-0.000520546	0.0033555	-0.00709733	0.00605624	0.876718	53428	No
Phospholipids	Phospholipids in LDL	LDL_PL	Paternal negative control	Sensitivity	Model 1 (unadjusted)	-0.01763	0.00328788	-0.0240742	-0.0111857	8.25832e-08	55175	No
Phospholipids	Phospholipids in LDL	LDL_PL	Paternal negative control	Sensitivity	Model 3 (model 2 with additional adjustment of confounders at baseline)	0.00329256	0.00335776	-0.00328865	0.00987377	0.326803	53010	No
Lipoprotein particle sizes	Average diameter for LDL particles	LDL_size	Paternal negative control	Main	Model 2 (main)	-0.00587037	0.00332044	-0.0123784	0.000637684	0.0770747	53428	No
Lipoprotein particle sizes	Average diameter for LDL particles	LDL_size	Paternal negative control	Sensitivity	Model 1 (unadjusted)	-0.0128764	0.0032277	-0.0192027	-0.00655014	6.63404e-05	55175	No
Lipoprotein particle sizes	Average diameter for LDL particles	LDL_size	Paternal negative control	Sensitivity	Model 3 (model 2 with additional adjustment of confounders at baseline)	0.00258251	0.00327063	-0.00382792	0.00899294	0.429761	53010	No
Triglycerides	Triglycerides in LDL	LDL_TG	Paternal negative control	Main	Model 2 (main)	0.000701687	0.0034418	-0.00604424	0.00744761	0.838454	53428	No
Triglycerides	Triglycerides in LDL	LDL_TG	Paternal negative control	Sensitivity	Model 1 (unadjusted)	0.00234323	0.00333932	-0.00420183	0.00888829	0.482863	55175	No
Triglycerides	Triglycerides in LDL	LDL_TG	Paternal negative control	Sensitivity	Model 3 (model 2 with additional adjustment of confounders at baseline)	-0.00871183	0.0033464	-0.0152708	-0.00215288	0.00923459	53010	No
Amino acids	Leucine	Leu	Paternal negative control	Main	Model 2 (main)	0.0278614	0.00301519	0.0219516	0.0337712	2.54383e-20	53427	No
Amino acids	Leucine	Leu	Paternal negative control	Sensitivity	Model 1 (unadjusted)	0.02039	0.00292926	0.0146487	0.0261314	3.42052e-12	55174	No
Amino acids	Leucine	Leu	Paternal negative control	Sensitivity	Model 3 (model 2 with additional adjustment of confounders at baseline)	0.0217637	0.0029697	0.0159431	0.0275843	2.35899e-13	53009	No
Medium HDL (average diameter 10.9 nm)	Cholesterol in medium HDL	M_HDL_C	Paternal negative control	Main	Model 2 (main)	-0.0207727	0.0031011	-0.0268508	-0.0146945	2.12687e-11	53428	No
Medium HDL (average diameter 10.9 nm)	Cholesterol in medium HDL	M_HDL_C	Paternal negative control	Sensitivity	Model 1 (unadjusted)	-0.01711	0.00301062	-0.0230108	-0.0112091	1.32863e-08	55175	No
Medium HDL (average diameter 10.9 nm)	Cholesterol in medium HDL	M_HDL_C	Paternal negative control	Sensitivity	Model 3 (model 2 with additional adjustment of confounders at baseline)	-0.0103734	0.00289261	-0.0160429	-0.00470391	0.000335854	53010	No
Medium HDL ratios	Cholesterol to total lipids ratio in medium HDL	M_HDL_C_pct	Paternal negative control	Main	Model 2 (main)	-0.0147643	0.00318871	-0.0210142	-0.00851443	3.66203e-06	53428	Yes
Medium HDL ratios	Cholesterol to total lipids ratio in medium HDL	M_HDL_C_pct	Paternal negative control	Sensitivity	Model 1 (unadjusted)	-0.0172763	0.00310004	-0.0233524	-0.0112002	2.51662e-08	55175	Yes
Medium HDL ratios	Cholesterol to total lipids ratio in medium HDL	M_HDL_C_pct	Paternal negative control	Sensitivity	Model 3 (model 2 with additional adjustment of confounders at baseline)	-0.000638752	0.00299855	-0.0065159	0.0052384	0.831312	53010	Yes
Medium HDL (average diameter 10.9 nm)	Cholesteryl esters in medium HDL	M_HDL_CE	Paternal negative control	Main	Model 2 (main)	-0.0206301	0.00310917	-0.026724	-0.0145361	3.27059e-11	53428	No
Medium HDL (average diameter 10.9 nm)	Cholesteryl esters in medium HDL	M_HDL_CE	Paternal negative control	Sensitivity	Model 1 (unadjusted)	-0.0171316	0.00301769	-0.0230463	-0.0112169	1.37714e-08	55175	No
Medium HDL (average diameter 10.9 nm)	Cholesteryl esters in medium HDL	M_HDL_CE	Paternal negative control	Sensitivity	Model 3 (model 2 with additional adjustment of confounders at baseline)	-0.0100397	0.00290012	-0.0157239	-0.00435542	0.000536984	53010	No
Medium HDL ratios	Cholesteryl esters to total lipids ratio in medium HDL	M_HDL_CE_pct	Paternal negative control	Main	Model 2 (main)	-0.011298	0.00333919	-0.0178428	-0.00475314	0.000716349	53428	Yes
Medium HDL ratios	Cholesteryl esters to total lipids ratio in medium HDL	M_HDL_CE_pct	Paternal negative control	Sensitivity	Model 1 (unadjusted)	-0.015415	0.00324661	-0.0217783	-0.00905163	2.05928e-06	55175	Yes
Medium HDL ratios	Cholesteryl esters to total lipids ratio in medium HDL	M_HDL_CE_pct	Paternal negative control	Sensitivity	Model 3 (model 2 with additional adjustment of confounders at baseline)	0.00185039	0.00318492	-0.00439206	0.00809283	0.561254	53010	Yes
Medium HDL (average diameter 10.9 nm)	Free cholesterol in medium HDL	M_HDL_FC	Paternal negative control	Main	Model 2 (main)	-0.0207563	0.00307222	-0.0267779	-0.0147347	1.43187e-11	53428	No
Medium HDL (average diameter 10.9 nm)	Free cholesterol in medium HDL	M_HDL_FC	Paternal negative control	Sensitivity	Model 1 (unadjusted)	-0.0165069	0.0029855	-0.0223585	-0.0106553	3.23461e-08	55175	No
Medium HDL (average diameter 10.9 nm)	Free cholesterol in medium HDL	M_HDL_FC	Paternal negative control	Sensitivity	Model 3 (model 2 with additional adjustment of confounders at baseline)	-0.0114284	0.00287867	-0.0170706	-0.00578617	7.19622e-05	53010	No
Medium HDL ratios	Free cholesterol to total lipids ratio in medium HDL	M_HDL_FC_pct	Paternal negative control	Main	Model 2 (main)	-0.0205686	0.00297227	-0.0263943	-0.014743	4.56109e-12	53428	Yes
Medium HDL ratios	Free cholesterol to total lipids ratio in medium HDL	M_HDL_FC_pct	Paternal negative control	Sensitivity	Model 1 (unadjusted)	-0.0181769	0.00289762	-0.0238562	-0.0124976	3.5666e-10	55175	Yes
Medium HDL ratios	Free cholesterol to total lipids ratio in medium HDL	M_HDL_FC_pct	Paternal negative control	Sensitivity	Model 3 (model 2 with additional adjustment of confounders at baseline)	-0.00843634	0.00278331	-0.0138916	-0.00298106	0.00243822	53010	Yes
Medium HDL (average diameter 10.9 nm)	Total lipids in medium HDL	M_HDL_L	Paternal negative control	Main	Model 2 (main)	-0.0196762	0.00315544	-0.0258608	-0.0134915	4.53309e-10	53428	No
Medium HDL (average diameter 10.9 nm)	Total lipids in medium HDL	M_HDL_L	Paternal negative control	Sensitivity	Model 1 (unadjusted)	-0.0147915	0.00306452	-0.0207979	-0.00878502	1.39197e-06	55175	No
Medium HDL (average diameter 10.9 nm)	Total lipids in medium HDL	M_HDL_L	Paternal negative control	Sensitivity	Model 3 (model 2 with additional adjustment of confounders at baseline)	-0.0120019	0.00297274	-0.0178285	-0.00617538	5.41373e-05	53010	No
Medium HDL (average diameter 10.9 nm)	Concentration of medium HDL particles	M_HDL_P	Paternal negative control	Main	Model 2 (main)	-0.0204943	0.00311763	-0.0266049	-0.0143838	4.95331e-11	53428	No
Medium HDL (average diameter 10.9 nm)	Concentration of medium HDL particles	M_HDL_P	Paternal negative control	Sensitivity	Model 1 (unadjusted)	-0.0163058	0.00302767	-0.02224	-0.0103715	7.25083e-08	55175	No
Medium HDL (average diameter 10.9 nm)	Concentration of medium HDL particles	M_HDL_P	Paternal negative control	Sensitivity	Model 3 (model 2 with additional adjustment of confounders at baseline)	-0.011518	0.00292464	-0.0172503	-0.0057857	8.21785e-05	53010	No
Medium HDL (average diameter 10.9 nm)	Phospholipids in medium HDL	M_HDL_PL	Paternal negative control	Main	Model 2 (main)	-0.0184987	0.00319829	-0.0247674	-0.0122301	7.33759e-09	53428	No
Medium HDL (average diameter 10.9 nm)	Phospholipids in medium HDL	M_HDL_PL	Paternal negative control	Sensitivity	Model 1 (unadjusted)	-0.0128765	0.00310723	-0.0189666	-0.00678631	3.41749e-05	55175	No
Medium HDL (average diameter 10.9 nm)	Phospholipids in medium HDL	M_HDL_PL	Paternal negative control	Sensitivity	Model 3 (model 2 with additional adjustment of confounders at baseline)	-0.0124925	0.00302924	-0.0184299	-0.00655524	3.7293e-05	53010	No
Medium HDL ratios	Phospholipids to total lipids ratio in medium HDL	M_HDL_PL_pct	Paternal negative control	Main	Model 2 (main)	0.0179565	0.00320509	0.0116745	0.0242385	2.12311e-08	53428	Yes
Medium HDL ratios	Phospholipids to total lipids ratio in medium HDL	M_HDL_PL_pct	Paternal negative control	Sensitivity	Model 1 (unadjusted)	0.0214924	0.00311811	0.0153809	0.0276039	5.53087e-12	55175	Yes
Medium HDL ratios	Phospholipids to total lipids ratio in medium HDL	M_HDL_PL_pct	Paternal negative control	Sensitivity	Model 3 (model 2 with additional adjustment of confounders at baseline)	0.00245815	0.00297813	-0.00337899	0.00829528	0.409148	53010	Yes
Medium HDL (average diameter 10.9 nm)	Triglycerides in medium HDL	M_HDL_TG	Paternal negative control	Main	Model 2 (main)	-0.00135827	0.00325463	-0.00773734	0.0050208	0.676435	53428	No
Medium HDL (average diameter 10.9 nm)	Triglycerides in medium HDL	M_HDL_TG	Paternal negative control	Sensitivity	Model 1 (unadjusted)	0.00346701	0.00316464	-0.00273569	0.00966971	0.273283	55175	No
Medium HDL (average diameter 10.9 nm)	Triglycerides in medium HDL	M_HDL_TG	Paternal negative control	Sensitivity	Model 3 (model 2 with additional adjustment of confounders at baseline)	-0.00836171	0.00316951	-0.0145739	-0.00214947	0.00833787	53010	No
Medium HDL ratios	Triglycerides to total lipids ratio in medium HDL	M_HDL_TG_pct	Paternal negative control	Main	Model 2 (main)	0.0116304	0.00320001	0.00535833	0.0179024	0.000278809	53428	Yes
Medium HDL ratios	Triglycerides to total lipids ratio in medium HDL	M_HDL_TG_pct	Paternal negative control	Sensitivity	Model 1 (unadjusted)	0.0132588	0.00310876	0.00716567	0.019352	2.00243e-05	55175	Yes
Medium HDL ratios	Triglycerides to total lipids ratio in medium HDL	M_HDL_TG_pct	Paternal negative control	Sensitivity	Model 3 (model 2 with additional adjustment of confounders at baseline)	-0.000565517	0.00306081	-0.0065647	0.00543367	0.853418	53010	Yes
Medium LDL (average diameter 23 nm)	Cholesterol in medium LDL	M_LDL_C	Paternal negative control	Main	Model 2 (main)	0.00151048	0.00334851	-0.00505259	0.00807356	0.651926	53428	No
Medium LDL (average diameter 23 nm)	Cholesterol in medium LDL	M_LDL_C	Paternal negative control	Sensitivity	Model 1 (unadjusted)	-0.0158426	0.00328281	-0.0222769	-0.00940828	1.39725e-06	55175	No
Medium LDL (average diameter 23 nm)	Cholesterol in medium LDL	M_LDL_C	Paternal negative control	Sensitivity	Model 3 (model 2 with additional adjustment of confounders at baseline)	0.0034375	0.00335444	-0.0031372	0.0100122	0.30548	53010	No
Medium LDL ratios	Cholesterol to total lipids ratio in medium LDL	M_LDL_C_pct	Paternal negative control	Main	Model 2 (main)	-0.0049365	0.0033039	-0.0114121	0.00153915	0.135144	53428	Yes
Medium LDL ratios	Cholesterol to total lipids ratio in medium LDL	M_LDL_C_pct	Paternal negative control	Sensitivity	Model 1 (unadjusted)	-0.0201193	0.00323175	-0.0264535	-0.0137851	4.83433e-10	55175	Yes
[truncated: 1,933 more rows]

## Sheet: ST10
Outcome	Type of model	degrees of freedom	AIC	BIC	RMSE	Model with lowest AIC	Model with lowest BIC
[truncated: 87 more rows]

[truncated: 4 more sheets: ST11, ST12, ST13, ST14]
