# Supplementary material for: The impact of reproductive factors on the metabolic profile of females from menarche to menopause
Source: Nat Commun. 2024 Feb 6;15:1103. doi: 10.1038/s41467-023-44459-6 (PMC10847109; doi:10.1038/s41467-023-44459-6)
Supplement: Supplementary file 6 — Source data [file 41467_2023_44459_MOESM6_ESM.xlsx]

## Sheet: fig2a
metab_name	type_analyses	b	se	pval
Alanine	MR	-0.0122169598425139	0.0105046117335222	0.244825779259394
Alanine	MV	-0.012150536	0.002522195	1.45750642682e-06
Glutamine	MR	0.0147925544981388	0.0113465018173155	0.192332279736541
Glutamine	MV	0.01859194	0.0024677147	4.98488881984e-14
Glycine	MR	0.0334346092472595	0.0111970343874326	0.00282630804341572
Glycine	MV	0.025783423	0.002593494	2.8569447549e-23
Histidine	MR	-0.000707978517992536	0.00993694314504489	0.943201085357699
Histidine	MV	-0.00084678148	0.0025043893	0.735274683278576
Isoleucine	MR	-0.0232593785031646	0.0107198420831727	0.0300257819316424
Isoleucine	MV	-0.018387593	0.0025625965	7.29132037682e-13
Leucine	MR	-0.0304163922991721	0.0111694632873452	0.00646579887234789
Leucine	MV	-0.019284692	0.0025101944	1.58233034461e-14
Phenylalanine	MR	-0.0222175765829988	0.0102100677421972	0.0295518246740201
Phenylalanine	MV	-0.010066708	0.0025586076	8.34790602025e-05
Tyrosine	MR	-0.0326695862721123	0.0113746226472602	0.00407693505382847
Tyrosine	MV	-0.018737838	0.002555724	2.29991288389e-13
Valine	MR	-0.0321940653206972	0.0116372779114422	0.00566685144980574
Valine	MV	-0.030166885	0.0025280088	8.64614007881e-33
Concentration of HDL particles	MR	0.00996749067066265	0.011079105760807	0.368298219003458
Concentration of HDL particles	MV	0.012338475	0.0023382034	1.31824785609e-07
Concentration of LDL particles	MR	0.0109011593064068	0.0113429855744313	0.336527780805182
Concentration of LDL particles	MV	-0.0023985289	0.0024593081	0.329422188423051
Concentration of VLDL particles	MR	-0.00122122109401911	0.0111844409068514	0.91305235965761
Concentration of VLDL particles	MV	-0.017550174	0.0025044298	2.44812262076e-12
Total concentration of lipoprotein particles	MR	0.0116121215667839	0.0108990235422469	0.286682428011847
Total concentration of lipoprotein particles	MV	0.011352877	0.0023333966	1.14512973158e-06
Average diameter for HDL particles	MR	0.0315836823120375	0.0120819289489615	0.0089456089136185
Average diameter for HDL particles	MV	0.029416751	0.0022034638	1.34375520062e-40
Average diameter for LDL particles	MR	0.00747906100878361	0.0107204242205773	0.485398610388759
Average diameter for LDL particles	MV	0.019199129	0.0024028111	1.3693335428e-15
Average diameter for VLDL particles	MR	-0.0214893132501962	0.0115483486814652	0.0627706392316897
Average diameter for VLDL particles	MV	-0.029888749	0.002326716	1.01335996082e-37
Citrate	MR	-0.00835677808192499	0.0110728394357317	0.450423252673685
Citrate	MV	-0.0013584829	0.002476261	0.583280276431081
Glucose	MR	-0.0147498657085743	0.0108339042708744	0.173370161780173
Glucose	MV	-0.011848862	0.0024074186	8.59664742841e-07
Lactate	MR	-0.0167227015696469	0.0109314914467962	0.126072901971736
Lactate	MV	-0.012878689	0.0025515775	4.49262156638e-07
Pyruvate	MR	-0.0308774887887146	0.00983757440863263	0.00169681781325878
Pyruvate	MV	-0.015317652	0.0024905754	7.78348334798e-10
3-Hydroxybutyrate	MR	-0.010592519942723	0.00994394672104207	0.28677506490646
3-Hydroxybutyrate	MV	-0.0040108687	0.0026960834	0.136844448640613
Acetate	MR	0.0131250521138085	0.0111285233436811	0.238236371453998
Acetate	MV	0.0068078614	0.0024582555	0.0056178537290367
Acetoacetate	MR	-0.0221490583093212	0.00980802804081421	0.0239295758184855
Acetoacetate	MV	-0.013534516	0.0025360722	9.49314450751e-08
Acetone	MR	-0.0128305621748162	0.00991984551468931	0.19586459639762
Acetone	MV	-0.0023238198	0.002548472	0.36185214136142
Albumin	MR	0.0177929168185393	0.0104243931405984	0.0878491981257298
Albumin	MV	0.010732763	0.0024972802	1.72779560024e-05
Creatinine	MR	-0.00592806525339275	0.0114920223787794	0.605964921028142
Creatinine	MV	-0.0040778788	0.0022061155	0.0645433017865003
Glycoprotein acetyls	MR	-0.0395760071522162	0.0123739623179952	0.0013822630431299
Glycoprotein acetyls	MV	-0.03381151	0.0024528317	3.64978616495e-43
Apolipoprotein A1	MR	0.0140416916235951	0.0112126156815718	0.210456248157904
Apolipoprotein A1	MV	0.016741766	0.0022974729	3.20607268337e-13
Apolipoprotein B	MR	0.00976834767082869	0.0113546138696825	0.389624985919148
Apolipoprotein B	MV	-0.0030597239	0.0024655117	0.214606847900593
Free cholesterol in HDL	MR	0.0242294329889837	0.0114663643415582	0.0345932657206583
Free cholesterol in HDL	MV	0.023754355	0.0022296424	1.76302209127e-26
Free cholesterol in LDL	MR	0.0185129050457612	0.0112358442016557	0.099421474038167
Free cholesterol in LDL	MV	0.0096074101	0.0024137162	6.88952006677e-05
Free cholesterol in VLDL	MR	-0.00292593663583742	0.0112714874002029	0.795182020472973
Free cholesterol in VLDL	MV	-0.019582085	0.0025093076	6.10137250729e-15
Total free cholesterol	MR	0.0184858462868468	0.0110038571507229	0.0929685214929907
Total free cholesterol	MV	0.0057955128	0.002378861	0.0148430018718213
Phospholipids in HDL	MR	0.0132908423214227	0.0112430879751824	0.237152332205597
Phospholipids in HDL	MV	0.016795421	0.0022673535	1.30330947936e-13
Phospholipids in LDL	MR	0.0101208697885453	0.0111399043482822	0.363601471338724
Phospholipids in LDL	MV	0.001025547	0.0024483823	0.675314631003068
Phospholipids in VLDL	MR	-0.00633339640904223	0.0112520220319678	0.573525179024782
Phospholipids in VLDL	MV	-0.022020089	0.0024956479	1.13855749946e-18
Total phospholipids in lipoprotein particles	MR	0.013385436677061	0.0105915695353182	0.20630822437174
Total phospholipids in lipoprotein particles	MV	0.0053492053	0.0023259777	0.0214647600196138
Total triglycerides	MR	-0.0162608730384499	0.0110030874485063	0.139448898981176
Total triglycerides	MV	-0.028815646	0.0024177791	1.03274416828e-32
Triglycerides in HDL	MR	-0.00822311105378306	0.0104214397338465	0.430078631896031
Triglycerides in HDL	MV	-0.01894065	0.0024861877	2.60570094204e-14
Triglycerides in LDL	MR	-0.0135732201314082	0.010874230265938	0.211957624871178
Triglycerides in LDL	MV	-0.020532696	0.002354227	2.80863448628e-18
Triglycerides in VLDL	MR	-0.016297195501575	0.011201391305137	0.145689747627807
Triglycerides in VLDL	MV	-0.029618453	0.0024300152	3.91253211372e-34
Phosphatidylcholines	MR	0.01278400660755	0.0105541979044532	0.225791096222461
Phosphatidylcholines	MV	0.0078750495	0.0023215909	0.0006940454744911
Phosphoglycerides	MR	0.0086842592049015	0.010505385186126	0.408436411033565
Phosphoglycerides	MV	0.0038132342	0.0023166263	0.099762844588826
Sphingomyelins	MR	0.0191058732174047	0.0108668106696174	0.0787158848054954
Sphingomyelins	MV	0.012573567	0.0023082341	5.1343733662e-08
Total cholines	MR	0.0130037388027635	0.010585048915701	0.219259109295376
Total cholines	MV	0.0077314144	0.0023168158	0.0008471142620026
Total lipids in HDL	MR	0.017866546140589	0.011338168676523	0.115074750195996
Total lipids in HDL	MV	0.020190617	0.0022576263	3.87847499392e-19
Total lipids in LDL	MR	0.0116516866214015	0.0110706708135739	0.292578263239574
Total lipids in LDL	MV	0.00100624	0.0024317112	0.679022640299831
Total lipids in lipoprotein particles	MR	0.00934737229730847	0.0105831095256986	0.37710933752924
Total lipids in lipoprotein particles	MV	-0.0016867969	0.002364313	0.47557583401988
Total lipids in VLDL	MR	-0.00946233963988595	0.0112080492502408	0.398532508155378
Total lipids in VLDL	MV	-0.02464061	0.0024652239	1.6651984285e-23
Degree of unsaturation	MR	0.0102908122450908	0.0111832730052856	0.357469916341526
Degree of unsaturation	MV	0.011980596	0.00234049	3.08335566182e-07
Docosahexaenoic acid	MR	0.0122191882491382	0.0111322399575839	0.272361861020858
Docosahexaenoic acid	MV	-0.00074179447	0.0022861226	0.74557794424278
Linoleic acid	MR	0.0115170124763992	0.0105697578132276	0.275880862500846
Linoleic acid	MV	0.0062584365	0.0024009547	0.009145598836997
Monounsaturated fatty acids	MR	-0.0157621230405589	0.0109308612908095	0.149306991804024
Monounsaturated fatty acids	MV	-0.023648495	0.0023347568	4.29468339217e-24
Omega-3 fatty acids	MR	-0.00159114172021744	0.0110236185244273	0.885232522025275
Omega-3 fatty acids	MV	-0.015449081	0.0023621425	6.18783784077e-11
Omega-6 fatty acids	MR	0.00496807954195157	0.0106106100239659	0.639628638061406
Omega-6 fatty acids	MV	0.0013149991	0.0023714246	0.579225973998694
Polyunsaturated fatty acids	MR	0.00381099320932947	0.010553748485443	0.718022240314233
Polyunsaturated fatty acids	MV	-0.0028743551	0.0023471231	0.22071968632704
Saturated fatty acids	MR	-0.00685687095521981	0.010647349034001	0.519576763064109
Saturated fatty acids	MV	-0.015529577	0.0022906002	1.21502948393e-11
Total fatty acids	MR	-0.00659842706627366	0.010588214998842	0.533162318343932
Total fatty acids	MV	-0.014780885	0.0023202929	1.90018500396e-10
Clinical LDL cholesterol	MR	0.0143183159665689	0.0112119986081331	0.201583551925985
Clinical LDL cholesterol	MV	0.0043977541	0.0024318546	0.0705498435570131
HDL cholesterol	MR	0.0234339008879868	0.0116043399003346	0.0434447944161028
HDL cholesterol	MV	0.025827732	0.0022508728	1.90120014928e-30
LDL cholesterol	MR	0.0140067906613262	0.0110716419540705	0.20583365623313
LDL cholesterol	MV	0.0028190725	0.0024263435	0.245296658591239
Total cholesterol	MR	0.0201139808705577	0.0109832057867859	0.0670498544573145
Total cholesterol	MV	0.0097555239	0.002363838	3.68029995069e-05
VLDL cholesterol	MR	0.00291443815360347	0.0113461087416683	0.797281634021529
VLDL cholesterol	MV	-0.014241933	0.0025308116	1.83714704733e-08
Cholesteryl esters in HDL	MR	0.0230038017982771	0.0116243211945155	0.0478230757221526
Cholesteryl esters in HDL	MV	0.026251214	0.0022659618	5.2833703013e-31
Cholesteryl esters in LDL	MR	0.012170306367173	0.01102254725729	0.269537486540389
Cholesteryl esters in LDL	MV	0.00020125404	0.002431764	0.934042238478404
Cholesteryl esters in VLDL	MR	0.00732747370576867	0.01141398487685	0.520890509664338
Cholesteryl esters in VLDL	MV	-0.0099744396	0.0025325094	8.20618263032e-05
Total esterified cholesterol	MR	0.0206189312011445	0.0109819697725918	0.060446069422246
Total esterified cholesterol	MV	0.011276412	0.0023597891	1.76951537786e-06

## Sheet: fig2b
metab_name	type_analyses	b	se	pval
Alanine	MR	0.0479706416373107	0.075220203672297	0.52364546185576
Alanine	MV	-0.0070549245	0.0033771808	0.0367118514347818
Glutamine	MR	-0.0211177551580872	0.106582070463546	0.842938585475314
Glutamine	MV	-0.0019409978	0.0033068885	0.557235390904029
Glycine	MR	0.0446880504545994	0.0929627206745429	0.630723074041543
Glycine	MV	0.05316459	0.0034681137	6.03699623869e-53
Histidine	MR	-0.0745376496934947	0.109456818651709	0.495885617864674
Histidine	MV	-0.012602184	0.003353104	0.0001711810010924
Isoleucine	MR	0.103758608653358	0.108001975884664	0.336697860178541
Isoleucine	MV	0.0029551885	0.0034325486	0.389279095473566
Leucine	MR	0.121612328788702	0.102467165651606	0.235289975701312
Leucine	MV	0.016496206	0.0033624656	9.3188344313e-07
Phenylalanine	MR	0.0124760858959795	0.0944575545185825	0.894919908876819
Phenylalanine	MV	-0.0023876617	0.0034269816	0.485977845715076
Tyrosine	MR	-0.139728797835943	0.118455979067594	0.238165641701265
Tyrosine	MV	0.0057655228	0.0034240193	0.0922162440485843
Valine	MR	0.134470675927365	0.104178887254027	0.196784463460682
Valine	MV	0.0097525977	0.0033896533	0.0040139685399493
Concentration of HDL particles	MR	0.00161340567012677	0.110518537917221	0.988352490218447
Concentration of HDL particles	MV	-0.035702087	0.0031275486	3.74940935177e-30
Concentration of LDL particles	MR	0.137582905979268	0.12508833402634	0.271381800109563
Concentration of LDL particles	MV	-0.00033798718	0.0032926567	0.918242049725811
Concentration of VLDL particles	MR	0.148794177865455	0.0824812122058046	0.0712349732567299
Concentration of VLDL particles	MV	0.01212092	0.0033551243	0.0003033058178484
Total concentration of lipoprotein particles	MR	0.0256827510010016	0.117243469878328	0.826607319104423
Total concentration of lipoprotein particles	MV	-0.034647677	0.0031218911	1.35813611485e-28
Average diameter for HDL particles	MR	-0.113834717000002	0.209872801738718	0.58754393354172
Average diameter for HDL particles	MV	-0.035758767	0.0029479107	7.96208456976e-34
Average diameter for LDL particles	MR	-0.114341481325084	0.097137294517239	0.239150780203213
Average diameter for LDL particles	MV	-0.027514204	0.0032152776	1.18027618413e-17
Average diameter for VLDL particles	MR	0.0813646056677148	0.206086361431672	0.692984370229604
Average diameter for VLDL particles	MV	0.033097975	0.0031147208	2.3656924201e-26
Citrate	MR	0.105522957988657	0.129625136545473	0.415609168150729
Citrate	MV	0.0013325111	0.0033144385	0.68766167571435
Glucose	MR	0.100880612442892	0.100266622304536	0.314356129714855
Glucose	MV	0.00069702638	0.0032229347	0.828777423919581
Lactate	MR	0.0394279688772503	0.0858716763215349	0.646126547753927
Lactate	MV	-0.009160907	0.0034141962	0.0072944327863367
Pyruvate	MR	-0.0232922009345563	0.0811792653487307	0.774171254772793
Pyruvate	MV	-0.023422467	0.0033313769	2.07315101791e-12
3-Hydroxybutyrate	MR	-0.0828301439769541	0.076533052824977	0.279128411235
3-Hydroxybutyrate	MV	-0.026782719	0.0036061474	1.12515881647e-13
Acetate	MR	-0.0294849042613021	0.102903715914973	0.774472944809226
Acetate	MV	-0.015030883	0.0032885047	4.86928158293e-06
Acetoacetate	MR	-0.0215437656408472	0.0758053463462027	0.776258265757832
Acetoacetate	MV	-0.018259564	0.0033938154	7.46454108259e-08
Acetone	MR	0.1048373011238	0.0778829761265208	0.178274297356989
Acetone	MV	-0.029058475	0.0034081321	1.54463381413e-17
Albumin	MR	-0.0407702908197681	0.114353032818625	0.721443663046865
Albumin	MV	-0.0047046258	0.0033442075	0.1594920355617
Creatinine	MR	0.121138025427648	0.124295579567154	0.329760495890992
Creatinine	MV	0.0029216288	0.0029558982	0.322957623216516
Glycoprotein acetyls	MR	0.150237550728665	0.0800666643504401	0.060599583298627
Glycoprotein acetyls	MV	0.010564954	0.0032912442	0.0013279223344482
Apolipoprotein A1	MR	-0.030956862690477	0.1299570983346	0.81171952068393
Apolipoprotein A1	MV	-0.038243353	0.0030720271	1.55961013552e-35
Apolipoprotein B	MR	0.149765119681124	0.122068396609584	0.219862014279451
Apolipoprotein B	MV	-0.00011487661	0.0033011488	0.972240143066292
Free cholesterol in HDL	MR	-0.0205866029366463	0.204210412225663	0.919700700351363
Free cholesterol in HDL	MV	-0.042215019	0.0029813375	1.90546708377e-45
Free cholesterol in LDL	MR	0.131472381018254	0.176623740958555	0.456656200648788
Free cholesterol in LDL	MV	-0.01259798	0.0032308092	9.65593931934e-05
Free cholesterol in VLDL	MR	0.145195645832105	0.0875117942355275	0.097084528529848
Free cholesterol in VLDL	MV	0.016436664	0.0033614917	1.01238279761e-06
Total free cholesterol	MR	0.13023353023915	0.161424745146372	0.419795834123361
Total free cholesterol	MV	-0.015678104	0.0031853535	8.59060321294e-07
Phospholipids in HDL	MR	-0.0275647110614869	0.146237428773714	0.850490312778932
Phospholipids in HDL	MV	-0.039184242	0.0030311195	3.52572258161e-38
Phospholipids in LDL	MR	0.152714291164232	0.13567876021402	0.260352725392495
Phospholipids in LDL	MV	-0.0062406342	0.0032779037	0.0569343257066671
Phospholipids in VLDL	MR	0.136053151766674	0.0986053377893206	0.167656020339558
Phospholipids in VLDL	MV	0.018419204	0.0033433631	3.61889505726e-08
Total phospholipids in lipoprotein particles	MR	0.107747374569197	0.142910856387478	0.450880361634605
Total phospholipids in lipoprotein particles	MV	-0.026189854	0.0031139727	4.16825883588e-17
Total triglycerides	MR	0.127563974554609	0.149608849878886	0.393853468029728
Total triglycerides	MV	0.020102017	0.0032404135	5.55471906051e-10
Triglycerides in HDL	MR	0.0513658538861436	0.128293658197134	0.688878724856069
Triglycerides in HDL	MV	0.008767006	0.0033309499	0.0084908380415093
Triglycerides in LDL	MR	0.101707327234156	0.102786846749028	0.322419795542359
Triglycerides in LDL	MV	-0.0021455742	0.0031548417	0.496450366175418
Triglycerides in VLDL	MR	0.137645377282763	0.156239389489656	0.378323102490025
Triglycerides in VLDL	MV	0.024512013	0.0032557379	5.18545768791e-14
Phosphatidylcholines	MR	0.0101736346621455	0.0942905552386755	0.914077677674933
Phosphatidylcholines	MV	-0.030551462	0.0031073736	8.51622985112e-23
Phosphoglycerides	MR	0.0795193680674591	0.121871577796642	0.514088390611329
Phosphoglycerides	MV	-0.028585268	0.0031005584	3.07576981774e-20
Sphingomyelins	MR	0.199750605654944	0.293753156830382	0.496507782521044
Sphingomyelins	MV	-0.030889945	0.0030880659	1.53877068762e-23
Total cholines	MR	0.0535104819450421	0.120984860783433	0.658278840826221
Total cholines	MV	-0.029958503	0.0031006492	4.52729993235e-22
Total lipids in HDL	MR	-0.0423353125663922	0.157907316698652	0.788620586336586
Total lipids in HDL	MV	-0.040702853	0.0030182851	2.17215767728e-41
Total lipids in LDL	MR	0.144761897939479	0.135229696693954	0.284399273795155
Total lipids in LDL	MV	-0.007614268	0.0032558443	0.0193568282036186
Total lipids in lipoprotein particles	MR	0.138193546601727	0.116343170719679	0.23490839231493
Total lipids in lipoprotein particles	MV	-0.013413608	0.0031669789	2.28405348262e-05
Total lipids in VLDL	MR	0.140704148401652	0.112766922882535	0.212125157075386
Total lipids in VLDL	MV	0.020798143	0.0033029672	3.05814323497e-10
Degree of unsaturation	MR	0.563086042999575	0.781379029171177	0.471136503208275
Degree of unsaturation	MV	-0.032970473	0.0031297458	6.288338634e-26
Docosahexaenoic acid	MR	0.424187659077682	0.588009052149997	0.470665613107998
Docosahexaenoic acid	MV	-0.047241509	0.0030543809	7.28573191036e-54
Linoleic acid	MR	-0.181292176219144	0.217859484076411	0.405323229099338
Linoleic acid	MV	-0.010058701	0.0032178052	0.0017731082182536
Monounsaturated fatty acids	MR	0.0455104194921582	0.163365256822897	0.78056656987513
Monounsaturated fatty acids	MV	0.0035968302	0.0031300976	0.25051442716419
Omega-3 fatty acids	MR	0.640024671557871	0.676847591369684	0.344354461664641
Omega-3 fatty acids	MV	-0.034674004	0.0031603877	5.55470974452e-28
Omega-6 fatty acids	MR	0.07389310771067	0.100004434632988	0.459968748833739
Omega-6 fatty acids	MV	-0.012230383	0.0031776598	0.0001187821357296
Polyunsaturated fatty acids	MR	0.224191262729348	0.223465710224237	0.315741788832412
Polyunsaturated fatty acids	MV	-0.020229364	0.003144156	1.25203179852e-10
Saturated fatty acids	MR	0.2176279021438	0.0989838773207738	0.0279049753702904
Saturated fatty acids	MV	-0.0043207603	0.0030691903	0.159199619229667
Total fatty acids	MR	0.175828568286	0.0897926483472486	0.0502109850683243
Total fatty acids	MV	-0.0073748999	0.0031094751	0.017706980987939
Clinical LDL cholesterol	MR	0.145305128511387	0.154110390822617	0.345750507400435
Clinical LDL cholesterol	MV	-0.0077125593	0.0032555582	0.0178371134993795
HDL cholesterol	MR	-0.0663466081484016	0.18218624449648	0.715731709111784
HDL cholesterol	MV	-0.04307691	0.003009419	2.11119575402e-46
LDL cholesterol	MR	0.139913887589313	0.144686326940278	0.333536399891191
LDL cholesterol	MV	-0.0084152576	0.0032486678	0.0095894120015746
Total cholesterol	MR	0.122222692665769	0.176426875323279	0.488455871871038
Total cholesterol	MV	-0.02120013	0.0031645393	2.11186078507e-11
VLDL cholesterol	MR	0.136964858881347	0.0842742638711433	0.104114073427632
VLDL cholesterol	MV	0.012925198	0.0033897343	0.0001373961435173
Cholesteryl esters in HDL	MR	-0.0783942435863913	0.174632711495524	0.653497106335745
Cholesteryl esters in HDL	MV	-0.043125797	0.0030295483	6.52996818806e-46
Cholesteryl esters in LDL	MR	0.141090193894015	0.13228005624639	0.286151524106328
Cholesteryl esters in LDL	MV	-0.0066994792	0.0032562658	0.0396507000033904
Cholesteryl esters in VLDL	MR	0.128782238726598	0.0877601118490564	0.142257824280388
Cholesteryl esters in VLDL	MV	0.0099603701	0.0033916007	0.003317625343942
Total esterified cholesterol	MR	0.117579583378483	0.181352371643683	0.51675941026302
Total esterified cholesterol	MV	-0.023242135	0.0031588646	1.89277095467e-13

## Sheet: fig2c
metab_name	type_analyses	b	se	pval
Alanine	MR	-0.0112246896129358	0.00377629370736124	0.00295472731513795
Alanine	MV	-0.0017142831	0.0010422564	0.100023716486258
Glutamine	MR	-0.0179766691596888	0.004055905542099	9.32674069035012e-06
Glutamine	MV	0.00027968292	0.0010053152	0.780857182778838
Glycine	MR	0.00183453223304285	0.00419652505526061	0.661998886523896
Glycine	MV	0.0064447904	0.0010699087	1.72131144527e-09
Histidine	MR	-0.00428700609474659	0.00338437757984614	0.205260993128344
Histidine	MV	0.0030763107	0.0010355782	0.0029739281998284
Isoleucine	MR	-0.00425669665743424	0.00350196545434497	0.224169174217428
Isoleucine	MV	-0.00039519329	0.0010649253	0.710565564604932
Leucine	MR	-0.00704607870270733	0.00375510265231489	0.0606002252904116
Leucine	MV	-0.00033936324	0.0010483013	0.746146738610421
Phenylalanine	MR	-0.000797868500928704	0.00363285082731629	0.826162439592187
Phenylalanine	MV	-0.0019834074	0.0010665258	0.0629375086677303
Tyrosine	MR	-0.0133367490690104	0.00582934093877332	0.022145344506618
Tyrosine	MV	0.0002035772	0.0010502351	0.84630252938148
Valine	MR	-0.00710428270247896	0.00371960247946029	0.0561386839186065
Valine	MV	0.00091356062	0.0010425134	0.38086958152447
Concentration of HDL particles	MR	-0.000167386571586231	0.00435282543227227	0.969325153409304
Concentration of HDL particles	MV	0.0020920399	0.00095771096	0.0289380118558983
Concentration of LDL particles	MR	-0.0123646647282188	0.00382427004949715	0.00122407930632964
Concentration of LDL particles	MV	0.0044647874	0.001031833	1.51526921978e-05
Concentration of VLDL particles	MR	-0.012314571356818	0.00418712023630036	0.00327091292315858
Concentration of VLDL particles	MV	0.00063810981	0.0010395364	0.53932441084089
Total concentration of lipoprotein particles	MR	-0.00214746630804791	0.00434769137585434	0.621353812454045
Total concentration of lipoprotein particles	MV	0.0025520544	0.00095636025	0.0076222949352996
Average diameter for HDL particles	MR	0.0115967921598896	0.00500866569763031	0.020594025272689
Average diameter for HDL particles	MV	0.0044376175	0.00091602799	1.27509811785e-06
Average diameter for LDL particles	MR	0.00918182443856938	0.00420265247596962	0.0289057952246012
Average diameter for LDL particles	MV	0.0021481563	0.00098993629	0.0300137373628449
Average diameter for VLDL particles	MR	-0.0121930500429544	0.00467001815508239	0.00902986618039624
Average diameter for VLDL particles	MV	-0.0032779528	0.00095215422	0.0005766511795592
Citrate	MR	0.000618800457572554	0.00395650905977619	0.87571725097228
Citrate	MV	0.00070192589	0.00102191	0.4921649861749
Glucose	MR	-0.0106078797122113	0.00368703997009745	0.00401383913582116
Glucose	MV	-0.00029152908	0.00099805347	0.770213624874025
Lactate	MR	0.00634506656238938	0.00369638653734684	0.0860597304723223
Lactate	MV	-0.0027191497	0.0010598677	0.0103050540283307
Pyruvate	MR	0.0040751894288749	0.00377732850747784	0.280652409507092
Pyruvate	MV	-0.0036644896	0.0010241887	0.0003467596270656
3-Hydroxybutyrate	MR	0.00886185659383728	0.0032290776720047	0.00606230034174114
3-Hydroxybutyrate	MV	-0.0028698558	0.0010963546	0.0088578608241026
Acetate	MR	-0.00423489859151684	0.00336431601497231	0.208113577998694
Acetate	MV	0.0033728608	0.0010324795	0.0010888752489389
Acetoacetate	MR	0.0064268719221727	0.00329422861261426	0.0510631163466691
Acetoacetate	MV	-0.0043379893	0.0010422684	3.16107727612e-05
Acetone	MR	0.00918207001244003	0.00343797349137601	0.00756752815114219
Acetone	MV	-0.0023533551	0.0010590514	0.0262803326154487
Albumin	MR	-0.010558662863443	0.00376580904122946	0.00505005845804197
Albumin	MV	0.0073628896	0.0010294736	8.70793340415e-13
Creatinine	MR	-0.00478377240027845	0.00431728795937513	0.267840075109457
Creatinine	MV	-0.0051052989	0.00092992239	4.04713760365e-08
Glycoprotein acetyls	MR	-0.0127364393426492	0.0045900796869872	0.00552398738215816
Glycoprotein acetyls	MV	-0.0068202829	0.00099780445	8.31306493941e-12
Apolipoprotein A1	MR	0.00358306644232334	0.00445673394029447	0.421416107980649
Apolipoprotein A1	MV	0.002120127	0.00093909563	0.0239748838834428
Apolipoprotein B	MR	-0.0125874302115792	0.00381682536426698	0.00097417923452794
Apolipoprotein B	MV	0.0043627154	0.0010350904	2.50586478181e-05
Free cholesterol in HDL	MR	0.00621037380822734	0.00459328464768404	0.176357698123163
Free cholesterol in HDL	MV	0.0036626107	0.00091935013	6.79220248727e-05
Free cholesterol in LDL	MR	-0.0111769489756144	0.00370271459225656	0.00253960356659194
Free cholesterol in LDL	MV	0.0059207631	0.0010213797	6.81390542731e-09
Free cholesterol in VLDL	MR	-0.0134983470662943	0.00425406304200074	0.00150847480328639
Free cholesterol in VLDL	MV	0.00065538578	0.001042661	0.529634360943578
Total free cholesterol	MR	-0.0100666947027845	0.00384794325621472	0.00889343891915366
Total free cholesterol	MV	0.0053618872	0.0010025939	8.94608734954e-08
Phospholipids in HDL	MR	0.00606700358563564	0.00453124466616645	0.180594599973195
Phospholipids in HDL	MV	0.0020292324	0.00092591718	0.0284153265922658
Phospholipids in LDL	MR	-0.0122061744091619	0.00384580383406659	0.00150408515509736
Phospholipids in LDL	MV	0.0044565448	0.0010275361	1.44752694463e-05
Phospholipids in VLDL	MR	-0.0126613675424858	0.00434207871841188	0.00354585572233815
Phospholipids in VLDL	MV	-0.00049570075	0.0010356129	0.632187320721034
Total phospholipids in lipoprotein particles	MR	-0.0055240173050261	0.00426060510543913	0.1947917418223
Total phospholipids in lipoprotein particles	MV	0.0029673763	0.00095947925	0.0019849854075795
Total triglycerides	MR	-0.00976141450176394	0.00455037688134102	0.031937807771519
Total triglycerides	MV	-0.0033655199	0.00099521934	0.0007211831378269
Triglycerides in HDL	MR	-0.00464984338870148	0.00422968581751643	0.271621792875153
Triglycerides in HDL	MV	-0.0039531728	0.0010201356	0.0001067488027916
Triglycerides in LDL	MR	-0.00622336665765829	0.00428821443089087	0.146704061901834
Triglycerides in LDL	MV	-0.0039645629	0.00095072784	3.0526696911e-05
Triglycerides in VLDL	MR	-0.0102083170235565	0.00458355477949543	0.0259364780139532
Triglycerides in VLDL	MV	-0.0030440276	0.0010039187	0.0024299324573833
Phosphatidylcholines	MR	-0.00125931060155052	0.0043110916682903	0.770202944170835
Phosphatidylcholines	MV	0.0022712995	0.00094424817	0.0161595195669273
Phosphoglycerides	MR	-0.00320570759508846	0.00437352616932702	0.463570574300547
Phosphoglycerides	MV	0.0017810306	0.00094081217	0.0583554909553901
Sphingomyelins	MR	-0.00510143836786135	0.00394994284389695	0.196522706383162
Sphingomyelins	MV	0.0043274765	0.00096775859	7.78539456426e-06
Total cholines	MR	-0.00328390739897117	0.00432542036708035	0.447726253346127
Total cholines	MV	0.0027275209	0.00094791764	0.0040122430907243
Total lipids in HDL	MR	0.00575974808873969	0.00456018328337101	0.206570534170083
Total lipids in HDL	MV	0.0028010083	0.00092595129	0.0024880212716175
Total lipids in LDL	MR	-0.0119366848556653	0.00386746857906214	0.00202573204638637
Total lipids in LDL	MV	0.0041175396	0.0010188655	5.3265539127e-05
Total lipids in lipoprotein particles	MR	-0.00964044016534412	0.00414546092332972	0.0200430396117752
Total lipids in lipoprotein particles	MV	0.0027175504	0.00098080235	0.0055957156320265
Total lipids in VLDL	MR	-0.0123743635755548	0.00444647438719558	0.00538653265813994
Total lipids in VLDL	MV	-0.0012069519	0.0010192166	0.236343358203729
Degree of unsaturation	MR	-0.000787789234391133	0.00377214156357912	0.834570000532847
Degree of unsaturation	MV	0.010095671	0.00098880683	1.93120509679e-24
Docosahexaenoic acid	MR	-0.000930673305644262	0.00376449290037957	0.804734808054498
Docosahexaenoic acid	MV	0.0076925899	0.00096002762	1.15376645787e-15
Linoleic acid	MR	-0.00783500954538942	0.0042068064556321	0.0625382520322042
Linoleic acid	MV	0.0040839668	0.001003489	4.71596235128e-05
Monounsaturated fatty acids	MR	-0.0103666465692964	0.0046354398589502	0.0253263030579918
Monounsaturated fatty acids	MV	-0.0041298144	0.00093948178	1.10656737913e-05
Omega-3 fatty acids	MR	-0.00517633247290529	0.00398093855343123	0.193505218974919
Omega-3 fatty acids	MV	0.0058260146	0.00097913668	2.7034283568e-09
Omega-6 fatty acids	MR	-0.00893241589209566	0.00433381659915006	0.0392937979611849
Omega-6 fatty acids	MV	0.0031546655	0.00097787671	0.0012562889774879
Polyunsaturated fatty acids	MR	-0.00915231113384054	0.00438195388136597	0.0367404093244003
Polyunsaturated fatty acids	MV	0.0040699597	0.00096383493	2.42009950418e-05
Saturated fatty acids	MR	-0.00837358929060292	0.00440906890604483	0.0575415942977523
Saturated fatty acids	MV	-0.0018560415	0.00092585804	0.0450055587038934
Total fatty acids	MR	-0.00968926033018802	0.00454306837175912	0.0329446751191163
Total fatty acids	MV	-0.00083635602	0.00093747821	0.372327116130924
Clinical LDL cholesterol	MR	-0.0124300064531291	0.003749317802494	0.000915541566432965
Clinical LDL cholesterol	MV	0.0054651322	0.0010258299	1.00153828052e-07
HDL cholesterol	MR	0.00593539094079144	0.00459631018647369	0.196586428639355
HDL cholesterol	MV	0.0042118342	0.0009368023	6.94679732477e-06
LDL cholesterol	MR	-0.0119802877332343	0.0038252149896975	0.00173664034958867
LDL cholesterol	MV	0.0046373494	0.0010187358	5.32947943632e-06
Total cholesterol	MR	-0.00911998215128814	0.0038742327128412	0.0185721165705201
Total cholesterol	MV	0.0054894635	0.00099700294	3.69632482502e-08
VLDL cholesterol	MR	-0.0134206115166899	0.0040867269008155	0.0010236266252628
VLDL cholesterol	MV	0.0020892033	0.0010570613	0.0481141163981146
Cholesteryl esters in HDL	MR	0.0058239476245121	0.00457732428177	0.203249638458065
Cholesteryl esters in HDL	MV	0.0043550446	0.00094581372	4.14763237477e-06
Cholesteryl esters in LDL	MR	-0.0121605897240929	0.00389384483286643	0.00179000205115743
Cholesteryl esters in LDL	MV	0.0041007819	0.0010180706	5.63692317078e-05
Cholesteryl esters in VLDL	MR	-0.0131265055560295	0.00395561794739562	0.00090519741030353
Cholesteryl esters in VLDL	MV	0.0031485264	0.0010618311	0.0030269704894861
Total esterified cholesterol	MR	-0.00867294925965228	0.00388594048568461	0.0256229561700796
Total esterified cholesterol	MV	0.0055028838	0.00099534518	3.24980187946e-08

## Sheet: fig3
trait	abbrev	outcome	assay	b	se	pval
Age at menarche	AAM	Albumin	NMR metabolomics	0.0177929	0.0104244	0.0878492
Age at menarche	AAM	Albumin	Blood biochemistry	0.028888	0.00818207	0.000414555
Age at menarche	AAM	ApoA1	NMR metabolomics	0.0140417	0.0112126	0.210456
Age at menarche	AAM	ApoA1	Blood biochemistry	0.0337727	0.00808835	2.97362e-05
Age at menarche	AAM	ApoB	NMR metabolomics	0.00976835	0.0113546	0.389625
Age at menarche	AAM	ApoB	Blood biochemistry	0.00164225	0.00778872	0.833004
Age at menarche	AAM	Clinical_LDL_C	NMR metabolomics	0.0143183	0.011212	0.201584
Age at menarche	AAM	Clinical_LDL_C	Blood biochemistry	0.00827084	0.00761523	0.277438
Age at menarche	AAM	Glucose	NMR metabolomics	-0.0147499	0.0108339	0.17337
Age at menarche	AAM	Glucose	Blood biochemistry	-0.0208833	0.00726971	0.00407044
Age at menarche	AAM	HDL_C	NMR metabolomics	0.0234339	0.0116043	0.0434448
Age at menarche	AAM	HDL_C	Blood biochemistry	0.0374546	0.00847362	9.86349e-06
Age at menarche	AAM	Total_C	NMR metabolomics	0.020114	0.0109832	0.0670499
Age at menarche	AAM	Total_C	Blood biochemistry	0.015847	0.00763435	0.0379167
Age at menarche	AAM	Total_TG	NMR metabolomics	-0.0162609	0.0110031	0.139449
Age at menarche	AAM	Total_TG	Blood biochemistry	-0.0276199	0.00800621	0.000560982
Age at natural menopause	ANM	Albumin	NMR metabolomics	-0.0105587	0.00376581	0.00505006
Age at natural menopause	ANM	Albumin	Blood biochemistry	-0.0125272	0.00301645	3.28179e-05
Age at natural menopause	ANM	ApoA1	NMR metabolomics	0.00358307	0.00445673	0.421416
Age at natural menopause	ANM	ApoA1	Blood biochemistry	-0.00296613	0.00327361	0.364898
Age at natural menopause	ANM	ApoB	NMR metabolomics	-0.0125874	0.00381683	0.000974179
Age at natural menopause	ANM	ApoB	Blood biochemistry	-0.00740158	0.00266773	0.00552892
Age at natural menopause	ANM	Clinical_LDL_C	NMR metabolomics	-0.01243	0.00374932	0.000915542
Age at natural menopause	ANM	Clinical_LDL_C	Blood biochemistry	-0.0102787	0.00256364	6.08747e-05
Age at natural menopause	ANM	Glucose	NMR metabolomics	-0.0106079	0.00368704	0.00401384
Age at natural menopause	ANM	Glucose	Blood biochemistry	-0.00235053	0.00239861	0.327108
Age at natural menopause	ANM	HDL_C	NMR metabolomics	0.00593539	0.00459631	0.196586
Age at natural menopause	ANM	HDL_C	Blood biochemistry	-0.00219924	0.00335522	0.512166
Age at natural menopause	ANM	Total_C	NMR metabolomics	-0.00911998	0.00387423	0.0185721
Age at natural menopause	ANM	Total_C	Blood biochemistry	-0.0100643	0.00286293	0.00043911
Age at natural menopause	ANM	Total_TG	NMR metabolomics	-0.00976141	0.00455038	0.0319378
Age at natural menopause	ANM	Total_TG	Blood biochemistry	-0.00274653	0.00340525	0.419921
Number of children ever born	NEB	Albumin	NMR metabolomics	-0.0407703	0.114353	0.721444
Number of children ever born	NEB	Albumin	Blood biochemistry	-0.21133	0.0926011	0.0224805
Number of children ever born	NEB	ApoA1	NMR metabolomics	-0.0309569	0.129957	0.81172
Number of children ever born	NEB	ApoA1	Blood biochemistry	-0.16442	0.104648	0.116143
Number of children ever born	NEB	ApoB	NMR metabolomics	0.149765	0.122068	0.219862
Number of children ever born	NEB	ApoB	Blood biochemistry	0.161225	0.114537	0.159242
Number of children ever born	NEB	Clinical_LDL_C	NMR metabolomics	0.145305	0.15411	0.345751
Number of children ever born	NEB	Clinical_LDL_C	Blood biochemistry	0.0722132	0.0920133	0.432564
Number of children ever born	NEB	Glucose	NMR metabolomics	0.100881	0.100267	0.314356
Number of children ever born	NEB	Glucose	Blood biochemistry	0.0802328	0.0805022	0.318933
Number of children ever born	NEB	HDL_C	NMR metabolomics	-0.0663466	0.182186	0.715732
Number of children ever born	NEB	HDL_C	Blood biochemistry	-0.170075	0.15246	0.264619
Number of children ever born	NEB	Total_C	NMR metabolomics	0.122223	0.176427	0.488456
Number of children ever born	NEB	Total_C	Blood biochemistry	0.0408328	0.118444	0.730287
Number of children ever born	NEB	Total_TG	NMR metabolomics	0.127564	0.149609	0.393853
Number of children ever born	NEB	Total_TG	Blood biochemistry	0.116923	0.123268	0.342862

## Sheet: fig4
metab_name	type_analyses	b	se	pval	sex
Alanine	MV	-0.0010901723	0.0033054156	0.741541812127094	1
Alanine	MV	-0.0070549245	0.0033771808	0.0367118514347818	2
Glutamine	MV	-0.0022935702	0.0033989914	0.49981873637997	1
Glutamine	MV	-0.0019409978	0.0033068885	0.557235390904029	2
Glycine	MV	-0.018796243	0.0027761688	1.29600312151e-11	1
Glycine	MV	0.05316459	0.0034681137	6.03699623869e-53	2
Histidine	MV	-0.0050623445	0.0033373558	0.129304706761385	1
Histidine	MV	-0.012602184	0.003353104	0.0001711810010924	2
Isoleucine	MV	0.019452292	0.0030979742	3.43289151403e-10	1
Isoleucine	MV	0.0029551885	0.0034325486	0.389279095473566	2
Leucine	MV	0.027861413	0.0030151862	2.54382795236e-20	1
Leucine	MV	0.016496206	0.0033624656	9.3188344313e-07	2
Phenylalanine	MV	0.0089848666	0.0032735756	0.0060593032387591	1
Phenylalanine	MV	-0.0023876617	0.0034269816	0.485977845715076	2
Tyrosine	MV	0.008127192	0.0032305534	0.0118816066345538	1
Tyrosine	MV	0.0057655228	0.0034240193	0.0922162440485843	2
Valine	MV	0.022819875	0.0030949188	1.68813097616e-13	1
Valine	MV	0.0097525977	0.0033896533	0.0040139685399493	2
Concentration of HDL particles	MV	-0.018494483	0.003187137	6.55634486464e-09	1
Concentration of HDL particles	MV	-0.035702087	0.0031275486	3.74940935177e-30	2
Concentration of LDL particles	MV	0.00044797777	0.0033446727	0.893452343661495	1
Concentration of LDL particles	MV	-0.00033798718	0.0032926567	0.918242049725811	2
Concentration of VLDL particles	MV	0.0019926175	0.0032480725	0.539563674745701	1
Concentration of VLDL particles	MV	0.01212092	0.0033551243	0.0003033058178484	2
Total concentration of lipoprotein particles	MV	-0.017533567	0.0031968334	4.16122051468e-08	1
Total concentration of lipoprotein particles	MV	-0.034647677	0.0031218911	1.35813611485e-28	2
Average diameter for HDL particles	MV	-0.022343315	0.0030144367	1.26143540139e-13	1
Average diameter for HDL particles	MV	-0.035758767	0.0029479107	7.96208456976e-34	2
Average diameter for LDL particles	MV	-0.0058703739	0.0033204379	0.0770746914287867	1
Average diameter for LDL particles	MV	-0.027514204	0.0032152776	1.18027618413e-17	2
Average diameter for VLDL particles	MV	0.010124568	0.0031616336	0.0013640442624546	1
Average diameter for VLDL particles	MV	0.033097975	0.0031147208	2.3656924201e-26	2
Citrate	MV	-0.012301472	0.0032538644	0.0001566378891343	1
Citrate	MV	0.0013325111	0.0033144385	0.68766167571435	2
Glucose	MV	-0.010590948	0.0034503986	0.0021453556548246	1
Glucose	MV	0.00069702638	0.0032229347	0.828777423919581	2
Lactate	MV	-0.0070621334	0.0033085193	0.032803968866836	1
Lactate	MV	-0.009160907	0.0034141962	0.0072944327863367	2
Pyruvate	MV	-0.012158263	0.0034024569	0.0003527176264824	1
Pyruvate	MV	-0.023422467	0.0033313769	2.07315101791e-12	2
3-Hydroxybutyrate	MV	-0.01905079	0.0030486453	4.16416677933e-10	1
3-Hydroxybutyrate	MV	-0.026782719	0.0036061474	1.12515881647e-13	2
Acetate	MV	-0.016709274	0.0034297274	1.1084857827e-06	1
Acetate	MV	-0.015030883	0.0032885047	4.86928158293e-06	2
Acetoacetate	MV	-0.015880516	0.0032607887	1.11834543853e-06	1
Acetoacetate	MV	-0.018259564	0.0033938154	7.46454108259e-08	2
Acetone	MV	-0.022939885	0.0032739711	2.46801001149e-12	1
Acetone	MV	-0.029058475	0.0034081321	1.54463381413e-17	2
Albumin	MV	-0.027777148	0.0033027574	4.18952964827e-17	1
Albumin	MV	-0.0047046258	0.0033442075	0.1594920355617	2
Creatinine	MV	0.028580202	0.0028000891	1.94812484007e-24	1
Creatinine	MV	0.0029216288	0.0029558982	0.322957623216516	2
Glycoprotein acetyls	MV	0.0017824003	0.0032810927	0.586971140672706	1
Glycoprotein acetyls	MV	0.010564954	0.0032912442	0.0013279223344482	2
Apolipoprotein A1	MV	-0.020992475	0.0030916752	1.13302461986e-11	1
Apolipoprotein A1	MV	-0.038243353	0.0030720271	1.55961013552e-35	2
Apolipoprotein B	MV	0.00026899416	0.0033292726	0.935603954772573	1
Apolipoprotein B	MV	-0.00011487661	0.0033011488	0.972240143066292	2
Free cholesterol in HDL	MV	-0.022350492	0.0029909736	7.97928837324e-14	1
Free cholesterol in HDL	MV	-0.042215019	0.0029813375	1.90546708377e-45	2
Free cholesterol in LDL	MV	-0.0028766536	0.0033664766	0.39283192983567	1
Free cholesterol in LDL	MV	-0.01259798	0.0032308092	9.65593931934e-05	2
Free cholesterol in VLDL	MV	0.0031725194	0.0032217659	0.324768807115147	1
Free cholesterol in VLDL	MV	0.016436664	0.0033614917	1.01238279761e-06	2
Total free cholesterol	MV	-0.0074734339	0.0033154329	0.0241917033473321	1
Total free cholesterol	MV	-0.015678104	0.0031853535	8.59060321294e-07	2
Phospholipids in HDL	MV	-0.021383608	0.003059271	2.78549908171e-12	1
Phospholipids in HDL	MV	-0.039184242	0.0030311195	3.52572258161e-38	2
Phospholipids in LDL	MV	-0.00052054581	0.0033555042	0.876717906940379	1
Phospholipids in LDL	MV	-0.0062406342	0.0032779037	0.0569343257066671	2
Phospholipids in VLDL	MV	0.0041232891	0.0032244716	0.20099106969504	1
Phospholipids in VLDL	MV	0.018419204	0.0033433631	3.61889505726e-08	2
Total phospholipids in lipoprotein particles	MV	-0.013378062	0.0032461588	3.77475492781e-05	1
Total phospholipids in lipoprotein particles	MV	-0.026189854	0.0031139727	4.16825883588e-17	2
Total triglycerides	MV	0.0051648365	0.003267112	0.113916683291595	1
Total triglycerides	MV	0.020102017	0.0032404135	5.55471906051e-10	2
Triglycerides in HDL	MV	-0.0018883155	0.003295515	0.566650095724058	1
Triglycerides in HDL	MV	0.008767006	0.0033309499	0.0084908380415093	2
Triglycerides in LDL	MV	0.00070168707	0.0034417997	0.838454195287049	1
Triglycerides in LDL	MV	-0.0021455742	0.0031548417	0.496450366175418	2
Triglycerides in VLDL	MV	0.0064573246	0.0032108668	0.0443215530942955	1
Triglycerides in VLDL	MV	0.024512013	0.0032557379	5.18545768791e-14	2
Phosphatidylcholines	MV	-0.015703671	0.0031687722	7.22685916629e-07	1
Phosphatidylcholines	MV	-0.030551462	0.0031073736	8.51622985112e-23	2
Phosphoglycerides	MV	-0.014727605	0.0032290523	5.10313328766e-06	1
Phosphoglycerides	MV	-0.028585268	0.0031005584	3.07576981774e-20	2
Sphingomyelins	MV	-0.014778926	0.0031679624	3.09183342719e-06	1
Sphingomyelins	MV	-0.030889945	0.0030880659	1.53877068762e-23	2
Total cholines	MV	-0.015508995	0.0031857667	1.12932442011e-06	1
Total cholines	MV	-0.029958503	0.0031006492	4.52729993235e-22	2
Total lipids in HDL	MV	-0.02237691	0.0030351426	1.69738223129e-13	1
Total lipids in HDL	MV	-0.040702853	0.0030182851	2.17215767728e-41	2
Total lipids in LDL	MV	-0.0012139949	0.0033681893	0.718527366474008	1
Total lipids in LDL	MV	-0.007614268	0.0032558443	0.0193568282036186	2
Total lipids in lipoprotein particles	MV	-0.0072077592	0.0033846833	0.033215619926586	1
Total lipids in lipoprotein particles	MV	-0.013413608	0.0031669789	2.28405348262e-05	2
Total lipids in VLDL	MV	0.0049219094	0.0032371331	0.128403043686694	1
Total lipids in VLDL	MV	0.020798143	0.0033029672	3.05814323497e-10	2
Degree of unsaturation	MV	-0.0017703876	0.0033085933	0.592591442337618	1
Degree of unsaturation	MV	-0.032970473	0.0031297458	6.288338634e-26	2
Docosahexaenoic acid	MV	-0.015789846	0.0033195498	1.9737211074e-06	1
Docosahexaenoic acid	MV	-0.047241509	0.0030543809	7.28573191036e-54	2
Linoleic acid	MV	-0.0045234552	0.0033642207	0.178767449912965	1
Linoleic acid	MV	-0.010058701	0.0032178052	0.0017731082182536	2
Monounsaturated fatty acids	MV	-0.0030627057	0.0034833043	0.3792680414274	1
Monounsaturated fatty acids	MV	0.0035968302	0.0031300976	0.25051442716419	2
Omega-3 fatty acids	MV	-0.0092719141	0.0032852376	0.0047698719481782	1
Omega-3 fatty acids	MV	-0.034674004	0.0031603877	5.55470974452e-28	2
Omega-6 fatty acids	MV	-0.002900979	0.0033514169	0.386714645400807	1
Omega-6 fatty acids	MV	-0.012230383	0.0031776598	0.0001187821357296	2
Polyunsaturated fatty acids	MV	-0.0055470369	0.0033369502	0.0964570488336956	1
Polyunsaturated fatty acids	MV	-0.020229364	0.003144156	1.25203179852e-10	2
Saturated fatty acids	MV	-0.0049695475	0.0035462645	0.161116132037782	1
Saturated fatty acids	MV	-0.0043207603	0.0030691903	0.159199619229667	2
Total fatty acids	MV	-0.0048648934	0.0034916939	0.163542117598132	1
Total fatty acids	MV	-0.0073748999	0.0031094751	0.017706980987939	2
Clinical LDL cholesterol	MV	-0.0015379507	0.0033578505	0.64694249276047	1
Clinical LDL cholesterol	MV	-0.0077125593	0.0032555582	0.0178371134993795	2
HDL cholesterol	MV	-0.022937419	0.0030161887	2.90069142827e-14	1
HDL cholesterol	MV	-0.04307691	0.003009419	2.11119575402e-46	2
LDL cholesterol	MV	-0.0016797112	0.0033711912	0.618306735938371	1
LDL cholesterol	MV	-0.0084152576	0.0032486678	0.0095894120015746	2
Total cholesterol	MV	-0.0092075942	0.0032844867	0.0050591626282545	1
Total cholesterol	MV	-0.02120013	0.0031645393	2.11186078507e-11	2
VLDL cholesterol	MV	0.0018054878	0.0032221277	0.575249741572784	1
VLDL cholesterol	MV	0.012925198	0.0033897343	0.0001373961435173	2
Cholesteryl esters in HDL	MV	-0.022794023	0.0030246226	4.91650283836e-14	1
Cholesteryl esters in HDL	MV	-0.043125797	0.0030295483	6.52996818806e-46	2
Cholesteryl esters in LDL	MV	-0.0012033721	0.0033694024	0.720983123597686	1
Cholesteryl esters in LDL	MV	-0.0066994792	0.0032562658	0.0396507000033904	2
Cholesteryl esters in VLDL	MV	0.00069268583	0.0032299806	0.830192999028241	1
Cholesteryl esters in VLDL	MV	0.0099603701	0.0033916007	0.003317625343942	2
Total esterified cholesterol	MV	-0.0098120756	0.0032706824	0.0027009632964681	1
Total esterified cholesterol	MV	-0.023242135	0.0031588646	1.89277095467e-13	2

## Sheet: suppfig1
metab_name	type_analyses	b	se	pval
Cholesterol in very large HDL	MR	0.0373458446217071	0.0126030983595033	0.00304431714651634
Cholesterol in very large HDL	MV	0.034009133	0.0023252079	2.29952607666e-48
Cholesteryl esters in very large HDL	MR	0.0371826805028858	0.0125156129395965	0.00296924893226096
Cholesteryl esters in very large HDL	MV	0.033962909	0.0022978175	2.37517923103e-49
Concentration of very large HDL particles	MR	0.0382217933407071	0.0125163846739646	0.00226007332373864
Concentration of very large HDL particles	MV	0.0323852	0.0023144591	2.02256775196e-44
Free cholesterol in very large HDL	MR	0.0355945747571202	0.0127797877930425	0.0053490716670033
Free cholesterol in very large HDL	MV	0.032913171	0.002441525	2.3276655787e-41
Phospholipids in very large HDL	MR	0.0343107456908688	0.012417619543065	0.0057260574361342
Phospholipids in very large HDL	MV	0.031328045	0.0022953476	2.37321378166e-42
Total lipids in very large HDL	MR	0.0360924477205718	0.0125125293018071	0.00392030091773421
Total lipids in very large HDL	MV	0.032232367	0.0023028899	1.91418230059e-44
Triglycerides in very large HDL	MR	0.011826349739651	0.0101311584440079	0.243079337246481
Triglycerides in very large HDL	MV	-0.002381718	0.002358895	0.312654825865919
Cholesterol in large HDL	MR	0.0321927805195117	0.0120636156404078	0.0076171562649494
Cholesterol in large HDL	MV	0.031301491	0.0022150718	2.87101970725e-45
Cholesteryl esters in large HDL	MR	0.032303821382477	0.0120785962929623	0.00748478799424736
Cholesteryl esters in large HDL	MV	0.031808618	0.0022237643	2.45051141355e-46
Concentration of large HDL particles	MR	0.0320538149289764	0.0119810437995579	0.00746451482584329
Concentration of large HDL particles	MV	0.029910309	0.0021966286	3.67656231744e-42
Free cholesterol in large HDL	MR	0.0312538011235309	0.0119958616754931	0.00917719000715018
Free cholesterol in large HDL	MV	0.029464327	0.0022043905	1.08499037188e-40
Phospholipids in large HDL	MR	0.0256253538832251	0.0117618656016592	0.0293553693019057
Phospholipids in large HDL	MV	0.026619766	0.0022097109	2.19940403184e-33
Total lipids in large HDL	MR	0.0296460993734635	0.0119005253018569	0.0127327165308814
Total lipids in large HDL	MV	0.028760899	0.0021986654	4.75934170512e-39
Triglycerides in large HDL	MR	0.013815028012875	0.0102041808043588	0.175781178758549
Triglycerides in large HDL	MV	0.004249217	0.0023957754	0.0761294251273847
Cholesterol in medium HDL	MR	0.0111104207775368	0.0114106779269874	0.330212321405139
Cholesterol in medium HDL	MV	0.017750043	0.0023142372	1.74585348189e-14
Cholesteryl esters in medium HDL	MR	0.0106852073977917	0.0114430435424681	0.350420896129954
Cholesteryl esters in medium HDL	MV	0.017922023	0.0023248142	1.28672452813e-14
Concentration of medium HDL particles	MR	0.0100882576409227	0.0112809499365583	0.371175429967905
Concentration of medium HDL particles	MV	0.014644658	0.002308721	2.26600106116e-10
Free cholesterol in medium HDL	MR	0.0126087496509633	0.0112590472031903	0.262766118391279
Free cholesterol in medium HDL	MV	0.016763538	0.0022844961	2.19519935708e-13
Phospholipids in medium HDL	MR	0.00206277143405939	0.011249073757594	0.854505706034255
Phospholipids in medium HDL	MV	0.0076215318	0.0023172388	0.0010057938092767
Total lipids in medium HDL	MR	0.00597143645157215	0.0112792610977814	0.596515969271954
Total lipids in medium HDL	MV	0.01143744	0.0023148274	7.79458829654e-07
Triglycerides in medium HDL	MR	-0.0111013511449987	0.0107091168102052	0.299910094548271
Triglycerides in medium HDL	MV	-0.020780623	0.0025199587	1.66377642897e-16
Cholesterol in small HDL	MR	-0.00731432655252558	0.0114675457446145	0.523585378980579
Cholesterol in small HDL	MV	-0.0063082171	0.0024994146	0.0116092985252968
Cholesteryl esters in small HDL	MR	-0.00816064106220187	0.011596939649284	0.481626354122858
Cholesteryl esters in small HDL	MV	-0.0069226269	0.0025337704	0.0062941368839496
Concentration of small HDL particles	MR	-0.00896074078353596	0.0115086007511299	0.436207993943719
Concentration of small HDL particles	MV	-0.0096119856	0.0025115411	0.0001297749703638
Free cholesterol in small HDL	MR	-0.00212243748155849	0.0108173030821349	0.844447650408445
Free cholesterol in small HDL	MV	-0.0030990553	0.0023983687	0.196309546127446
Phospholipids in small HDL	MR	-0.0139501684254145	0.0116485360691062	0.231076734097455
Phospholipids in small HDL	MV	-0.012896184	0.0024673948	1.7317615438e-07
Total lipids in small HDL	MR	-0.0132955998075627	0.0116499993983194	0.253764545884859
Total lipids in small HDL	MV	-0.013456332	0.002494341	6.88719142566e-08
Triglycerides in small HDL	MR	-0.0196690107409321	0.0114294225185625	0.0852671053280471
Triglycerides in small HDL	MV	-0.031137222	0.0025208707	5.23940068892e-35
Cholesterol in IDL	MR	0.0191590791824932	0.0113232632366898	0.0906439902932442
Cholesterol in IDL	MV	0.012026417	0.0023783953	4.2817651745e-07
Cholesteryl esters in IDL	MR	0.0178786347054832	0.0112429879697342	0.11178902431048
Cholesteryl esters in IDL	MV	0.012348814	0.0023835031	2.21445890964e-07
Concentration of IDL particles	MR	0.0107961917583187	0.0114293166816573	0.344860480732768
Concentration of IDL particles	MV	0.0031654991	0.0024463655	0.19568404696937
Free cholesterol in IDL	MR	0.0222499873978872	0.0114898415423478	0.0528074589589465
Free cholesterol in IDL	MV	0.010896155	0.0023673265	4.17822869087e-06
Phospholipids in IDL	MR	0.0218638444481709	0.0115172019972288	0.0576481165500595
Phospholipids in IDL	MV	0.0091076111	0.0023684565	0.0001204867704279
Total lipids in IDL	MR	0.0182313910233182	0.0113318651213989	0.107646832106646
Total lipids in IDL	MV	0.0094154235	0.002375917	7.4140482806e-05
Triglycerides in IDL	MR	-0.010762885729746	0.0109224447393926	0.32443173470834
Triglycerides in IDL	MV	-0.019354029	0.0023997559	7.45340254834e-16
Cholesterol in large LDL	MR	0.0175489563408354	0.0111500226975002	0.115511905076463
Cholesterol in large LDL	MV	0.0069793607	0.0024068991	0.0037361372507118
Cholesteryl esters in large LDL	MR	0.0159660940424605	0.0111004251689785	0.150339945261757
Cholesteryl esters in large LDL	MV	0.0049503832	0.0024136533	0.0402719357706811
Concentration of large LDL particles	MR	0.0113831362553921	0.0114804049371897	0.321428111454666
Concentration of large LDL particles	MV	0.00082587212	0.0024405844	0.735069600050428
Free cholesterol in large LDL	MR	0.021362046837175	0.0113127268959196	0.0589830230829505
Free cholesterol in large LDL	MV	0.012162481	0.0023951062	3.82419676929e-07
Phospholipids in large LDL	MR	0.0140060488862055	0.0111650395560201	0.209676373240782
Phospholipids in large LDL	MV	0.0041153086	0.0024288865	0.0902096879075328
Total lipids in large LDL	MR	0.0153208255765417	0.0111338300346458	0.168802851846413
Total lipids in large LDL	MV	0.0049639679	0.0024128265	0.0396591656710019
Triglycerides in large LDL	MR	-0.0126288567501313	0.0109114637230803	0.247111644890038
Triglycerides in large LDL	MV	-0.018529205	0.002362608	4.47985367102e-15
Cholesterol in medium LDL	MR	0.00733650143081462	0.0109577958978023	0.50316162024486
Cholesterol in medium LDL	MV	-0.0053008986	0.0024598069	0.0311651959152532
Cholesteryl esters in medium LDL	MR	0.00524766250207331	0.0109440799979341	0.631584518632689
Cholesteryl esters in medium LDL	MV	-0.0087150605	0.0024628292	0.0004024914062145
Concentration of medium LDL particles	MR	0.010766213796489	0.0110587723003689	0.330282447199736
Concentration of medium LDL particles	MV	-0.0076919128	0.002481926	0.0019414982523281
Free cholesterol in medium LDL	MR	0.0129178965461074	0.0110746165553557	0.243435834607798
Free cholesterol in medium LDL	MV	0.0041459277	0.0024452952	0.0899910600519394
Phospholipids in medium LDL	MR	0.00372364504463655	0.0110884955319962	0.737012968071716
Phospholipids in medium LDL	MV	-0.0047791903	0.0024750377	0.0534929841107097
Total lipids in medium LDL	MR	0.00524469500405907	0.0109842857790573	0.633025658988851
Total lipids in medium LDL	MV	-0.0062740552	0.0024602346	0.0107689380587746
Triglycerides in medium LDL	MR	-0.0142967736019154	0.010818111099766	0.186314997046236
Triglycerides in medium LDL	MV	-0.022035655	0.0023468081	6.21717159667e-21
Cholesterol in small LDL	MR	0.00819036224011434	0.0111096153954908	0.460981371644768
Cholesterol in small LDL	MV	-0.0028397432	0.0024575284	0.2478786704843
Cholesteryl esters in small LDL	MR	0.00585634663460698	0.0110693250780121	0.59676323249477
Cholesteryl esters in small LDL	MV	-0.0063199839	0.0024511022	0.0099274643709748
Concentration of small LDL particles	MR	0.00770270275940813	0.0112393840331324	0.493134823756264
Concentration of small LDL particles	MV	-0.0060621328	0.0024817078	0.0145795662673274
Free cholesterol in small LDL	MR	0.0139180152975162	0.0111920588034506	0.213660931859874
Free cholesterol in small LDL	MV	0.0063565355	0.0024659391	0.0099473400853985
Phospholipids in small LDL	MR	0.00700614114599006	0.0112477739175175	0.533355918827527
Phospholipids in small LDL	MV	-0.00017050671	0.0024608977	0.944761887144293
Total lipids in small LDL	MR	0.0062688879863667	0.0111102621251254	0.572588745718881
Total lipids in small LDL	MV	-0.0039056358	0.0024509332	0.111046432334174
Triglycerides in small LDL	MR	-0.0128924303992096	0.0107353574488689	0.229777720687379
Triglycerides in small LDL	MV	-0.02508161	0.0023555276	1.87827821334e-26
Cholesterol in chylomicrons and extremely large VLDL	MR	-0.0110778248859134	0.0113581809388021	0.329403130884277
Cholesterol in chylomicrons and extremely large VLDL	MV	-0.030245082	0.0024504778	5.87586605845e-35
Cholesteryl esters in chylomicrons and extremely large VLDL	MR	-0.00870421991971371	0.0113085775627424	0.44147746244043
Cholesteryl esters in chylomicrons and extremely large VLDL	MV	-0.028607881	0.0024541717	2.28352368377e-31
Concentration of chylomicrons and extremely large VLDL particles	MR	-0.0155423766844804	0.0114022215104818	0.172850760678859
Concentration of chylomicrons and extremely large VLDL particles	MV	-0.030311888	0.0024177341	5.15981219032e-36
Free cholesterol in chylomicrons and extremely large VLDL	MR	-0.0139212565251625	0.0113710467374572	0.220849556523529
Free cholesterol in chylomicrons and extremely large VLDL	MV	-0.031027189	0.0024400754	5.38349215264e-37
Phospholipids in chylomicrons and extremely large VLDL	MR	-0.0159417697387611	0.0114327967278584	0.163200069228332
Phospholipids in chylomicrons and extremely large VLDL	MV	-0.031128746	0.0024547873	8.39185529132e-37
Total lipids in chylomicrons and extremely large VLDL	MR	-0.0135933052050425	0.0114266000265069	0.234196012596795
Total lipids in chylomicrons and extremely large VLDL	MV	-0.029447541	0.0024156531	3.83129278571e-34
Triglycerides in chylomicrons and extremely large VLDL	MR	-0.0135380584044413	0.0112392356293474	0.228382666234211
Triglycerides in chylomicrons and extremely large VLDL	MV	-0.027469706	0.0023917847	1.68455213314e-30
Cholesterol in very large VLDL	MR	-0.00966750385732426	0.0114586028683602	0.398842890991231
Cholesterol in very large VLDL	MV	-0.025759354	0.0025126452	1.21437236577e-24
Cholesteryl esters in very large VLDL	MR	-0.00627300989316085	0.011471518875571	0.58449318104173
Cholesteryl esters in very large VLDL	MV	-0.022731198	0.0025453307	4.35181548497e-19
Concentration of very large VLDL particles	MR	-0.0171157043040972	0.0115024130092279	0.136748285736857
Concentration of very large VLDL particles	MV	-0.030483644	0.0024629706	3.84119010562e-35
Free cholesterol in very large VLDL	MR	-0.0123540861375569	0.0114301795860264	0.279772541121879
Free cholesterol in very large VLDL	MV	-0.028468922	0.0024788522	1.69049239083e-30
Phospholipids in very large VLDL	MR	-0.0146282590657514	0.0114300898295884	0.200614557439097
Phospholipids in very large VLDL	MV	-0.029436864	0.0024724582	1.19680259375e-32
Total lipids in very large VLDL	MR	-0.0166544666653978	0.0115216504127854	0.148319417725498
Total lipids in very large VLDL	MV	-0.030370237	0.0024611712	6.08150494557e-35
Triglycerides in very large VLDL	MR	-0.0193753398449882	0.0115319566978376	0.0929294369184986
Triglycerides in very large VLDL	MV	-0.031881034	0.0024487465	1.06792983347e-38
Cholesterol in large VLDL	MR	-0.00898043746722547	0.0113650907462687	0.429424192654502
Cholesterol in large VLDL	MV	-0.025180034	0.0025292055	2.47925438012e-23
Cholesteryl esters in large VLDL	MR	-0.00380950078242517	0.0113121512300699	0.736296447054899
Cholesteryl esters in large VLDL	MV	-0.021353053	0.0025677725	9.29687482267e-17
Concentration of large VLDL particles	MR	-0.0145144194864558	0.0113371448340437	0.200455991611454
Concentration of large VLDL particles	MV	-0.028381724	0.002466541	1.31140420568e-30
Free cholesterol in large VLDL	MR	-0.0137093734979317	0.0114438027363482	0.230927296957449
Free cholesterol in large VLDL	MV	-0.028506266	0.0024906131	2.65725082256e-30
Phospholipids in large VLDL	MR	-0.014815312406424	0.0114208065290778	0.194555086662352
Phospholipids in large VLDL	MV	-0.028851693	0.0024908457	5.40343666847e-31
Total lipids in large VLDL	MR	-0.0141342561199226	0.0113626302387694	0.213527287186249
Total lipids in large VLDL	MV	-0.027997747	0.0024713359	1.00851093922e-29
Triglycerides in large VLDL	MR	-0.0161256018865087	0.0113058415741902	0.153779721742547
Triglycerides in large VLDL	MV	-0.028311007	0.0024378651	3.81133626354e-31
Cholesterol in medium VLDL	MR	0.0159352005443892	0.0114108030207065	0.162563608076809
Cholesterol in medium VLDL	MV	0.00028881617	0.0024648379	0.906722148298092
Cholesteryl esters in medium VLDL	MR	0.0216003756303482	0.0115523074518574	0.061513145755549
Cholesteryl esters in medium VLDL	MV	0.00662527	0.0024287885	0.0063774542273403
Concentration of medium VLDL particles	MR	0.00275403468357436	0.0111769667632338	0.805370523615054
Concentration of medium VLDL particles	MV	-0.013342005	0.0025043862	9.99447846036e-08
Free cholesterol in medium VLDL	MR	0.00794623092688228	0.0112332114651106	0.479325838173368
Free cholesterol in medium VLDL	MV	-0.0083496934	0.0025002959	0.0008398417726169
Phospholipids in medium VLDL	MR	0.0037910358590356	0.0111807687533032	0.734558843926109
Phospholipids in medium VLDL	MV	-0.01171553	0.0025051609	2.92343194837e-06
Total lipids in medium VLDL	MR	-0.00159043262567091	0.0110826388452658	0.885890041725412
Total lipids in medium VLDL	MV	-0.016764535	0.0024934234	1.78941332594e-11
Triglycerides in medium VLDL	MR	-0.0134599068372021	0.0110888171009492	0.224813750877852
Triglycerides in medium VLDL	MV	-0.026078278	0.0024555495	2.53057131183e-26
Cholesterol in small VLDL	MR	0.00441022830243775	0.0114012250159569	0.698889051467132
Cholesterol in small VLDL	MV	-0.012562515	0.00255828	9.10603081817e-07
Cholesteryl esters in small VLDL	MR	0.00252569763133699	0.0114469310373188	0.825369571590327
Cholesteryl esters in small VLDL	MV	-0.015089702	0.0025853768	5.35546842331e-09
Concentration of small VLDL particles	MR	-0.00435508030149478	0.0111395668946904	0.69582977363066
Concentration of small VLDL particles	MV	-0.021208445	0.0025176713	3.72040733053e-17
Free cholesterol in small VLDL	MR	0.0078050165659472	0.0113082238209762	0.490063948146138
Free cholesterol in small VLDL	MV	-0.0078501506	0.0025056833	0.0017314656706362
Phospholipids in small VLDL	MR	0.00193152346873367	0.0112667075294582	0.863880656995235
Phospholipids in small VLDL	MV	-0.014263346	0.0025314058	1.7626963541e-08
Total lipids in small VLDL	MR	-0.00378566540711516	0.0111400765255085	0.733989070140576
Total lipids in small VLDL	MV	-0.020905172	0.0025289676	1.40896939554e-16
Triglycerides in small VLDL	MR	-0.0136026048426914	0.0108661947224927	0.21063261087693
Triglycerides in small VLDL	MV	-0.028065862	0.002470928	7.20869326583e-30
Cholesterol in very small VLDL	MR	0.0176110301821436	0.0115655300468815	0.127829502054715
Cholesterol in very small VLDL	MV	0.0029677011	0.0024097268	0.218121575460265
Cholesteryl esters in very small VLDL	MR	0.0206362762364005	0.011627634854894	0.0759373104798505
Cholesteryl esters in very small VLDL	MV	0.0060840044	0.0023957342	0.0111030293524472
Concentration of very small VLDL particles	MR	0.00859884562840918	0.0113578804642847	0.449000802083325
Concentration of very small VLDL particles	MV	-0.0063531115	0.0024534892	0.0096160493698849
Free cholesterol in very small VLDL	MR	0.00988121932907821	0.0114075205271468	0.386379289436982
Free cholesterol in very small VLDL	MV	-0.0048276819	0.0024460084	0.0484205186736636
Phospholipids in very small VLDL	MR	0.00501735504974159	0.0113175562529551	0.657530712336486
Phospholipids in very small VLDL	MV	-0.0090649892	0.0024659308	0.0002370336771732
Total lipids in very small VLDL	MR	0.00800573329324787	0.0112947863887384	0.478449218665939
Total lipids in very small VLDL	MV	-0.0066113072	0.0024553239	0.0070907487270005
Triglycerides in very small VLDL	MR	-0.0127123484892752	0.010918736591351	0.244314942701055
Triglycerides in very small VLDL	MV	-0.024666481	0.0024621428	1.32016218679e-23
Total concentration of branched-chain amino acids (leucine + isoleucine + valine)	MR	-0.0320816019284149	0.0113938519801844	0.00486719840442794
Total concentration of branched-chain amino acids (leucine + isoleucine + valine)	MV	-0.025912695	0.0025372594	1.81586605555e-24
Ratio of triglycerides to phosphoglycerides	MR	-0.0218201624829638	0.0114761181054729	0.0572556670542622
Ratio of triglycerides to phosphoglycerides	MV	-0.032099634	0.0023342839	5.77910418789e-43
Ratio of docosahexaenoic acid to total fatty acids	MR	0.0164831642333478	0.0115979002126415	0.155252900016251
Ratio of docosahexaenoic acid to total fatty acids	MV	0.0080418242	0.0023277136	0.0005510351882401
Ratio of linoleic acid to total fatty acids	MR	0.0306767769243064	0.0115396814637859	0.00785189520021035
Ratio of linoleic acid to total fatty acids	MV	0.035072234	0.0023077268	4.54545415861e-52
Ratio of monounsaturated fatty acids to total fatty acids	MR	-0.0274899590090797	0.0118972367690041	0.0208540125374765
Ratio of monounsaturated fatty acids to total fatty acids	MV	-0.03185356	0.0023494018	8.13488086429e-42
Ratio of omega-3 fatty acids to total fatty acids	MR	0.00136311452677264	0.0114669931396952	0.905376066123384
Ratio of omega-3 fatty acids to total fatty acids	MV	-0.010001745	0.0024110582	3.35428281398e-05
Ratio of omega-6 fatty acids to omega-3 fatty acids	MR	0.00446633352341474	0.0112119120266182	0.690367714621461
Ratio of omega-6 fatty acids to omega-3 fatty acids	MV	0.017814064	0.0023908692	9.39254068444e-14
Ratio of omega-6 fatty acids to total fatty acids	MR	0.0222370353534769	0.0109694801061488	0.0426447097764929
Ratio of omega-6 fatty acids to total fatty acids	MV	0.033545505	0.0022354487	8.22079138272e-51
Ratio of polyunsaturated fatty acids to monounsaturated fatty acids	MR	0.026457526783356	0.0117231730922217	0.0240170035335833
Ratio of polyunsaturated fatty acids to monounsaturated fatty acids	MV	0.031504396	0.0023308466	1.43581365016e-41
Ratio of polyunsaturated fatty acids to total fatty acids	MR	0.0227350737023951	0.0113146949820726	0.0445010465601146
Ratio of polyunsaturated fatty acids to total fatty acids	MV	0.028337751	0.0022938405	5.10680166655e-35
Ratio of saturated fatty acids to total fatty acids	MR	-0.0043122532113323	0.010798554271021	0.689645525528871
Ratio of saturated fatty acids to total fatty acids	MV	-0.010350083	0.0023201914	8.17691819039e-06
Ratio of apolipoprotein B to apolipoprotein A1	MR	0.000985219921103039	0.011807044053428	0.933498979169024
Ratio of apolipoprotein B to apolipoprotein A1	MV	-0.012175721	0.0024879798	9.91459070255e-07
Remnant cholesterol (non-HDL, non-LDL -cholesterol)	MR	0.0113550134631468	0.0112633910165606	0.313389880473055
Remnant cholesterol (non-HDL, non-LDL -cholesterol)	MV	-0.0017898219	0.0024486484	0.46481687545047
Total cholesterol minus HDL-C	MR	0.0128795473469699	0.0111726985865539	0.249004962804225
Total cholesterol minus HDL-C	MV	0.00057820737	0.0024342169	0.812243932593547
Cholesterol to total lipids ratio in chylomicrons and extremely large VLDL	MR	0.0204830916404653	0.0107830587405169	0.0574905863059374
Cholesterol to total lipids ratio in chylomicrons and extremely large VLDL	MV	0.01143301	0.0026562514	1.678658479e-05
Cholesteryl esters to total lipids ratio in chylomicrons and extremely large VLDL	MR	0.0239111459597944	0.010917393936279	0.0285106000569062
Cholesteryl esters to total lipids ratio in chylomicrons and extremely large VLDL	MV	0.011028365	0.0027128558	4.80481400877e-05
Free cholesterol to total lipids ratio in chylomicrons and extremely large VLDL	MR	0.00977900295154095	0.01057788398616	0.355238390108109
Free cholesterol to total lipids ratio in chylomicrons and extremely large VLDL	MV	0.0099252407	0.0026097726	0.0001430361985684
Phospholipids to total lipids ratio in chylomicrons and extremely large VLDL	MR	-0.0120380286379507	0.0110821522201837	0.277366773638351
Phospholipids to total lipids ratio in chylomicrons and extremely large VLDL	MV	-0.017038565	0.0027881204	9.95414020194e-10
Triglycerides to total lipids ratio in chylomicrons and extremely large VLDL	MR	-0.0106743656582967	0.0104929985700889	0.309018069282172
Triglycerides to total lipids ratio in chylomicrons and extremely large VLDL	MV	-0.0025280686	0.0027347661	0.355272171107525
Cholesterol to total lipids ratio in very large VLDL	MR	0.0285210000195089	0.0114940337282881	0.0130876857794344
Cholesterol to total lipids ratio in very large VLDL	MV	0.032652751	0.0024966283	4.91452053505e-39
Cholesteryl esters to total lipids ratio in very large VLDL	MR	0.0279715699917033	0.0113885574125476	0.01404494638888
Cholesteryl esters to total lipids ratio in very large VLDL	MV	0.03313053	0.002490398	2.51962733306e-40
Free cholesterol to total lipids ratio in very large VLDL	MR	0.0300220883788024	0.0119410379944027	0.0119304720552894
Free cholesterol to total lipids ratio in very large VLDL	MV	0.025524067	0.0025744266	3.74948096592e-23
Phospholipids to total lipids ratio in very large VLDL	MR	0.0104529347723191	0.0115915724358483	0.36717894481076
Phospholipids to total lipids ratio in very large VLDL	MV	-0.0062960628	0.0027420775	0.0216739694673685
Triglycerides to total lipids ratio in very large VLDL	MR	-0.0278826793374551	0.011606871493661	0.0162942906945778
Triglycerides to total lipids ratio in very large VLDL	MV	-0.028292578	0.0025678766	3.33055185556e-28
Cholesterol to total lipids ratio in large VLDL	MR	0.0215780235540703	0.0113561837086017	0.0574183930391174
Cholesterol to total lipids ratio in large VLDL	MV	0.016365519	0.0025647925	1.77363090654e-10
Cholesteryl esters to total lipids ratio in large VLDL	MR	0.0280006378201829	0.0116045552034504	0.0158261364675166
Cholesteryl esters to total lipids ratio in large VLDL	MV	0.025470369	0.0024693843	6.35027152516e-25
Free cholesterol to total lipids ratio in large VLDL	MR	-0.00160481195677014	0.0111332934246043	0.885385731430448
Free cholesterol to total lipids ratio in large VLDL	MV	-0.012532393	0.0026927621	3.26065706144e-06
Phospholipids to total lipids ratio in large VLDL	MR	-0.0120743596284835	0.011294902012744	0.28506530592329
Phospholipids to total lipids ratio in large VLDL	MV	-0.026463976	0.0026136148	4.44892631708e-24
Triglycerides to total lipids ratio in large VLDL	MR	-0.0115204657588579	0.0111953840743017	0.303462233201249
Triglycerides to total lipids ratio in large VLDL	MV	0.0016671487	0.0027111392	0.538606181694827
Cholesterol to total lipids ratio in medium VLDL	MR	0.0313451148935616	0.011865286113862	0.00824790078220956
Cholesterol to total lipids ratio in medium VLDL	MV	0.03003183	0.0023905016	3.73423601005e-36
Cholesteryl esters to total lipids ratio in medium VLDL	MR	0.0311214660114223	0.0117542395079282	0.00810461775592825
Cholesteryl esters to total lipids ratio in medium VLDL	MV	0.03165552	0.0023860643	4.08933248281e-40
Free cholesterol to total lipids ratio in medium VLDL	MR	0.0306228819026868	0.0120962585869076	0.0113543605405832
Free cholesterol to total lipids ratio in medium VLDL	MV	0.02438434	0.0024067611	4.1773472047e-24
Phospholipids to total lipids ratio in medium VLDL	MR	0.0271023040766179	0.012021164357037	0.024161651737646
Phospholipids to total lipids ratio in medium VLDL	MV	0.021960327	0.002434273	1.91007443356e-19
Triglycerides to total lipids ratio in medium VLDL	MR	-0.0308447995273025	0.0119385132822749	0.00977642771592327
Triglycerides to total lipids ratio in medium VLDL	MV	-0.028742451	0.0023947658	3.76565923602e-33
Cholesterol to total lipids ratio in small VLDL	MR	0.0226849199788928	0.0115330303615046	0.0491887163602447
Cholesterol to total lipids ratio in small VLDL	MV	0.020696104	0.0024436375	2.52008139332e-17
Cholesteryl esters to total lipids ratio in small VLDL	MR	0.0180541934629483	0.0114923751043648	0.116189274847041
Cholesteryl esters to total lipids ratio in small VLDL	MV	0.012388099	0.0024995895	7.21286238026e-07
Free cholesterol to total lipids ratio in small VLDL	MR	0.0256440282359397	0.0114825686198396	0.0255291231215297
Free cholesterol to total lipids ratio in small VLDL	MV	0.027913285	0.0024212818	1.02101394784e-30
Phospholipids to total lipids ratio in small VLDL	MR	0.0222506785600975	0.0114331797621734	0.0516367684484188
Phospholipids to total lipids ratio in small VLDL	MV	0.026067339	0.002419098	4.74104364932e-27
Triglycerides to total lipids ratio in small VLDL	MR	-0.0227962579308994	0.0115140708572275	0.0477191683963172
Triglycerides to total lipids ratio in small VLDL	MV	-0.022732938	0.0024319675	9.25678971398e-21
Cholesterol to total lipids ratio in very small VLDL	MR	0.0298145637817148	0.011842522335924	0.0118162250848685
Cholesterol to total lipids ratio in very small VLDL	MV	0.029254144	0.0023501057	1.58115945009e-35
Cholesteryl esters to total lipids ratio in very small VLDL	MR	0.0302251264888775	0.011852807384963	0.0107710728492085
Cholesteryl esters to total lipids ratio in very small VLDL	MV	0.030681083	0.0023451052	4.6384969709e-39
Free cholesterol to total lipids ratio in very small VLDL	MR	0.0200199116101567	0.0113269521628987	0.0771515658567866
Free cholesterol to total lipids ratio in very small VLDL	MV	0.0099839354	0.0023323582	1.86653858048e-05
Phospholipids to total lipids ratio in very small VLDL	MR	-0.023839548623505	0.0109387397181231	0.0293042781008713
Phospholipids to total lipids ratio in very small VLDL	MV	-0.021399392	0.0024041722	5.68301379583e-19
Triglycerides to total lipids ratio in very small VLDL	MR	-0.0296302863263364	0.0118958408992989	0.0127452049642748
Triglycerides to total lipids ratio in very small VLDL	MV	-0.028358396	0.0023474023	1.45607515539e-33
Cholesterol to total lipids ratio in IDL	MR	0.0131802616506674	0.0111762356409039	0.238274216492605
Cholesterol to total lipids ratio in IDL	MV	0.023165757	0.0024239107	1.25233085278e-21
Cholesteryl esters to total lipids ratio in IDL	MR	0.00607393425179009	0.0106755686214695	0.569385654993288
Cholesteryl esters to total lipids ratio in IDL	MV	0.022642655	0.0024205577	8.68405060346e-21
Free cholesterol to total lipids ratio in IDL	MR	0.0252103105053634	0.0108096963500605	0.0196904802101908
Free cholesterol to total lipids ratio in IDL	MV	0.010467619	0.0023679512	9.86224057579e-06
Phospholipids to total lipids ratio in IDL	MR	0.012235593049251	0.0105633067355443	0.246737195721289
Phospholipids to total lipids ratio in IDL	MV	-0.0059894975	0.0025127952	0.0171472327653661
Triglycerides to total lipids ratio in IDL	MR	-0.0265865217530733	0.0114950373971623	0.0207298134834517
Triglycerides to total lipids ratio in IDL	MV	-0.027785951	0.00237191	1.1589143751e-31
Cholesterol to total lipids ratio in large LDL	MR	0.0361884708875859	0.0115070850190281	0.00166151545892607
Cholesterol to total lipids ratio in large LDL	MV	0.027819626	0.0023714749	9.55868693895e-32
Cholesteryl esters to total lipids ratio in large LDL	MR	0.0182962081902007	0.0107101367052149	0.0875792773618027
Cholesteryl esters to total lipids ratio in large LDL	MV	0.0023475806	0.0024956113	0.346870672795984
Free cholesterol to total lipids ratio in large LDL	MR	0.0283548974829774	0.0118184431986721	0.0164306012481079
Free cholesterol to total lipids ratio in large LDL	MV	0.033741664	0.0024312797	9.99215471209e-44
Phospholipids to total lipids ratio in large LDL	MR	-0.0133947224052314	0.0111168955445832	0.22824277814341
Phospholipids to total lipids ratio in large LDL	MV	-0.0066498183	0.0025464476	0.0090191481314079
Triglycerides to total lipids ratio in large LDL	MR	-0.0293284103787135	0.0112934757510771	0.00940600143278243
Triglycerides to total lipids ratio in large LDL	MV	-0.024656789	0.002355241	1.26085903031e-25
Cholesterol to total lipids ratio in medium LDL	MR	0.0316126718348886	0.0108476635977331	0.00356558132180147
Cholesterol to total lipids ratio in medium LDL	MV	0.0090897633	0.0024932022	0.00026675979082
Cholesteryl esters to total lipids ratio in medium LDL	MR	0.00147427914655705	0.011157218550435	0.894876089588482
Cholesteryl esters to total lipids ratio in medium LDL	MV	-0.02202973	0.0025468322	5.27725201503e-18
Free cholesterol to total lipids ratio in medium LDL	MR	0.0221209668274385	0.0114670128287246	0.0537189644607924
Free cholesterol to total lipids ratio in medium LDL	MV	0.032438245	0.0023861264	4.95905927684e-42
Phospholipids to total lipids ratio in medium LDL	MR	-0.0152401441753938	0.0106652626992601	0.153018145652819
Phospholipids to total lipids ratio in medium LDL	MV	0.014418149	0.0025757954	2.18315401093e-08
Triglycerides to total lipids ratio in medium LDL	MR	-0.0228842510926618	0.0110437559831681	0.0382520275706828
Triglycerides to total lipids ratio in medium LDL	MV	-0.019299077	0.0024091885	1.1610785903e-15
Cholesterol to total lipids ratio in small LDL	MR	0.018278407416811	0.0112376250450936	0.103835573203342
Cholesterol to total lipids ratio in small LDL	MV	0.0070466287	0.0024754805	0.0044207493017051
Cholesteryl esters to total lipids ratio in small LDL	MR	0.0013121996429893	0.0112546164957298	0.90718327922715
Cholesteryl esters to total lipids ratio in small LDL	MV	-0.015879905	0.0025312894	3.55467957324e-10
Free cholesterol to total lipids ratio in small LDL	MR	0.0175313669141296	0.0108299913879014	0.105494736887768
Free cholesterol to total lipids ratio in small LDL	MV	0.02693986	0.0023882804	1.75973565601e-29
Phospholipids to total lipids ratio in small LDL	MR	-0.00085800074187242	0.0113416353733449	0.939697133445768
Phospholipids to total lipids ratio in small LDL	MV	0.015979577	0.0025462678	3.50388953725e-10
Triglycerides to total lipids ratio in small LDL	MR	-0.0202685950325765	0.0109866390869284	0.0650607667619873
Triglycerides to total lipids ratio in small LDL	MV	-0.026678674	0.0023975791	9.83302527284e-29
Cholesterol to total lipids ratio in very large HDL	MR	-0.0163859559220271	0.010860228787344	0.131348895046716
Cholesterol to total lipids ratio in very large HDL	MV	-0.010590062	0.0022289969	2.02821535819e-06
Cholesteryl esters to total lipids ratio in very large HDL	MR	0.00752943995638282	0.0107381940070712	0.483188767190255
Cholesteryl esters to total lipids ratio in very large HDL	MV	0.010564104	0.0021900332	1.41240399293e-06
Free cholesterol to total lipids ratio in very large HDL	MR	-0.030010841545583	0.0116031486410576	0.00969732029816872
Free cholesterol to total lipids ratio in very large HDL	MV	-0.026698004	0.0022204686	2.90891997677e-33
Phospholipids to total lipids ratio in very large HDL	MR	0.0245097203666777	0.0116537847182871	0.0354521867260224
Phospholipids to total lipids ratio in very large HDL	MV	0.024683123	0.0023119098	1.38281534319e-26
Triglycerides to total lipids ratio in very large HDL	MR	-0.0227298845656836	0.0113345478362768	0.0449242380744905
Triglycerides to total lipids ratio in very large HDL	MV	-0.030554002	0.0023229136	1.83994659108e-39
Cholesterol to total lipids ratio in large HDL	MR	0.0415737294502836	0.012049059034181	0.000559815681068106
Cholesterol to total lipids ratio in large HDL	MV	0.035185806	0.0022773272	9.43461521582e-54
Cholesteryl esters to total lipids ratio in large HDL	MR	0.0402640600632513	0.0117838183781791	0.000633399019113237
Cholesteryl esters to total lipids ratio in large HDL	MV	0.033733938	0.0022437491	5.35805539714e-51
Free cholesterol to total lipids ratio in large HDL	MR	0.0347340997626635	0.0124445229359226	0.00525267390145387
Free cholesterol to total lipids ratio in large HDL	MV	0.024925169	0.0022530931	2.0243291549e-28
Phospholipids to total lipids ratio in large HDL	MR	-0.0551749197610651	0.0128571918028118	1.77577099764327e-05
Phospholipids to total lipids ratio in large HDL	MV	-0.036065459	0.0022539652	1.64276421537e-57
Triglycerides to total lipids ratio in large HDL	MR	-0.0180430471888606	0.0108063281168652	0.0949838421639756
Triglycerides to total lipids ratio in large HDL	MV	-0.025320055	0.0022701006	7.31669421204e-29
Cholesterol to total lipids ratio in medium HDL	MR	0.0231155886655254	0.0115308475632997	0.0449979250747047
Cholesterol to total lipids ratio in medium HDL	MV	0.031491879	0.0024137888	7.47094028202e-39
Cholesteryl esters to total lipids ratio in medium HDL	MR	0.0199712846333621	0.0112356035317165	0.075486020261269
Cholesteryl esters to total lipids ratio in medium HDL	MV	0.028741697	0.0023986145	4.76699774544e-33
Free cholesterol to total lipids ratio in medium HDL	MR	0.028648081353025	0.0117273222670671	0.0145718194083487
Free cholesterol to total lipids ratio in medium HDL	MV	0.027330466	0.0022459405	4.98207506395e-34
Phospholipids to total lipids ratio in medium HDL	MR	-0.0332825549460032	0.0121272372398766	0.00606130159539895
Phospholipids to total lipids ratio in medium HDL	MV	-0.034879398	0.0023793443	1.41813613236e-48
Triglycerides to total lipids ratio in medium HDL	MR	-0.0148884995295108	0.0110241482590661	0.176844392216821
Triglycerides to total lipids ratio in medium HDL	MV	-0.02721405	0.0024408887	7.69347824772e-29
Cholesterol to total lipids ratio in small HDL	MR	0.016300883351177	0.0106475860936507	0.125782646022422
Cholesterol to total lipids ratio in small HDL	MV	0.019200943	0.0024225521	2.30216764256e-15
Cholesteryl esters to total lipids ratio in small HDL	MR	0.00812186361997233	0.0103833596455212	0.434097061189028
Cholesteryl esters to total lipids ratio in small HDL	MV	0.011766448	0.0023946452	8.96239184873e-07
Free cholesterol to total lipids ratio in small HDL	MR	0.0320851639957612	0.0122967740147698	0.00907450979003142
Free cholesterol to total lipids ratio in small HDL	MV	0.025770992	0.0024138745	1.38748542789e-26
Phospholipids to total lipids ratio in small HDL	MR	-0.00551968156529669	0.0109897697180316	0.615487213344279
Phospholipids to total lipids ratio in small HDL	MV	0.0013591776	0.0024074961	0.572374661015583
Triglycerides to total lipids ratio in small HDL	MR	-0.0171338814785907	0.0112246124933196	0.126896243008443
Triglycerides to total lipids ratio in small HDL	MV	-0.029629475	0.0024600984	2.272412585e-33

## Sheet: suppfig2
biomarkername	outcome	type_model	beta	se	pvalue
3-Hydroxybutyrate	bOHbutyrate	1	-0.00439317	0.00263046	0.0949021
3-Hydroxybutyrate	bOHbutyrate	2	-0.00401087	0.00269608	0.136844
3-Hydroxybutyrate	bOHbutyrate	3	-0.00420331	0.00272256	0.122622
Acetate	Acetate	1	0.00313398	0.00239225	0.190182
Acetate	Acetate	2	0.00680786	0.00245826	0.00561785
Acetate	Acetate	3	-0.0028289	0.00246532	0.251189
Acetoacetate	Acetoacetate	1	-0.0153677	0.00248056	5.85464e-10
Acetoacetate	Acetoacetate	2	-0.0135345	0.00253607	9.49314e-08
Acetoacetate	Acetoacetate	3	-0.00969953	0.00255513	0.000147131
Acetone	Acetone	1	-0.00405245	0.00248231	0.102572
Acetone	Acetone	2	-0.00232382	0.00254847	0.361852
Acetone	Acetone	3	-0.00908933	0.00255785	0.000380422
Alanine	Ala	1	-0.0107385	0.00245036	1.17563e-05
Alanine	Ala	2	-0.0121505	0.0025222	1.45751e-06
Alanine	Ala	3	-0.00281653	0.00253584	0.266707
Albumin	Albumin	1	0.0119536	0.00243118	8.81879e-07
Albumin	Albumin	2	0.0107328	0.00249728	1.7278e-05
Albumin	Albumin	3	-0.00423166	0.00246303	0.0857894
Apolipoprotein A1	ApoA1	1	0.015146	0.00224647	1.57415e-11
Apolipoprotein A1	ApoA1	2	0.0167418	0.00229747	3.20607e-13
Apolipoprotein A1	ApoA1	3	-6.9754e-05	0.00216382	0.974284
Apolipoprotein B	ApoB	1	-0.00395591	0.00243205	0.103832
Apolipoprotein B	ApoB	2	-0.00305972	0.00246551	0.214607
Apolipoprotein B	ApoB	3	0.00366712	0.002485	0.140028
Average diameter for HDL particles	HDL_size	1	0.023106	0.0021663	1.54392e-26
Average diameter for HDL particles	HDL_size	2	0.0294168	0.00220346	1.34376e-40
Average diameter for HDL particles	HDL_size	3	0.00174741	0.00202202	0.387488
Average diameter for LDL particles	LDL_size	1	0.0172729	0.00234428	1.75198e-13
Average diameter for LDL particles	LDL_size	2	0.0191991	0.00240281	1.36933e-15
Average diameter for LDL particles	LDL_size	3	0.00502007	0.0023939	0.0359957
Average diameter for VLDL particles	VLDL_size	1	-0.0242641	0.00229481	4.1591e-26
Average diameter for VLDL particles	VLDL_size	2	-0.0298887	0.00232672	1.01336e-37
Average diameter for VLDL particles	VLDL_size	3	-0.00575029	0.0022116	0.00932287
Cholesterol in chylomicrons and extremely large VLDL	XXL_VLDL_C	1	-0.0254247	0.00242701	1.17164e-25
Cholesterol in chylomicrons and extremely large VLDL	XXL_VLDL_C	2	-0.0302451	0.00245048	5.87587e-35
Cholesterol in chylomicrons and extremely large VLDL	XXL_VLDL_C	3	-0.0060994	0.00234837	0.00939846
Cholesterol in IDL	IDL_C	1	0.00917383	0.00233621	8.6174e-05
Cholesterol in IDL	IDL_C	2	0.0120264	0.0023784	4.28177e-07
Cholesterol in IDL	IDL_C	3	0.00702642	0.00239031	0.00328817
Cholesterol in large HDL	L_HDL_C	1	0.0256369	0.00217876	6.25358e-32
Cholesterol in large HDL	L_HDL_C	2	0.0313015	0.00221507	2.87102e-45
Cholesterol in large HDL	L_HDL_C	3	0.00287915	0.00200631	0.15128
Cholesterol in large LDL	L_LDL_C	1	0.00577217	0.0023676	0.0147722
Cholesterol in large LDL	L_LDL_C	2	0.00697936	0.0024069	0.00373614
Cholesterol in large LDL	L_LDL_C	3	0.00526107	0.00243022	0.0304027
Cholesterol in large VLDL	L_VLDL_C	1	-0.0218423	0.00250875	3.20891e-18
Cholesterol in large VLDL	L_VLDL_C	2	-0.02518	0.00252921	2.47925e-23
Cholesterol in large VLDL	L_VLDL_C	3	-0.00302707	0.0024476	0.216185
Cholesterol in medium HDL	M_HDL_C	1	0.0165395	0.00225595	2.30266e-13
Cholesterol in medium HDL	M_HDL_C	2	0.01775	0.00231424	1.74585e-14
Cholesterol in medium HDL	M_HDL_C	3	7.56945e-05	0.0021702	0.972176
Cholesterol in medium LDL	M_LDL_C	1	-0.00440494	0.00242547	0.0693571
Cholesterol in medium LDL	M_LDL_C	2	-0.0053009	0.00245981	0.0311652
Cholesterol in medium LDL	M_LDL_C	3	0.00319878	0.00247503	0.196217
Cholesterol in medium VLDL	M_VLDL_C	1	-0.000805589	0.00242241	0.739469
Cholesterol in medium VLDL	M_VLDL_C	2	0.000288816	0.00246484	0.906722
Cholesterol in medium VLDL	M_VLDL_C	3	0.0047333	0.00248762	0.0570795
Cholesterol in small HDL	S_HDL_C	1	-0.0012229	0.0024419	0.616513
Cholesterol in small HDL	S_HDL_C	2	-0.00630822	0.00249941	0.0116093
Cholesterol in small HDL	S_HDL_C	3	-5.70312e-05	0.00246837	0.981567
Cholesterol in small LDL	S_LDL_C	1	-0.00269291	0.00241658	0.265133
Cholesterol in small LDL	S_LDL_C	2	-0.00283974	0.00245753	0.247879
Cholesterol in small LDL	S_LDL_C	3	0.00405012	0.00247732	0.10208
Cholesterol in small VLDL	S_VLDL_C	1	-0.0119987	0.00253417	2.19776e-06
Cholesterol in small VLDL	S_VLDL_C	2	-0.0125625	0.00255828	9.10603e-07
Cholesterol in small VLDL	S_VLDL_C	3	0.00157597	0.00254424	0.535638
Cholesterol in very large HDL	XL_HDL_C	1	0.0265974	0.00229254	4.34228e-31
Cholesterol in very large HDL	XL_HDL_C	2	0.0340091	0.00232521	2.29953e-48
Cholesterol in very large HDL	XL_HDL_C	3	0.00441031	0.00213875	0.0392021
Cholesterol in very large VLDL	XL_VLDL_C	1	-0.0221443	0.00248981	6.04541e-19
Cholesterol in very large VLDL	XL_VLDL_C	2	-0.0257594	0.00251265	1.21437e-24
Cholesterol in very large VLDL	XL_VLDL_C	3	-0.00252943	0.0024199	0.295906
Cholesterol in very small VLDL	XS_VLDL_C	1	-0.000502896	0.00238163	0.832766
Cholesterol in very small VLDL	XS_VLDL_C	2	0.0029677	0.00240973	0.218122
Cholesterol in very small VLDL	XS_VLDL_C	3	0.00369839	0.00243749	0.129197
Cholesterol to total lipids ratio in chylomicrons and extremely large VLDL	XXL_VLDL_C_pct	1	0.0114024	0.00257252	9.33568e-06
Cholesterol to total lipids ratio in chylomicrons and extremely large VLDL	XXL_VLDL_C_pct	2	0.011433	0.00265625	1.67866e-05
Cholesterol to total lipids ratio in chylomicrons and extremely large VLDL	XXL_VLDL_C_pct	3	0.002825	0.00267624	0.291162
Cholesterol to total lipids ratio in IDL	IDL_C_pct	1	0.0222244	0.00237002	6.98266e-21
Cholesterol to total lipids ratio in IDL	IDL_C_pct	2	0.0231658	0.00242391	1.25233e-21
Cholesterol to total lipids ratio in IDL	IDL_C_pct	3	0.0111634	0.00240368	3.41924e-06
Cholesterol to total lipids ratio in large HDL	L_HDL_C_pct	1	0.0303925	0.00225298	2.04542e-41
Cholesterol to total lipids ratio in large HDL	L_HDL_C_pct	2	0.0351858	0.00227733	9.43462e-54
Cholesterol to total lipids ratio in large HDL	L_HDL_C_pct	3	0.00745508	0.00212001	0.000437558
Cholesterol to total lipids ratio in large LDL	L_LDL_C_pct	1	0.0254663	0.00232437	6.57308e-28
Cholesterol to total lipids ratio in large LDL	L_LDL_C_pct	2	0.0278196	0.00237147	9.55869e-32
Cholesterol to total lipids ratio in large LDL	L_LDL_C_pct	3	0.00710322	0.0022942	0.00196125
Cholesterol to total lipids ratio in large VLDL	L_VLDL_C_pct	1	0.012182	0.00249201	1.01889e-06
Cholesterol to total lipids ratio in large VLDL	L_VLDL_C_pct	2	0.0163655	0.00256479	1.77363e-10
Cholesterol to total lipids ratio in large VLDL	L_VLDL_C_pct	3	0.00833232	0.00257851	0.00123232
Cholesterol to total lipids ratio in medium HDL	M_HDL_C_pct	1	0.0283038	0.00237639	1.13195e-32
Cholesterol to total lipids ratio in medium HDL	M_HDL_C_pct	2	0.0314919	0.00241379	7.47094e-39
Cholesterol to total lipids ratio in medium HDL	M_HDL_C_pct	3	0.00577473	0.00227705	0.0112133
Cholesterol to total lipids ratio in medium LDL	M_LDL_C_pct	1	0.00874312	0.00242242	0.000307315
Cholesterol to total lipids ratio in medium LDL	M_LDL_C_pct	2	0.00908976	0.0024932	0.00026676
Cholesterol to total lipids ratio in medium LDL	M_LDL_C_pct	3	0.00407437	0.00250581	0.103961
Cholesterol to total lipids ratio in medium VLDL	M_VLDL_C_pct	1	0.0240351	0.0023424	1.10576e-24
Cholesterol to total lipids ratio in medium VLDL	M_VLDL_C_pct	2	0.0300318	0.0023905	3.73424e-36
Cholesterol to total lipids ratio in medium VLDL	M_VLDL_C_pct	3	0.0106527	0.00233094	4.88336e-06
Cholesterol to total lipids ratio in small HDL	S_HDL_C_pct	1	0.0189317	0.00236957	1.37729e-15
Cholesterol to total lipids ratio in small HDL	S_HDL_C_pct	2	0.0192009	0.00242255	2.30217e-15
Cholesterol to total lipids ratio in small HDL	S_HDL_C_pct	3	0.00743889	0.0024174	0.00209028
Cholesterol to total lipids ratio in small LDL	S_LDL_C_pct	1	0.0109194	0.0024032	5.53794e-06
Cholesterol to total lipids ratio in small LDL	S_LDL_C_pct	2	0.00704663	0.00247548	0.00442075
Cholesterol to total lipids ratio in small LDL	S_LDL_C_pct	3	0.00876261	0.00250152	0.000460525
Cholesterol to total lipids ratio in small VLDL	S_VLDL_C_pct	1	0.0170158	0.00237946	8.70046e-13
Cholesterol to total lipids ratio in small VLDL	S_VLDL_C_pct	2	0.0206961	0.00244364	2.52008e-17
Cholesterol to total lipids ratio in small VLDL	S_VLDL_C_pct	3	0.0125772	0.00245507	3.01688e-07
Cholesterol to total lipids ratio in very large HDL	XL_HDL_C_pct	1	-0.00615052	0.00217085	0.00460941
Cholesterol to total lipids ratio in very large HDL	XL_HDL_C_pct	2	-0.0105901	0.002229	2.02822e-06
Cholesterol to total lipids ratio in very large HDL	XL_HDL_C_pct	3	0.00271677	0.00221351	0.219694
Cholesterol to total lipids ratio in very large VLDL	XL_VLDL_C_pct	1	0.0276073	0.00244482	1.53239e-29
Cholesterol to total lipids ratio in very large VLDL	XL_VLDL_C_pct	2	0.0326528	0.00249663	4.91452e-39
Cholesterol to total lipids ratio in very large VLDL	XL_VLDL_C_pct	3	0.0122609	0.00243572	4.82225e-07
Cholesterol to total lipids ratio in very small VLDL	XS_VLDL_C_pct	1	0.0255171	0.00230757	2.12928e-28
Cholesterol to total lipids ratio in very small VLDL	XS_VLDL_C_pct	2	0.0292541	0.00235011	1.58116e-35
Cholesterol to total lipids ratio in very small VLDL	XS_VLDL_C_pct	3	0.0115403	0.00229292	4.84201e-07
Cholesteryl esters in chylomicrons and extremely large VLDL	XXL_VLDL_CE	1	-0.0235866	0.00242948	2.87447e-22
Cholesteryl esters in chylomicrons and extremely large VLDL	XXL_VLDL_CE	2	-0.0286079	0.00245417	2.28352e-31
Cholesteryl esters in chylomicrons and extremely large VLDL	XXL_VLDL_CE	3	-0.00465423	0.00235409	0.0480368
Cholesteryl esters in HDL	HDL_CE	1	0.0230516	0.00221733	2.70653e-25
Cholesteryl esters in HDL	HDL_CE	2	0.0262512	0.00226596	5.28337e-31
Cholesteryl esters in HDL	HDL_CE	3	0.0022858	0.00207941	0.271662
Cholesteryl esters in IDL	IDL_CE	1	0.009679	0.00233825	3.4864e-05
Cholesteryl esters in IDL	IDL_CE	2	0.0123488	0.0023835	2.21446e-07
Cholesteryl esters in IDL	IDL_CE	3	0.00732207	0.00239428	0.00222798
Cholesteryl esters in large HDL	L_HDL_CE	1	0.0262254	0.00218755	4.43434e-33
Cholesteryl esters in large HDL	L_HDL_CE	2	0.0318086	0.00222376	2.45051e-46
Cholesteryl esters in large HDL	L_HDL_CE	3	0.00303122	0.00201096	0.131727
Cholesteryl esters in large LDL	L_LDL_CE	1	0.00403923	0.0023769	0.0892542
Cholesteryl esters in large LDL	L_LDL_CE	2	0.00495038	0.00241365	0.0402719
Cholesteryl esters in large LDL	L_LDL_CE	3	0.00451678	0.00243833	0.0639725
Cholesteryl esters in large VLDL	L_VLDL_CE	1	-0.0187541	0.00254432	1.71448e-13
Cholesteryl esters in large VLDL	L_VLDL_CE	2	-0.0213531	0.00256777	9.29687e-17
Cholesteryl esters in large VLDL	L_VLDL_CE	3	-0.00164331	0.00250895	0.512483
Cholesteryl esters in LDL	LDL_CE	1	2.43117e-05	0.00239811	0.991911
Cholesteryl esters in LDL	LDL_CE	2	0.000201254	0.00243176	0.934042
Cholesteryl esters in LDL	LDL_CE	3	0.0037734	0.00245643	0.124512
Cholesteryl esters in medium HDL	M_HDL_CE	1	0.0169121	0.00226505	8.33782e-14
Cholesteryl esters in medium HDL	M_HDL_CE	2	0.017922	0.00232481	1.28672e-14
Cholesteryl esters in medium HDL	M_HDL_CE	3	0.000209963	0.00218119	0.923314
Cholesteryl esters in medium LDL	M_LDL_CE	1	-0.00740338	0.00243482	0.00236186
Cholesteryl esters in medium LDL	M_LDL_CE	2	-0.00871506	0.00246283	0.000402491
Cholesteryl esters in medium LDL	M_LDL_CE	3	0.00211671	0.00246912	0.391297
Cholesteryl esters in medium VLDL	M_VLDL_CE	1	0.00475242	0.00237812	0.0456781
Cholesteryl esters in medium VLDL	M_VLDL_CE	2	0.00662527	0.00242879	0.00637745
Cholesteryl esters in medium VLDL	M_VLDL_CE	3	0.00664284	0.00245457	0.00680537
Cholesteryl esters in small HDL	S_HDL_CE	1	-0.00105783	0.00246918	0.668351
Cholesteryl esters in small HDL	S_HDL_CE	2	-0.00692263	0.00253377	0.00629414
Cholesteryl esters in small HDL	S_HDL_CE	3	0.00065876	0.00250925	0.792912
Cholesteryl esters in small LDL	S_LDL_CE	1	-0.00564993	0.00241866	0.0194957
Cholesteryl esters in small LDL	S_LDL_CE	2	-0.00631998	0.0024511	0.00992746
Cholesteryl esters in small LDL	S_LDL_CE	3	0.00297449	0.00246279	0.227139
Cholesteryl esters in small VLDL	S_VLDL_CE	1	-0.0141928	0.00256355	3.09986e-08
Cholesteryl esters in small VLDL	S_VLDL_CE	2	-0.0150897	0.00258538	5.35547e-09
Cholesteryl esters in small VLDL	S_VLDL_CE	3	0.00110778	0.00255768	0.66493
Cholesteryl esters in very large HDL	XL_HDL_CE	1	0.0268533	0.00226583	2.28891e-32
Cholesteryl esters in very large HDL	XL_HDL_CE	2	0.0339629	0.00229782	2.37518e-49
Cholesteryl esters in very large HDL	XL_HDL_CE	3	0.00415533	0.00210157	0.0480176
Cholesteryl esters in very large VLDL	XL_VLDL_CE	1	-0.0191979	0.00251863	2.5253e-14
Cholesteryl esters in very large VLDL	XL_VLDL_CE	2	-0.0227312	0.00254533	4.35182e-19
Cholesteryl esters in very large VLDL	XL_VLDL_CE	3	-0.000635166	0.0024653	0.796684
Cholesteryl esters in very small VLDL	XS_VLDL_CE	1	0.00243134	0.00236164	0.303242
Cholesteryl esters in very small VLDL	XS_VLDL_CE	2	0.006084	0.00239573	0.011103
Cholesteryl esters in very small VLDL	XS_VLDL_CE	3	0.00471905	0.00242184	0.0513554
Cholesteryl esters in VLDL	VLDL_CE	1	-0.00985001	0.00250402	8.37438e-05
Cholesteryl esters in VLDL	VLDL_CE	2	-0.00997444	0.00253251	8.20618e-05
Cholesteryl esters in VLDL	VLDL_CE	3	0.00218737	0.00253063	0.387395
Cholesteryl esters to total lipids ratio in chylomicrons and extremely large VLDL	XXL_VLDL_CE_pct	1	0.0122063	0.0026274	3.3953e-06
Cholesteryl esters to total lipids ratio in chylomicrons and extremely large VLDL	XXL_VLDL_CE_pct	2	0.0110284	0.00271286	4.80481e-05
Cholesteryl esters to total lipids ratio in chylomicrons and extremely large VLDL	XXL_VLDL_CE_pct	3	0.00626364	0.00274388	0.0224476
Cholesteryl esters to total lipids ratio in IDL	IDL_CE_pct	1	0.0225939	0.00237482	1.89766e-21
Cholesteryl esters to total lipids ratio in IDL	IDL_CE_pct	2	0.0226427	0.00242056	8.68405e-21
Cholesteryl esters to total lipids ratio in IDL	IDL_CE_pct	3	0.0118559	0.00240436	8.2033e-07
Cholesteryl esters to total lipids ratio in large HDL	L_HDL_CE_pct	1	0.030329	0.00222344	2.63626e-42
Cholesteryl esters to total lipids ratio in large HDL	L_HDL_CE_pct	2	0.0337339	0.00224375	5.35806e-51
Cholesteryl esters to total lipids ratio in large HDL	L_HDL_CE_pct	3	0.00733999	0.00210113	0.000477332
Cholesteryl esters to total lipids ratio in large LDL	L_LDL_CE_pct	1	0.00380438	0.00242689	0.116981
Cholesteryl esters to total lipids ratio in large LDL	L_LDL_CE_pct	2	0.00234758	0.00249561	0.346871
Cholesteryl esters to total lipids ratio in large LDL	L_LDL_CE_pct	3	-0.00220279	0.00252163	0.382362
Cholesteryl esters to total lipids ratio in large VLDL	L_VLDL_CE_pct	1	0.0197484	0.00240595	2.28822e-16
Cholesteryl esters to total lipids ratio in large VLDL	L_VLDL_CE_pct	2	0.0254704	0.00246938	6.35027e-25
Cholesteryl esters to total lipids ratio in large VLDL	L_VLDL_CE_pct	3	0.00966315	0.00244275	7.63486e-05
Cholesteryl esters to total lipids ratio in medium HDL	M_HDL_CE_pct	1	0.026799	0.00236887	1.20824e-29
Cholesteryl esters to total lipids ratio in medium HDL	M_HDL_CE_pct	2	0.0287417	0.00239861	4.767e-33
Cholesteryl esters to total lipids ratio in medium HDL	M_HDL_CE_pct	3	0.00620729	0.00230493	0.00708219
Cholesteryl esters to total lipids ratio in medium LDL	M_LDL_CE_pct	1	-0.0190586	0.0025094	3.12288e-14
Cholesteryl esters to total lipids ratio in medium LDL	M_LDL_CE_pct	2	-0.0220297	0.00254683	5.27725e-18
Cholesteryl esters to total lipids ratio in medium LDL	M_LDL_CE_pct	3	-0.00489787	0.0025259	0.0524984
Cholesteryl esters to total lipids ratio in medium VLDL	M_VLDL_CE_pct	1	0.0258001	0.00234354	3.66717e-28
Cholesteryl esters to total lipids ratio in medium VLDL	M_VLDL_CE_pct	2	0.0316555	0.00238606	4.08933e-40
Cholesteryl esters to total lipids ratio in medium VLDL	M_VLDL_CE_pct	3	0.0112309	0.00231661	1.25022e-06
Cholesteryl esters to total lipids ratio in small HDL	S_HDL_CE_pct	1	0.0139472	0.00235048	2.97576e-09
Cholesteryl esters to total lipids ratio in small HDL	S_HDL_CE_pct	2	0.0117664	0.00239465	8.96239e-07
Cholesteryl esters to total lipids ratio in small HDL	S_HDL_CE_pct	3	0.00698338	0.00241459	0.0038274
Cholesteryl esters to total lipids ratio in small LDL	S_LDL_CE_pct	1	-0.0104506	0.00249752	2.86325e-05
Cholesteryl esters to total lipids ratio in small LDL	S_LDL_CE_pct	2	-0.0158799	0.00253129	3.55468e-10
Cholesteryl esters to total lipids ratio in small LDL	S_LDL_CE_pct	3	4.3007e-05	0.0025152	0.986358
Cholesteryl esters to total lipids ratio in small VLDL	S_VLDL_CE_pct	1	0.00973332	0.00242765	6.09527e-05
Cholesteryl esters to total lipids ratio in small VLDL	S_VLDL_CE_pct	2	0.0123881	0.00249959	7.21286e-07
Cholesteryl esters to total lipids ratio in small VLDL	S_VLDL_CE_pct	3	0.011868	0.00252389	2.57835e-06
Cholesteryl esters to total lipids ratio in very large HDL	XL_HDL_CE_pct	1	0.0125275	0.00213102	4.15684e-09
Cholesteryl esters to total lipids ratio in very large HDL	XL_HDL_CE_pct	2	0.0105641	0.00219003	1.4124e-06
Cholesteryl esters to total lipids ratio in very large HDL	XL_HDL_CE_pct	3	0.00425482	0.00219951	0.0530637
Cholesteryl esters to total lipids ratio in very large VLDL	XL_VLDL_CE_pct	1	0.0288108	0.00243977	3.80127e-32
Cholesteryl esters to total lipids ratio in very large VLDL	XL_VLDL_CE_pct	2	0.0331305	0.0024904	2.51963e-40
Cholesteryl esters to total lipids ratio in very large VLDL	XL_VLDL_CE_pct	3	0.0131122	0.00243151	6.97063e-08
Cholesteryl esters to total lipids ratio in very small VLDL	XS_VLDL_CE_pct	1	0.0269859	0.00230772	1.47837e-31
Cholesteryl esters to total lipids ratio in very small VLDL	XS_VLDL_CE_pct	2	0.0306811	0.00234511	4.6385e-39
Cholesteryl esters to total lipids ratio in very small VLDL	XS_VLDL_CE_pct	3	0.0117733	0.00227547	2.29869e-07
Citrate	Citrate	1	-0.000510422	0.00244637	0.834726
Citrate	Citrate	2	-0.00135848	0.00247626	0.58328
Citrate	Citrate	3	-0.0040568	0.00248461	0.102521
Clinical LDL cholesterol	Clinical_LDL_C	1	0.00356591	0.00238727	0.135255
Clinical LDL cholesterol	Clinical_LDL_C	2	0.00439775	0.00243185	0.0705498
Clinical LDL cholesterol	Clinical_LDL_C	3	0.00592849	0.00245884	0.0159077
Concentration of chylomicrons and extremely large VLDL particles	XXL_VLDL_P	1	-0.0263325	0.00239298	3.87542e-28
Concentration of chylomicrons and extremely large VLDL particles	XXL_VLDL_P	2	-0.0303119	0.00241773	5.15981e-36
Concentration of chylomicrons and extremely large VLDL particles	XXL_VLDL_P	3	-0.00637569	0.00231506	0.00588877
Concentration of HDL particles	HDL_P	1	0.0124393	0.00228576	5.28583e-08
Concentration of HDL particles	HDL_P	2	0.0123385	0.0023382	1.31825e-07
Concentration of HDL particles	HDL_P	3	0.000145066	0.00223474	0.948243
Concentration of IDL particles	IDL_P	1	0.000944904	0.00240135	0.69396
Concentration of IDL particles	IDL_P	2	0.0031655	0.00244637	0.195684
Concentration of IDL particles	IDL_P	3	0.00643858	0.00247338	0.00923949
Concentration of large HDL particles	L_HDL_P	1	0.0243542	0.00215943	1.7969e-29
Concentration of large HDL particles	L_HDL_P	2	0.0299103	0.00219663	3.67656e-42
Concentration of large HDL particles	L_HDL_P	3	0.0022721	0.00199408	0.254533
Concentration of large LDL particles	L_LDL_P	1	-0.000296374	0.00239824	0.901648
Concentration of large LDL particles	L_LDL_P	2	0.000825872	0.00244058	0.73507
Concentration of large LDL particles	L_LDL_P	3	0.00424733	0.00246538	0.0849318
Concentration of large VLDL particles	L_VLDL_P	1	-0.024389	0.00244843	2.34718e-23
Concentration of large VLDL particles	L_VLDL_P	2	-0.0283817	0.00246654	1.3114e-30
Concentration of large VLDL particles	L_VLDL_P	3	-0.00482521	0.00236883	0.0416587
Concentration of LDL particles	LDL_P	1	-0.0031477	0.00242354	0.194017
Concentration of LDL particles	LDL_P	2	-0.00239853	0.00245931	0.329422
Concentration of LDL particles	LDL_P	3	0.00353975	0.00248017	0.15352
Concentration of medium HDL particles	M_HDL_P	1	0.013634	0.00225294	1.44169e-09
Concentration of medium HDL particles	M_HDL_P	2	0.0146447	0.00230872	2.266e-10
Concentration of medium HDL particles	M_HDL_P	3	-0.00082156	0.00218081	0.706381
Concentration of medium LDL particles	M_LDL_P	1	-0.00750523	0.00245319	0.00221891
Concentration of medium LDL particles	M_LDL_P	2	-0.00769191	0.00248193	0.0019415
Concentration of medium LDL particles	M_LDL_P	3	0.00210825	0.0024937	0.397873
Concentration of medium VLDL particles	M_VLDL_P	1	-0.0120922	0.00247985	1.08412e-06
Concentration of medium VLDL particles	M_VLDL_P	2	-0.013342	0.00250439	9.99448e-08
Concentration of medium VLDL particles	M_VLDL_P	3	0.000379435	0.00249299	0.879029
Concentration of small HDL particles	S_HDL_P	1	-0.00420897	0.00246108	0.0872317
Concentration of small HDL particles	S_HDL_P	2	-0.00961199	0.00251154	0.000129775
Concentration of small HDL particles	S_HDL_P	3	-0.000407968	0.00248012	0.869342
Concentration of small LDL particles	S_LDL_P	1	-0.0068233	0.00245275	0.00540574
Concentration of small LDL particles	S_LDL_P	2	-0.00606213	0.00248171	0.0145796
Concentration of small LDL particles	S_LDL_P	3	0.00256537	0.00249386	0.303638
Concentration of small VLDL particles	S_VLDL_P	1	-0.0192798	0.00251162	1.66174e-14
Concentration of small VLDL particles	S_VLDL_P	2	-0.0212084	0.00251767	3.72041e-17
Concentration of small VLDL particles	S_VLDL_P	3	-0.00303046	0.00247242	0.220313
Concentration of very large HDL particles	XL_HDL_P	1	0.024998	0.0022804	6.1597e-28
Concentration of very large HDL particles	XL_HDL_P	2	0.0323852	0.00231446	2.02257e-44
Concentration of very large HDL particles	XL_HDL_P	3	0.00367685	0.00214023	0.0858073
Concentration of very large VLDL particles	XL_VLDL_P	1	-0.0261559	0.00244425	1.06093e-26
Concentration of very large VLDL particles	XL_VLDL_P	2	-0.0304836	0.00246297	3.84119e-35
Concentration of very large VLDL particles	XL_VLDL_P	3	-0.00528248	0.00234733	0.0244257
Concentration of very small VLDL particles	XS_VLDL_P	1	-0.00882342	0.00244224	0.000303101
Concentration of very small VLDL particles	XS_VLDL_P	2	-0.00635311	0.00245349	0.00961605
Concentration of very small VLDL particles	XS_VLDL_P	3	0.000922093	0.00247168	0.709103
Concentration of VLDL particles	VLDL_P	1	-0.0167134	0.00249593	2.15625e-11
Concentration of VLDL particles	VLDL_P	2	-0.0175502	0.00250443	2.44812e-12
Concentration of VLDL particles	VLDL_P	3	-0.00158863	0.00247859	0.521563
Creatinine	Creatinine	1	-0.00323787	0.00216711	0.135156
Creatinine	Creatinine	2	-0.00407788	0.00220612	0.0645433
Creatinine	Creatinine	3	0.00849398	0.00219371	0.000108074
Degree of unsaturation	Unsaturation	1	0.00876814	0.00229906	0.000136978
Degree of unsaturation	Unsaturation	2	0.0119806	0.00234049	3.08336e-07
Degree of unsaturation	Unsaturation	3	-0.00615797	0.00226086	0.00645681
Docosahexaenoic acid	DHA	1	-0.00441016	0.00231156	0.0564119
Docosahexaenoic acid	DHA	2	-0.000741794	0.00228612	0.745578
Docosahexaenoic acid	DHA	3	-0.0122887	0.00224068	4.16617e-08
Free cholesterol in chylomicrons and extremely large VLDL	XXL_VLDL_FC	1	-0.0266256	0.0024162	3.26073e-28
Free cholesterol in chylomicrons and extremely large VLDL	XXL_VLDL_FC	2	-0.0310272	0.00244008	5.38349e-37
Free cholesterol in chylomicrons and extremely large VLDL	XXL_VLDL_FC	3	-0.00723207	0.00234132	0.00200993
Free cholesterol in HDL	HDL_FC	1	0.0195838	0.00218833	3.67411e-19
Free cholesterol in HDL	HDL_FC	2	0.0237544	0.00222964	1.76302e-26
Free cholesterol in HDL	HDL_FC	3	0.00136899	0.00206448	0.507258
Free cholesterol in IDL	IDL_FC	1	0.00758154	0.00233308	0.00115634
Free cholesterol in IDL	IDL_FC	2	0.0108962	0.00236733	4.17823e-06
Free cholesterol in IDL	IDL_FC	3	0.00604758	0.00238264	0.0111454
Free cholesterol in large HDL	L_HDL_FC	1	0.0235186	0.00216726	2.06793e-27
Free cholesterol in large HDL	L_HDL_FC	2	0.0294643	0.00220439	1.08499e-40
Free cholesterol in large HDL	L_HDL_FC	3	0.00233851	0.00201302	0.245366
Free cholesterol in large LDL	L_LDL_FC	1	0.010199	0.00234908	1.41605e-05
Free cholesterol in large LDL	L_LDL_FC	2	0.0121625	0.00239511	3.8242e-07
Free cholesterol in large LDL	L_LDL_FC	3	0.00706952	0.00241138	0.00337202
Free cholesterol in large VLDL	L_VLDL_FC	1	-0.0244609	0.00247201	4.54187e-23
Free cholesterol in large VLDL	L_VLDL_FC	2	-0.0285063	0.00249061	2.65725e-30
Free cholesterol in large VLDL	L_VLDL_FC	3	-0.00431897	0.00238704	0.0704022
Free cholesterol in LDL	LDL_FC	1	0.00814819	0.00236527	0.000571579
Free cholesterol in LDL	LDL_FC	2	0.00960741	0.00241372	6.88952e-05
Free cholesterol in LDL	LDL_FC	3	0.00676284	0.00243685	0.00551771
Free cholesterol in medium HDL	M_HDL_FC	1	0.0147899	0.00223342	3.57001e-11
Free cholesterol in medium HDL	M_HDL_FC	2	0.0167635	0.0022845	2.1952e-13
Free cholesterol in medium HDL	M_HDL_FC	3	-0.000455071	0.00214615	0.832076
Free cholesterol in medium LDL	M_LDL_FC	1	0.00389662	0.00239456	0.103682
Free cholesterol in medium LDL	M_LDL_FC	2	0.00414593	0.0024453	0.0899911
Free cholesterol in medium LDL	M_LDL_FC	3	0.0058501	0.00247314	0.0180109
Free cholesterol in medium VLDL	M_VLDL_FC	1	-0.0082589	0.00247155	0.000833495
Free cholesterol in medium VLDL	M_VLDL_FC	2	-0.00834969	0.0025003	0.000839842
Free cholesterol in medium VLDL	M_VLDL_FC	3	0.00178428	0.00250694	0.476632
Free cholesterol in small HDL	S_HDL_FC	1	-0.00106341	0.00237032	0.653696
Free cholesterol in small HDL	S_HDL_FC	2	-0.00309906	0.00239837	0.19631
Free cholesterol in small HDL	S_HDL_FC	3	-0.00182819	0.00235951	0.438451
Free cholesterol in small LDL	S_LDL_FC	1	0.00518606	0.00240675	0.0311812
Free cholesterol in small LDL	S_LDL_FC	2	0.00635654	0.00246594	0.00994734
Free cholesterol in small LDL	S_LDL_FC	3	0.00634879	0.0024945	0.0109267
Free cholesterol in small VLDL	S_VLDL_FC	1	-0.00785072	0.00247618	0.00152253
Free cholesterol in small VLDL	S_VLDL_FC	2	-0.00785015	0.00250568	0.00173147
Free cholesterol in small VLDL	S_VLDL_FC	3	0.0023396	0.00251245	0.351752
Free cholesterol in very large HDL	XL_HDL_FC	1	0.0245992	0.00240268	1.39688e-24
Free cholesterol in very large HDL	XL_HDL_FC	2	0.0329132	0.00244152	2.32767e-41
Free cholesterol in very large HDL	XL_HDL_FC	3	0.00532071	0.00230423	0.0209409
Free cholesterol in very large VLDL	XL_VLDL_FC	1	-0.0249176	0.00245861	4.03747e-24
Free cholesterol in very large VLDL	XL_VLDL_FC	2	-0.0284689	0.00247885	1.69049e-30
Free cholesterol in very large VLDL	XL_VLDL_FC	3	-0.00464159	0.00237819	0.0509742
Free cholesterol in very small VLDL	XS_VLDL_FC	1	-0.00770843	0.00243389	0.00154026
Free cholesterol in very small VLDL	XS_VLDL_FC	2	-0.00482768	0.00244601	0.0484205
Free cholesterol in very small VLDL	XS_VLDL_FC	3	0.000994522	0.00246832	0.687012
Free cholesterol in VLDL	VLDL_FC	1	-0.0180106	0.00249417	5.21566e-13
Free cholesterol in VLDL	VLDL_FC	2	-0.0195821	0.00250931	6.10137e-15
Free cholesterol in VLDL	VLDL_FC	3	-0.00172853	0.00246966	0.483989
Free cholesterol to total lipids ratio in chylomicrons and extremely large VLDL	XXL_VLDL_FC_pct	1	0.00800311	0.00252875	0.00155243
Free cholesterol to total lipids ratio in chylomicrons and extremely large VLDL	XXL_VLDL_FC_pct	2	0.00992524	0.00260977	0.000143036
Free cholesterol to total lipids ratio in chylomicrons and extremely large VLDL	XXL_VLDL_FC_pct	3	-0.00278324	0.00261104	0.286451
Free cholesterol to total lipids ratio in IDL	IDL_FC_pct	1	0.00788958	0.00230122	0.000607452
Free cholesterol to total lipids ratio in IDL	IDL_FC_pct	2	0.0104676	0.00236795	9.86224e-06
Free cholesterol to total lipids ratio in IDL	IDL_FC_pct	3	0.00301926	0.00237444	0.203532
Free cholesterol to total lipids ratio in large HDL	L_HDL_FC_pct	1	0.0174903	0.00221159	2.64763e-15
Free cholesterol to total lipids ratio in large HDL	L_HDL_FC_pct	2	0.0249252	0.00225309	2.02433e-28
Free cholesterol to total lipids ratio in large HDL	L_HDL_FC_pct	3	0.00513823	0.00218782	0.0188494
Free cholesterol to total lipids ratio in large LDL	L_LDL_FC_pct	1	0.0292101	0.00239656	3.91643e-34
Free cholesterol to total lipids ratio in large LDL	L_LDL_FC_pct	2	0.0337417	0.00243128	9.99215e-44
Free cholesterol to total lipids ratio in large LDL	L_LDL_FC_pct	3	0.0113816	0.00233895	1.14096e-06
Free cholesterol to total lipids ratio in large VLDL	L_VLDL_FC_pct	1	-0.0116475	0.00263762	1.0075e-05
Free cholesterol to total lipids ratio in large VLDL	L_VLDL_FC_pct	2	-0.0125324	0.00269276	3.26066e-06
Free cholesterol to total lipids ratio in large VLDL	L_VLDL_FC_pct	3	0.00207656	0.00267714	0.43795
Free cholesterol to total lipids ratio in medium HDL	M_HDL_FC_pct	1	0.0218714	0.00221176	4.84407e-23
Free cholesterol to total lipids ratio in medium HDL	M_HDL_FC_pct	2	0.0273305	0.00224594	4.98208e-34
Free cholesterol to total lipids ratio in medium HDL	M_HDL_FC_pct	3	0.00266142	0.00207999	0.200713
Free cholesterol to total lipids ratio in medium LDL	M_LDL_FC_pct	1	0.0285039	0.00237047	2.86919e-33
Free cholesterol to total lipids ratio in medium LDL	M_LDL_FC_pct	2	0.0324382	0.00238613	4.95906e-42
Free cholesterol to total lipids ratio in medium LDL	M_LDL_FC_pct	3	0.00910229	0.00228694	6.8959e-05
Free cholesterol to total lipids ratio in medium VLDL	M_VLDL_FC_pct	1	0.0182471	0.00235004	8.31239e-15
Free cholesterol to total lipids ratio in medium VLDL	M_VLDL_FC_pct	2	0.0243843	0.00240676	4.17735e-24
Free cholesterol to total lipids ratio in medium VLDL	M_VLDL_FC_pct	3	0.00880731	0.0023786	0.000213485
Free cholesterol to total lipids ratio in small HDL	S_HDL_FC_pct	1	0.0181773	0.00238324	2.43406e-14
Free cholesterol to total lipids ratio in small HDL	S_HDL_FC_pct	2	0.025771	0.00241387	1.38749e-26
Free cholesterol to total lipids ratio in small HDL	S_HDL_FC_pct	3	0.00274895	0.00232886	0.237853
Free cholesterol to total lipids ratio in small LDL	S_LDL_FC_pct	1	0.0245425	0.00236315	3.02484e-25
Free cholesterol to total lipids ratio in small LDL	S_LDL_FC_pct	2	0.0269399	0.00238828	1.75974e-29
Free cholesterol to total lipids ratio in small LDL	S_LDL_FC_pct	3	0.0101482	0.00234676	1.53235e-05
Free cholesterol to total lipids ratio in small VLDL	S_VLDL_FC_pct	1	0.023518	0.0023723	3.77655e-23
Free cholesterol to total lipids ratio in small VLDL	S_VLDL_FC_pct	2	0.0279133	0.00242128	1.02101e-30
Free cholesterol to total lipids ratio in small VLDL	S_VLDL_FC_pct	3	0.0113175	0.00238339	2.05419e-06
Free cholesterol to total lipids ratio in very large HDL	XL_HDL_FC_pct	1	-0.0220085	0.00217755	5.36486e-24
Free cholesterol to total lipids ratio in very large HDL	XL_HDL_FC_pct	2	-0.026698	0.00222047	2.90892e-33
Free cholesterol to total lipids ratio in very large HDL	XL_HDL_FC_pct	3	-0.000171313	0.00204348	0.933189
Free cholesterol to total lipids ratio in very large VLDL	XL_VLDL_FC_pct	1	0.0186474	0.00251154	1.14483e-13
Free cholesterol to total lipids ratio in very large VLDL	XL_VLDL_FC_pct	2	0.0255241	0.00257443	3.74948e-23
Free cholesterol to total lipids ratio in very large VLDL	XL_VLDL_FC_pct	3	0.00685495	0.00253301	0.0068067
Free cholesterol to total lipids ratio in very small VLDL	XS_VLDL_FC_pct	1	0.00730356	0.00226744	0.00127779
Free cholesterol to total lipids ratio in very small VLDL	XS_VLDL_FC_pct	2	0.00998394	0.00233236	1.86654e-05
Free cholesterol to total lipids ratio in very small VLDL	XS_VLDL_FC_pct	3	0.00638496	0.00234863	0.00655783
Glucose	Glucose	1	-0.0104852	0.00236882	9.60078e-06
Glucose	Glucose	2	-0.0118489	0.00240742	8.59665e-07
Glucose	Glucose	3	-0.002589	0.00241965	0.284627
Glutamine	Gln	1	0.0180692	0.00241129	6.78966e-14
Glutamine	Gln	2	0.0185919	0.00246771	4.98489e-14
Glutamine	Gln	3	0.00727471	0.00247313	0.00326745
Glycine	Gly	1	0.0253306	0.00252152	9.99018e-24
Glycine	Gly	2	0.0257834	0.00259349	2.85694e-23
Glycine	Gly	3	0.0115839	0.00258443	7.40087e-06
Glycoprotein acetyls	GlycA	1	-0.0289992	0.00247257	9.83553e-32
Glycoprotein acetyls	GlycA	2	-0.0338115	0.00245283	3.64979e-43
Glycoprotein acetyls	GlycA	3	-0.00309383	0.00225934	0.170895
HDL cholesterol	HDL_C	1	0.0223979	0.00220374	3.0081e-24
HDL cholesterol	HDL_C	2	0.0258277	0.00225087	1.9012e-30
HDL cholesterol	HDL_C	3	0.00210863	0.00206641	0.307527
Histidine	His	1	-0.000728882	0.00243322	0.764518
Histidine	His	2	-0.000846781	0.00250439	0.735275
Histidine	His	3	-0.00338936	0.00253332	0.180931
Isoleucine	Ile	1	-0.0164334	0.00248746	3.96582e-11
Isoleucine	Ile	2	-0.0183876	0.0025626	7.29132e-13
Isoleucine	Ile	3	-0.00161688	0.00254031	0.52446
Lactate	Lactate	1	-0.0104293	0.00247504	2.51473e-05
Lactate	Lactate	2	-0.0128787	0.00255158	4.49262e-07
Lactate	Lactate	3	-0.00807669	0.00257572	0.00171524
LDL cholesterol	LDL_C	1	0.00228414	0.00238838	0.338897
LDL cholesterol	LDL_C	2	0.00281907	0.00242634	0.245297
LDL cholesterol	LDL_C	3	0.00464604	0.00245239	0.0581641
Leucine	Leu	1	-0.0166929	0.00243573	7.27981e-12
Leucine	Leu	2	-0.0192847	0.00251019	1.58233e-14
Leucine	Leu	3	-0.00189522	0.00248432	0.445544
Linoleic acid	LA	1	0.0065321	0.00235705	0.00558491
Linoleic acid	LA	2	0.00625844	0.00240095	0.0091456
Linoleic acid	LA	3	0.004386	0.00243011	0.0711019
Monounsaturated fatty acids	MUFA	1	-0.020411	0.00235186	4.09813e-18
Monounsaturated fatty acids	MUFA	2	-0.0236485	0.00233476	4.29468e-24
Monounsaturated fatty acids	MUFA	3	-0.00443395	0.00226923	0.0507121
Omega-3 fatty acids	Omega_3	1	-0.0174136	0.00242773	7.42994e-13
Omega-3 fatty acids	Omega_3	2	-0.0154491	0.00236214	6.18784e-11
Omega-3 fatty acids	Omega_3	3	-0.0166966	0.00237143	1.93197e-12
Omega-6 fatty acids	Omega_6	1	0.00208206	0.00234701	0.375023
Omega-6 fatty acids	Omega_6	2	0.001315	0.00237142	0.579226
Omega-6 fatty acids	Omega_6	3	0.00197515	0.00239718	0.409975
Phenylalanine	Phe	1	-0.010406	0.00248207	2.76321e-05
Phenylalanine	Phe	2	-0.0100667	0.00255861	8.34791e-05
Phenylalanine	Phe	3	0.000379855	0.00257115	0.88255
Phosphatidylcholines	Phosphatidylc	1	0.00630299	0.00229705	0.00607216
Phosphatidylcholines	Phosphatidylc	2	0.00787505	0.00232159	0.000694045
Phosphatidylcholines	Phosphatidylc	3	-0.000672595	0.00227274	0.767277
Phosphoglycerides	Phosphoglyc	1	0.00299586	0.00229947	0.192631
Phosphoglycerides	Phosphoglyc	2	0.00381323	0.00231663	0.0997628
Phosphoglycerides	Phosphoglyc	3	-0.00146165	0.00228175	0.521796
Phospholipids in chylomicrons and extremely large VLDL	XXL_VLDL_PL	1	-0.0265012	0.00242924	1.10208e-27
Phospholipids in chylomicrons and extremely large VLDL	XXL_VLDL_PL	2	-0.0311287	0.00245479	8.39186e-37
Phospholipids in chylomicrons and extremely large VLDL	XXL_VLDL_PL	3	-0.00627966	0.00234415	0.00738905
Phospholipids in HDL	HDL_PL	1	0.014332	0.00221685	1.02012e-10
Phospholipids in HDL	HDL_PL	2	0.0167954	0.00226735	1.30331e-13
Phospholipids in HDL	HDL_PL	3	-0.000821692	0.00213149	0.699867
Phospholipids in IDL	IDL_PL	1	0.00573543	0.00233763	0.0141493
Phospholipids in IDL	IDL_PL	2	0.00910761	0.00236846	0.000120487
Phospholipids in IDL	IDL_PL	3	0.00523354	0.00238835	0.0284351
Phospholipids in large HDL	L_HDL_PL	1	0.0214358	0.00216781	4.8669e-23
Phospholipids in large HDL	L_HDL_PL	2	0.0266198	0.00220971	2.1994e-33
Phospholipids in large HDL	L_HDL_PL	3	0.00100484	0.00202637	0.619981
Phospholipids in large LDL	L_LDL_PL	1	0.00339304	0.00238746	0.155267
Phospholipids in large LDL	L_LDL_PL	2	0.00411531	0.00242889	0.0902097
Phospholipids in large LDL	L_LDL_PL	3	0.00582762	0.00245424	0.017575
Phospholipids in large VLDL	L_VLDL_PL	1	-0.0246527	0.00246804	1.7761e-23
Phospholipids in large VLDL	L_VLDL_PL	2	-0.0288517	0.00249085	5.40344e-31
Phospholipids in large VLDL	L_VLDL_PL	3	-0.00441456	0.00238298	0.0639529
Phospholipids in LDL	LDL_PL	1	0.000626201	0.00240721	0.79476
Phospholipids in LDL	LDL_PL	2	0.00102555	0.00244838	0.675315
Phospholipids in LDL	LDL_PL	3	0.00509635	0.00247335	0.0393548
Phospholipids in medium HDL	M_HDL_PL	1	0.00750855	0.00226038	0.000894868
Phospholipids in medium HDL	M_HDL_PL	2	0.00762153	0.00231724	0.00100579
Phospholipids in medium HDL	M_HDL_PL	3	-0.00267085	0.00221838	0.228607
Phospholipids in medium LDL	M_LDL_PL	1	-0.00376465	0.00243458	0.122031
Phospholipids in medium LDL	M_LDL_PL	2	-0.00477919	0.00247504	0.053493
Phospholipids in medium LDL	M_LDL_PL	3	0.00402537	0.00248912	0.105844
Phospholipids in medium VLDL	M_VLDL_PL	1	-0.0108915	0.00247858	1.11346e-05
Phospholipids in medium VLDL	M_VLDL_PL	2	-0.0117155	0.00250516	2.92343e-06
Phospholipids in medium VLDL	M_VLDL_PL	3	0.000945848	0.00249955	0.705129
Phospholipids in small HDL	S_HDL_PL	1	-0.00811485	0.00242522	0.000820257
Phospholipids in small HDL	S_HDL_PL	2	-0.0128962	0.00246739	1.73176e-07
Phospholipids in small HDL	S_HDL_PL	3	-0.00346025	0.00241036	0.151129
Phospholipids in small LDL	S_LDL_PL	1	-0.00219254	0.00241579	0.364101
Phospholipids in small LDL	S_LDL_PL	2	-0.000170507	0.0024609	0.944762
Phospholipids in small LDL	S_LDL_PL	3	0.00344782	0.00248568	0.165424
Phospholipids in small VLDL	S_VLDL_PL	1	-0.0133079	0.00251361	1.1985e-07
Phospholipids in small VLDL	S_VLDL_PL	2	-0.0142633	0.00253141	1.7627e-08
Phospholipids in small VLDL	S_VLDL_PL	3	5.18925e-06	0.00251661	0.998355
Phospholipids in very large HDL	XL_HDL_PL	1	0.0239349	0.00225931	3.3441e-26
Phospholipids in very large HDL	XL_HDL_PL	2	0.031328	0.00229535	2.37321e-42
Phospholipids in very large HDL	XL_HDL_PL	3	0.00284133	0.00212281	0.180746
Phospholipids in very large VLDL	XL_VLDL_PL	1	-0.0255049	0.00245166	2.51501e-25
Phospholipids in very large VLDL	XL_VLDL_PL	2	-0.0294369	0.00247246	1.1968e-32
Phospholipids in very large VLDL	XL_VLDL_PL	3	-0.004733	0.00236182	0.0450785
Phospholipids in very small VLDL	XS_VLDL_PL	1	-0.0115608	0.00245676	2.53507e-06
Phospholipids in very small VLDL	XS_VLDL_PL	2	-0.00906499	0.00246593	0.000237034
Phospholipids in very small VLDL	XS_VLDL_PL	3	-0.00072099	0.00247979	0.771246
Phospholipids in VLDL	VLDL_PL	1	-0.0200583	0.00248217	6.53745e-16
Phospholipids in VLDL	VLDL_PL	2	-0.0220201	0.00249565	1.13856e-18
Phospholipids in VLDL	VLDL_PL	3	-0.00262065	0.00244149	0.283104
Phospholipids to total lipids ratio in chylomicrons and extremely large VLDL	XXL_VLDL_PL_pct	1	-0.0154495	0.00272617	1.45902e-08
Phospholipids to total lipids ratio in chylomicrons and extremely large VLDL	XXL_VLDL_PL_pct	2	-0.0170386	0.00278812	9.95414e-10
Phospholipids to total lipids ratio in chylomicrons and extremely large VLDL	XXL_VLDL_PL_pct	3	-0.00539611	0.00279468	0.0535062
Phospholipids to total lipids ratio in IDL	IDL_PL_pct	1	-0.00775324	0.00243651	0.00146276
Phospholipids to total lipids ratio in IDL	IDL_PL_pct	2	-0.0059895	0.0025128	0.0171472
Phospholipids to total lipids ratio in IDL	IDL_PL_pct	3	-0.00660709	0.00251524	0.00862066
Phospholipids to total lipids ratio in large HDL	L_HDL_PL_pct	1	-0.0309677	0.00221721	2.88405e-44
Phospholipids to total lipids ratio in large HDL	L_HDL_PL_pct	2	-0.0360655	0.00225397	1.64276e-57
Phospholipids to total lipids ratio in large HDL	L_HDL_PL_pct	3	-0.00953568	0.00211219	6.35586e-06
Phospholipids to total lipids ratio in large LDL	L_LDL_PL_pct	1	-0.00409561	0.00249143	0.100206
Phospholipids to total lipids ratio in large LDL	L_LDL_PL_pct	2	-0.00664982	0.00254645	0.00901915
Phospholipids to total lipids ratio in large LDL	L_LDL_PL_pct	3	0.00585576	0.00254688	0.0214975
Phospholipids to total lipids ratio in large VLDL	L_VLDL_PL_pct	1	-0.0231784	0.00257996	2.68023e-19
Phospholipids to total lipids ratio in large VLDL	L_VLDL_PL_pct	2	-0.026464	0.00261361	4.44893e-24
Phospholipids to total lipids ratio in large VLDL	L_VLDL_PL_pct	3	-0.00154715	0.00249697	0.535517
Phospholipids to total lipids ratio in medium HDL	M_HDL_PL_pct	1	-0.0315563	0.00233267	1.2218e-41
Phospholipids to total lipids ratio in medium HDL	M_HDL_PL_pct	2	-0.0348794	0.00237934	1.41814e-48
Phospholipids to total lipids ratio in medium HDL	M_HDL_PL_pct	3	-0.00681344	0.00220814	0.00203226
Phospholipids to total lipids ratio in medium LDL	M_LDL_PL_pct	1	0.014652	0.00254487	8.57694e-09
Phospholipids to total lipids ratio in medium LDL	M_LDL_PL_pct	2	0.0144181	0.0025758	2.18315e-08
Phospholipids to total lipids ratio in medium LDL	M_LDL_PL_pct	3	0.00827637	0.00259914	0.0014519
Phospholipids to total lipids ratio in medium VLDL	M_VLDL_PL_pct	1	0.016371	0.00237255	5.24328e-12
Phospholipids to total lipids ratio in medium VLDL	M_VLDL_PL_pct	2	0.0219603	0.00243427	1.91007e-19
Phospholipids to total lipids ratio in medium VLDL	M_VLDL_PL_pct	3	0.0105897	0.00243498	1.36982e-05
Phospholipids to total lipids ratio in small HDL	S_HDL_PL_pct	1	-0.00100281	0.00233491	0.667572
Phospholipids to total lipids ratio in small HDL	S_HDL_PL_pct	2	0.00135918	0.0024075	0.572375
Phospholipids to total lipids ratio in small HDL	S_HDL_PL_pct	3	-0.00497821	0.0024038	0.0383656
Phospholipids to total lipids ratio in small LDL	S_LDL_PL_pct	1	0.00962813	0.0025094	0.000124758
Phospholipids to total lipids ratio in small LDL	S_LDL_PL_pct	2	0.0159796	0.00254627	3.50389e-10
Phospholipids to total lipids ratio in small LDL	S_LDL_PL_pct	3	-0.000284303	0.00252901	0.910493
Phospholipids to total lipids ratio in small VLDL	S_VLDL_PL_pct	1	0.0220963	0.00236755	1.06144e-20
Phospholipids to total lipids ratio in small VLDL	S_VLDL_PL_pct	2	0.0260673	0.0024191	4.74104e-27
Phospholipids to total lipids ratio in small VLDL	S_VLDL_PL_pct	3	0.0108916	0.00239206	5.29356e-06
Phospholipids to total lipids ratio in very large HDL	XL_HDL_PL_pct	1	0.0184381	0.00226491	3.99899e-16
Phospholipids to total lipids ratio in very large HDL	XL_HDL_PL_pct	2	0.0246831	0.00231191	1.38282e-26
Phospholipids to total lipids ratio in very large HDL	XL_HDL_PL_pct	3	-6.21949e-05	0.00219127	0.977357
Phospholipids to total lipids ratio in very large VLDL	XL_VLDL_PL_pct	1	-0.00813847	0.00268018	0.00239414
Phospholipids to total lipids ratio in very large VLDL	XL_VLDL_PL_pct	2	-0.00629606	0.00274208	0.021674
Phospholipids to total lipids ratio in very large VLDL	XL_VLDL_PL_pct	3	0.00239874	0.00274322	0.381889
Phospholipids to total lipids ratio in very small VLDL	XS_VLDL_PL_pct	1	-0.0214348	0.00234303	5.94797e-20
Phospholipids to total lipids ratio in very small VLDL	XS_VLDL_PL_pct	2	-0.0213994	0.00240417	5.68301e-19
Phospholipids to total lipids ratio in very small VLDL	XS_VLDL_PL_pct	3	-0.00714623	0.00233737	0.00223372
Polyunsaturated fatty acids	PUFA	1	-0.00276266	0.00235606	0.24097
Polyunsaturated fatty acids	PUFA	2	-0.00287436	0.00234712	0.22072
Polyunsaturated fatty acids	PUFA	3	-0.00283012	0.00236975	0.232376
Pyruvate	Pyruvate	1	-0.0144113	0.00241288	2.3465e-09
Pyruvate	Pyruvate	2	-0.0153177	0.00249058	7.78348e-10
Pyruvate	Pyruvate	3	-0.00925675	0.00251544	0.000233461
Ratio of apolipoprotein B to apolipoprotein A1	ApoB_by_ApoA1	1	-0.0120058	0.00242932	7.7503e-07
Ratio of apolipoprotein B to apolipoprotein A1	ApoB_by_ApoA1	2	-0.0121757	0.00248798	9.91459e-07
Ratio of apolipoprotein B to apolipoprotein A1	ApoB_by_ApoA1	3	0.00323178	0.00243109	0.183737
Ratio of docosahexaenoic acid to total fatty acids	DHA_pct	1	0.00324271	0.00229906	0.158411
Ratio of docosahexaenoic acid to total fatty acids	DHA_pct	2	0.00804182	0.00232771	0.000551035
Ratio of docosahexaenoic acid to total fatty acids	DHA_pct	3	-0.0102902	0.00224023	4.36981e-06
Ratio of linoleic acid to total fatty acids	LA_pct	1	0.0330261	0.00231196	3.20768e-46
Ratio of linoleic acid to total fatty acids	LA_pct	2	0.0350722	0.00230773	4.54545e-52
Ratio of linoleic acid to total fatty acids	LA_pct	3	0.0135756	0.00220876	7.98136e-10
Ratio of monounsaturated fatty acids to total fatty acids	MUFA_pct	1	-0.0265911	0.00233729	5.82949e-30
Ratio of monounsaturated fatty acids to total fatty acids	MUFA_pct	2	-0.0318536	0.0023494	8.13488e-42
Ratio of monounsaturated fatty acids to total fatty acids	MUFA_pct	3	-0.00368978	0.00216129	0.0877873
Ratio of omega-3 fatty acids to total fatty acids	Omega_3_pct	1	-0.0132898	0.0024255	4.28902e-08
Ratio of omega-3 fatty acids to total fatty acids	Omega_3_pct	2	-0.0100017	0.00241106	3.35428e-05
Ratio of omega-3 fatty acids to total fatty acids	Omega_3_pct	3	-0.0176777	0.00240169	1.85444e-13
Ratio of omega-6 fatty acids to omega-3 fatty acids	Omega_6_by_Omega_3	1	0.0203269	0.00242754	5.70782e-17
Ratio of omega-6 fatty acids to omega-3 fatty acids	Omega_6_by_Omega_3	2	0.0178141	0.00239087	9.39254e-14
Ratio of omega-6 fatty acids to omega-3 fatty acids	Omega_6_by_Omega_3	3	0.0194231	0.00240082	6.06412e-16
Ratio of omega-6 fatty acids to total fatty acids	Omega_6_pct	1	0.0318631	0.00227139	1.22537e-44
Ratio of omega-6 fatty acids to total fatty acids	Omega_6_pct	2	0.0335455	0.00223545	8.22079e-51
Ratio of omega-6 fatty acids to total fatty acids	Omega_6_pct	3	0.0120105	0.00213155	1.76208e-08
Ratio of polyunsaturated fatty acids to monounsaturated fatty acids	PUFA_by_MUFA	1	0.0267988	0.00232052	8.05477e-31
Ratio of polyunsaturated fatty acids to monounsaturated fatty acids	PUFA_by_MUFA	2	0.0315044	0.00233085	1.43581e-41
Ratio of polyunsaturated fatty acids to monounsaturated fatty acids	PUFA_by_MUFA	3	0.00379186	0.00215399	0.0783459
Ratio of polyunsaturated fatty acids to total fatty acids	PUFA_pct	1	0.0249283	0.0022775	7.40202e-28
Ratio of polyunsaturated fatty acids to total fatty acids	PUFA_pct	2	0.0283378	0.00229384	5.1068e-35
Ratio of polyunsaturated fatty acids to total fatty acids	PUFA_pct	3	0.00375313	0.00215077	0.0809865
Ratio of saturated fatty acids to total fatty acids	SFA_pct	1	-0.0109572	0.00226348	1.29584e-06
Ratio of saturated fatty acids to total fatty acids	SFA_pct	2	-0.0103501	0.00232019	8.17692e-06
Ratio of saturated fatty acids to total fatty acids	SFA_pct	3	-0.00198565	0.00227163	0.382064
Ratio of triglycerides to phosphoglycerides	TG_by_PG	1	-0.0281389	0.00230647	3.39664e-34
Ratio of triglycerides to phosphoglycerides	TG_by_PG	2	-0.0320996	0.00233428	5.7791e-43
Ratio of triglycerides to phosphoglycerides	TG_by_PG	3	-0.00686579	0.00219117	0.00172885
Remnant cholesterol (non-HDL, non-LDL -cholesterol)	Remnant_C	1	-0.00287033	0.00241924	0.235445
Remnant cholesterol (non-HDL, non-LDL -cholesterol)	Remnant_C	2	-0.00178982	0.00244865	0.464817
Remnant cholesterol (non-HDL, non-LDL -cholesterol)	Remnant_C	3	0.00397588	0.00247138	0.107672
Saturated fatty acids	SFA	1	-0.0143479	0.00230633	4.96754e-10
Saturated fatty acids	SFA	2	-0.0155296	0.0022906	1.21503e-11
Saturated fatty acids	SFA	3	-0.00405653	0.00226462	0.0732561
Sphingomyelins	Sphingomyelins	1	0.00989476	0.00227933	1.42e-05
Sphingomyelins	Sphingomyelins	2	0.0125736	0.00230823	5.13437e-08
Sphingomyelins	Sphingomyelins	3	0.00337964	0.00228099	0.138437
Total cholesterol	Total_C	1	0.00779341	0.00233475	0.000844294
Total cholesterol	Total_C	2	0.00975552	0.00236384	3.6803e-05
Total cholesterol	Total_C	3	0.00440083	0.00236865	0.0631809
Total cholesterol minus HDL-C	non_HDL_C	1	-0.000228876	0.00240171	0.924079
Total cholesterol minus HDL-C	non_HDL_C	2	0.000578207	0.00243422	0.812244
Total cholesterol minus HDL-C	non_HDL_C	3	0.00440708	0.00245942	0.0731511
Total cholines	Cholines	1	0.00648756	0.00229315	0.00466934
Total cholines	Cholines	2	0.00773141	0.00231682	0.000847114
Total cholines	Cholines	3	-6.09075e-06	0.00227773	0.997866
Total concentration of branched-chain amino acids (leucine + isoleucine + valine)	Total_BCAA	1	-0.0243526	0.00246676	5.70252e-23
Total concentration of branched-chain amino acids (leucine + isoleucine + valine)	Total_BCAA	2	-0.0259127	0.00253726	1.81587e-24
Total concentration of branched-chain amino acids (leucine + isoleucine + valine)	Total_BCAA	3	-0.00511501	0.0024877	0.0397755
Total concentration of lipoprotein particles	Total_P	1	0.011344	0.00228774	7.11789e-07
Total concentration of lipoprotein particles	Total_P	2	0.0113529	0.0023334	1.14513e-06
Total concentration of lipoprotein particles	Total_P	3	0.000644365	0.00224642	0.774235
Total esterified cholesterol	Total_CE	1	0.00926886	0.00232863	6.88802e-05
Total esterified cholesterol	Total_CE	2	0.0112764	0.00235979	1.76952e-06
Total esterified cholesterol	Total_CE	3	0.00463837	0.00235708	0.0490907
Total fatty acids	Total_FA	1	-0.0132488	0.00234018	1.5075e-08
Total fatty acids	Total_FA	2	-0.0147809	0.00232029	1.90019e-10
Total fatty acids	Total_FA	3	-0.00399051	0.00231197	0.0843491
Total free cholesterol	Total_FC	1	0.00397664	0.00235369	0.0911223
Total free cholesterol	Total_FC	2	0.00579551	0.00237886	0.014843
Total free cholesterol	Total_FC	3	0.00374318	0.00239792	0.118527
Total lipids in chylomicrons and extremely large VLDL	XXL_VLDL_L	1	-0.0250771	0.00238418	7.48896e-26
Total lipids in chylomicrons and extremely large VLDL	XXL_VLDL_L	2	-0.0294475	0.00241565	3.83129e-34
Total lipids in chylomicrons and extremely large VLDL	XXL_VLDL_L	3	-0.00586527	0.00231795	0.0113966
Total lipids in HDL	HDL_L	1	0.0173497	0.00220911	4.10163e-15
Total lipids in HDL	HDL_L	2	0.0201906	0.00225763	3.87847e-19
Total lipids in HDL	HDL_L	3	0.000237529	0.00210454	0.910138
Total lipids in IDL	IDL_L	1	0.00648165	0.00234143	0.00563747
Total lipids in IDL	IDL_L	2	0.00941542	0.00237592	7.41405e-05
Total lipids in IDL	IDL_L	3	0.00595591	0.00239269	0.0128054
Total lipids in large HDL	L_HDL_L	1	0.0233305	0.00215959	3.50931e-27
Total lipids in large HDL	L_HDL_L	2	0.0287609	0.00219867	4.75934e-39
Total lipids in large HDL	L_HDL_L	3	0.00185167	0.0020033	0.355331
Total lipids in large LDL	L_LDL_L	1	0.00387915	0.00237718	0.102721
Total lipids in large LDL	L_LDL_L	2	0.00496397	0.00241283	0.0396592
Total lipids in large LDL	L_LDL_L	3	0.00492211	0.00243722	0.0434337
Total lipids in large VLDL	L_VLDL_L	1	-0.0239008	0.00244829	1.69545e-22
Total lipids in large VLDL	L_VLDL_L	2	-0.0279977	0.00247134	1.00851e-29
Total lipids in large VLDL	L_VLDL_L	3	-0.0047908	0.00237854	0.0439954
Total lipids in LDL	LDL_L	1	0.000538852	0.00239718	0.822146
Total lipids in LDL	LDL_L	2	0.00100624	0.00243171	0.679023
Total lipids in LDL	LDL_L	3	0.00426678	0.00245667	0.0824244
Total lipids in lipoprotein particles	Total_L	1	-0.00224151	0.00235373	0.340939
Total lipids in lipoprotein particles	Total_L	2	-0.0016868	0.00236431	0.475576
Total lipids in lipoprotein particles	Total_L	3	0.000510243	0.00237696	0.830032
Total lipids in medium HDL	M_HDL_L	1	0.0109284	0.0022578	1.2995e-06
Total lipids in medium HDL	M_HDL_L	2	0.0114374	0.00231483	7.79459e-07
Total lipids in medium HDL	M_HDL_L	3	-0.00165672	0.00220029	0.451478
Total lipids in medium LDL	M_LDL_L	1	-0.0053202	0.00242831	0.0284621
Total lipids in medium LDL	M_LDL_L	2	-0.00627406	0.00246023	0.0107689
Total lipids in medium LDL	M_LDL_L	3	0.00296737	0.00247249	0.230083
Total lipids in medium VLDL	M_VLDL_L	1	-0.0148648	0.00247135	1.81023e-09
Total lipids in medium VLDL	M_VLDL_L	2	-0.0167645	0.00249342	1.78941e-11
Total lipids in medium VLDL	M_VLDL_L	3	-0.00119826	0.00246992	0.627579
Total lipids in small HDL	S_HDL_L	1	-0.00816952	0.00245284	0.000866988
Total lipids in small HDL	S_HDL_L	2	-0.0134563	0.00249434	6.88719e-08
Total lipids in small HDL	S_HDL_L	3	-0.00275217	0.00244263	0.259864
Total lipids in small LDL	S_LDL_L	1	-0.00423792	0.00241348	0.0791032
Total lipids in small LDL	S_LDL_L	2	-0.00390564	0.00245093	0.111046
Total lipids in small LDL	S_LDL_L	3	0.00326239	0.00246896	0.186385
Total lipids in small VLDL	S_VLDL_L	1	-0.0189714	0.00252299	5.57491e-14
Total lipids in small VLDL	S_VLDL_L	2	-0.0209052	0.00252897	1.40897e-16
Total lipids in small VLDL	S_VLDL_L	3	-0.00287522	0.00248713	0.24767
Total lipids in very large HDL	XL_HDL_L	1	0.0247877	0.00226825	8.9572e-28
Total lipids in very large HDL	XL_HDL_L	2	0.0322324	0.00230289	1.91418e-44
Total lipids in very large HDL	XL_HDL_L	3	0.00338578	0.00212576	0.111223
Total lipids in very large VLDL	XL_VLDL_L	1	-0.0260257	0.00243983	1.5294e-26
Total lipids in very large VLDL	XL_VLDL_L	2	-0.0303702	0.00246117	6.0815e-35
Total lipids in very large VLDL	XL_VLDL_L	3	-0.00529222	0.00234726	0.0241594
Total lipids in very small VLDL	XS_VLDL_L	1	-0.00915986	0.00244571	0.000180353
Total lipids in very small VLDL	XS_VLDL_L	2	-0.00661131	0.00245532	0.00709075
Total lipids in very small VLDL	XS_VLDL_L	3	0.000130893	0.00247488	0.957821
Total lipids in VLDL	VLDL_L	1	-0.0219489	0.00245216	3.62044e-19
Total lipids in VLDL	VLDL_L	2	-0.0246406	0.00246522	1.6652e-23
Total lipids in VLDL	VLDL_L	3	-0.00387824	0.00239848	0.105892
Total phospholipids in lipoprotein particles	Total_PL	1	0.00378499	0.00230973	0.101277
Total phospholipids in lipoprotein particles	Total_PL	2	0.00534921	0.00232598	0.0214648
Total phospholipids in lipoprotein particles	Total_PL	3	0.000437042	0.00230632	0.849703
Total triglycerides	Total_TG	1	-0.0254033	0.0024114	6.28034e-26
Total triglycerides	Total_TG	2	-0.0288156	0.00241778	1.03274e-32
Total triglycerides	Total_TG	3	-0.00701422	0.00233867	0.00270767
Triglycerides in chylomicrons and extremely large VLDL	XXL_VLDL_TG	1	-0.0236003	0.00235444	1.24818e-23
Triglycerides in chylomicrons and extremely large VLDL	XXL_VLDL_TG	2	-0.0274697	0.00239178	1.68455e-30
Triglycerides in chylomicrons and extremely large VLDL	XXL_VLDL_TG	3	-0.0049601	0.00230546	0.0314437
Triglycerides in HDL	HDL_TG	1	-0.0170619	0.00247416	5.39755e-12
Triglycerides in HDL	HDL_TG	2	-0.0189406	0.00248619	2.6057e-14
Triglycerides in HDL	HDL_TG	3	-0.00570376	0.00247085	0.0209789
Triglycerides in IDL	IDL_TG	1	-0.0200233	0.00241882	1.2756e-16
Triglycerides in IDL	IDL_TG	2	-0.019354	0.00239976	7.4534e-16
Triglycerides in IDL	IDL_TG	3	-0.00611277	0.00237946	0.0102023
Triglycerides in large HDL	L_HDL_TG	1	0.00153569	0.00237047	0.517089
Triglycerides in large HDL	L_HDL_TG	2	0.00424922	0.00239578	0.0761294
Triglycerides in large HDL	L_HDL_TG	3	-0.00278329	0.00239732	0.245646
Triglycerides in large LDL	L_LDL_TG	1	-0.0189318	0.00239131	2.47443e-15
Triglycerides in large LDL	L_LDL_TG	2	-0.0185292	0.00236261	4.47985e-15
Triglycerides in large LDL	L_LDL_TG	3	-0.00522689	0.00233584	0.0252446
Triglycerides in large VLDL	L_VLDL_TG	1	-0.0238913	0.00241008	3.79623e-23
Triglycerides in large VLDL	L_VLDL_TG	2	-0.028311	0.00243787	3.81134e-31
Triglycerides in large VLDL	L_VLDL_TG	3	-0.00583646	0.00235371	0.0131526
Triglycerides in LDL	LDL_TG	1	-0.0203075	0.00238279	1.59445e-17
Triglycerides in LDL	LDL_TG	2	-0.0205327	0.00235423	2.80863e-18
Triglycerides in LDL	LDL_TG	3	-0.00580141	0.00232057	0.0124222
Triglycerides in medium HDL	M_HDL_TG	1	-0.0180538	0.00249914	5.10517e-13
Triglycerides in medium HDL	M_HDL_TG	2	-0.0207806	0.00251996	1.66378e-16
Triglycerides in medium HDL	M_HDL_TG	3	-0.00566543	0.00249285	0.0230494
Triglycerides in medium LDL	M_LDL_TG	1	-0.0211057	0.00237413	6.27355e-19
Triglycerides in medium LDL	M_LDL_TG	2	-0.0220357	0.00234681	6.21717e-21
Triglycerides in medium LDL	M_LDL_TG	3	-0.00625714	0.00230739	0.00669413
Triglycerides in medium VLDL	M_VLDL_TG	1	-0.0221415	0.00243725	1.06971e-19
Triglycerides in medium VLDL	M_VLDL_TG	2	-0.0260783	0.00245555	2.53057e-26
Triglycerides in medium VLDL	M_VLDL_TG	3	-0.00541936	0.00238973	0.0233465
Triglycerides in small HDL	S_HDL_TG	1	-0.0264069	0.00250924	7.04583e-26
Triglycerides in small HDL	S_HDL_TG	2	-0.0311372	0.00252087	5.2394e-35
Triglycerides in small HDL	S_HDL_TG	3	-0.00593639	0.00241197	0.0138494
Triglycerides in small LDL	S_LDL_TG	1	-0.0230699	0.00236475	1.80765e-22
Triglycerides in small LDL	S_LDL_TG	2	-0.0250816	0.00235553	1.87828e-26
Triglycerides in small LDL	S_LDL_TG	3	-0.00699577	0.00230326	0.00238778
Triglycerides in small VLDL	S_VLDL_TG	1	-0.0247814	0.00246599	9.64034e-24
Triglycerides in small VLDL	S_VLDL_TG	2	-0.0280659	0.00247093	7.20869e-30
Triglycerides in small VLDL	S_VLDL_TG	3	-0.00813981	0.00241035	0.000733183
Triglycerides in very large HDL	XL_HDL_TG	1	-0.00509097	0.00235037	0.0303129
Triglycerides in very large HDL	XL_HDL_TG	2	-0.00238172	0.0023589	0.312655
Triglycerides in very large HDL	XL_HDL_TG	3	-0.00381252	0.00238375	0.109742
Triglycerides in very large VLDL	XL_VLDL_TG	1	-0.0271549	0.00242482	4.40496e-29
Triglycerides in very large VLDL	XL_VLDL_TG	2	-0.031881	0.00244875	1.06793e-38
Triglycerides in very large VLDL	XL_VLDL_TG	3	-0.00649613	0.00233211	0.00534583
Triglycerides in very small VLDL	XS_VLDL_TG	1	-0.0238855	0.0024722	4.54461e-22
Triglycerides in very small VLDL	XS_VLDL_TG	2	-0.0246665	0.00246214	1.32016e-23
Triglycerides in very small VLDL	XS_VLDL_TG	3	-0.00779173	0.00242436	0.00130996
Triglycerides in VLDL	VLDL_TG	1	-0.0255837	0.00241307	3.0643e-26
Triglycerides in VLDL	VLDL_TG	2	-0.0296185	0.00243002	3.91253e-34
Triglycerides in VLDL	VLDL_TG	3	-0.00668428	0.0023396	0.00427777
Triglycerides to total lipids ratio in chylomicrons and extremely large VLDL	XXL_VLDL_TG_pct	1	-0.00346578	0.00265016	0.190959
Triglycerides to total lipids ratio in chylomicrons and extremely large VLDL	XXL_VLDL_TG_pct	2	-0.00252807	0.00273477	0.355272
Triglycerides to total lipids ratio in chylomicrons and extremely large VLDL	XXL_VLDL_TG_pct	3	-0.000238959	0.00277066	0.931271
Triglycerides to total lipids ratio in IDL	IDL_TG_pct	1	-0.0257537	0.0023312	2.39543e-28
Triglycerides to total lipids ratio in IDL	IDL_TG_pct	2	-0.027786	0.00237191	1.15891e-31
Triglycerides to total lipids ratio in IDL	IDL_TG_pct	3	-0.0115239	0.00232764	7.40629e-07
Triglycerides to total lipids ratio in large HDL	L_HDL_TG_pct	1	-0.0222717	0.00224794	4.00961e-23
Triglycerides to total lipids ratio in large HDL	L_HDL_TG_pct	2	-0.0253201	0.0022701	7.31669e-29
Triglycerides to total lipids ratio in large HDL	L_HDL_TG_pct	3	-0.00438046	0.00218358	0.044851
Triglycerides to total lipids ratio in large LDL	L_LDL_TG_pct	1	-0.0240169	0.0023124	3.00419e-25
Triglycerides to total lipids ratio in large LDL	L_LDL_TG_pct	2	-0.0246568	0.00235524	1.26086e-25
Triglycerides to total lipids ratio in large LDL	L_LDL_TG_pct	3	-0.0105237	0.00232443	5.98193e-06
Triglycerides to total lipids ratio in large VLDL	L_VLDL_TG_pct	1	0.00292959	0.0026423	0.267552
Triglycerides to total lipids ratio in large VLDL	L_VLDL_TG_pct	2	0.00166715	0.00271114	0.538606
Triglycerides to total lipids ratio in large VLDL	L_VLDL_TG_pct	3	-0.0051585	0.00272427	0.0582913
Triglycerides to total lipids ratio in medium HDL	M_HDL_TG_pct	1	-0.0243448	0.00241139	6.01399e-24
Triglycerides to total lipids ratio in medium HDL	M_HDL_TG_pct	2	-0.0272141	0.00244089	7.69348e-29
Triglycerides to total lipids ratio in medium HDL	M_HDL_TG_pct	3	-0.00488203	0.00234665	0.037491
Triglycerides to total lipids ratio in medium LDL	M_LDL_TG_pct	1	-0.0193497	0.00235451	2.10571e-16
Triglycerides to total lipids ratio in medium LDL	M_LDL_TG_pct	2	-0.0192991	0.00240919	1.16108e-15
Triglycerides to total lipids ratio in medium LDL	M_LDL_TG_pct	3	-0.0109616	0.00241166	5.49679e-06
Triglycerides to total lipids ratio in medium VLDL	M_VLDL_TG_pct	1	-0.0227185	0.00234255	3.18052e-22
Triglycerides to total lipids ratio in medium VLDL	M_VLDL_TG_pct	2	-0.0287425	0.00239477	3.76566e-33
Triglycerides to total lipids ratio in medium VLDL	M_VLDL_TG_pct	3	-0.0107988	0.00234856	4.27319e-06
Triglycerides to total lipids ratio in small HDL	S_HDL_TG_pct	1	-0.0265833	0.00243235	8.86325e-28
Triglycerides to total lipids ratio in small HDL	S_HDL_TG_pct	2	-0.0296295	0.0024601	2.27241e-33
Triglycerides to total lipids ratio in small HDL	S_HDL_TG_pct	3	-0.00572173	0.00234137	0.0145383
Triglycerides to total lipids ratio in small LDL	S_LDL_TG_pct	1	-0.0239109	0.00235964	4.1017e-24
Triglycerides to total lipids ratio in small LDL	S_LDL_TG_pct	2	-0.0266787	0.00239758	9.83303e-29
Triglycerides to total lipids ratio in small LDL	S_LDL_TG_pct	3	-0.0109982	0.0023642	3.29428e-06
Triglycerides to total lipids ratio in small VLDL	S_VLDL_TG_pct	1	-0.018893	0.00237142	1.65314e-15
Triglycerides to total lipids ratio in small VLDL	S_VLDL_TG_pct	2	-0.0227329	0.00243197	9.25679e-21
Triglycerides to total lipids ratio in small VLDL	S_VLDL_TG_pct	3	-0.0122605	0.00243341	4.70741e-07
Triglycerides to total lipids ratio in very large HDL	XL_HDL_TG_pct	1	-0.0259662	0.00231133	2.94926e-29
Triglycerides to total lipids ratio in very large HDL	XL_HDL_TG_pct	2	-0.030554	0.00232291	1.83995e-39
Triglycerides to total lipids ratio in very large HDL	XL_HDL_TG_pct	3	-0.00600979	0.00220378	0.00639252
Triglycerides to total lipids ratio in very large VLDL	XL_VLDL_TG_pct	1	-0.0232827	0.00250245	1.39486e-20
Triglycerides to total lipids ratio in very large VLDL	XL_VLDL_TG_pct	2	-0.0282926	0.00256788	3.33055e-28
Triglycerides to total lipids ratio in very large VLDL	XL_VLDL_TG_pct	3	-0.0119352	0.00254155	2.65832e-06
Triglycerides to total lipids ratio in very small VLDL	XS_VLDL_TG_pct	1	-0.0241089	0.0023052	1.40589e-25
Triglycerides to total lipids ratio in very small VLDL	XS_VLDL_TG_pct	2	-0.0283584	0.0023474	1.45608e-33
Triglycerides to total lipids ratio in very small VLDL	XS_VLDL_TG_pct	3	-0.0116387	0.0023025	4.32e-07
Tyrosine	Tyr	1	-0.0200952	0.00251764	1.46676e-15
Tyrosine	Tyr	2	-0.0187378	0.00255572	2.29991e-13
Tyrosine	Tyr	3	-0.00408944	0.00254554	0.108167
Valine	Val	1	-0.029608	0.00246399	3.17157e-33
Valine	Val	2	-0.0301669	0.00252801	8.64614e-33
Valine	Val	3	-0.00771729	0.00246512	0.00174538
VLDL cholesterol	VLDL_C	1	-0.0134944	0.00250843	7.49096e-08
VLDL cholesterol	VLDL_C	2	-0.0142419	0.00253081	1.83715e-08
VLDL cholesterol	VLDL_C	3	0.000540318	0.00251381	0.829815

## Sheet: suppfig3
	trait	outcome	metab_name	priority	b	se	pval
1	Age at menarche	Acetate	Acetate	NA	0	0	0
2	Age at menarche	Acetate	Acetate	NA	0.0331035	0.00864766	0.000129301
3	Age at menarche	Acetate	Acetate	NA	0.0227946	0.0115777	0.0489753
4	Age at menarche	Acetoacetate	Acetoacetate	NA	0	0	0
5	Age at menarche	Acetoacetate	Acetoacetate	NA	-0.0202503	0.00892154	0.0232216
6	Age at menarche	Acetoacetate	Acetoacetate	NA	-0.0599098	0.0119451	5.30574e-07
7	Age at menarche	Acetone	Acetone	NA	0	0	0
8	Age at menarche	Acetone	Acetone	NA	-0.00185271	0.00896495	0.836275
9	Age at menarche	Acetone	Acetone	NA	-0.00898735	0.0120032	0.454013
10	Age at menarche	Ala	Alanine	NA	0	0	0
11	Age at menarche	Ala	Alanine	NA	-0.0353194	0.00887272	6.87987e-05
12	Age at menarche	Ala	Alanine	NA	-0.0413439	0.0118796	0.000501329
13	Age at menarche	Albumin	Albumin	NA	0	0	0
14	Age at menarche	Albumin	Albumin	NA	0.0616344	0.00878272	2.27867e-12
15	Age at menarche	Albumin	Albumin	NA	0.0340838	0.011759	0.00375048
16	Age at menarche	ApoA1	Apolipoprotein A1	NA	0	0	0
17	Age at menarche	ApoA1	Apolipoprotein A1	NA	0.0568236	0.00808177	2.0704e-12
18	Age at menarche	ApoA1	Apolipoprotein A1	NA	0.0522555	0.0108209	1.37448e-06
19	Age at menarche	ApoB	Apolipoprotein B	NA	0	0	0
20	Age at menarche	ApoB	Apolipoprotein B	NA	0.00592686	0.00867276	0.494365
21	Age at menarche	ApoB	Apolipoprotein B	NA	-0.0167607	0.0116122	0.148919
22	Age at menarche	ApoB_by_ApoA1	Ratio of apolipoprotein B to apolipoprotein A1	NA	0	0	0
23	Age at menarche	ApoB_by_ApoA1	Ratio of apolipoprotein B to apolipoprotein A1	NA	-0.0278604	0.00875244	0.0014575
24	Age at menarche	ApoB_by_ApoA1	Ratio of apolipoprotein B to apolipoprotein A1	NA	-0.0440737	0.0117188	0.000169438
25	Age at menarche	bOHbutyrate	3-Hydroxybutyrate	NA	0	0	0
26	Age at menarche	bOHbutyrate	3-Hydroxybutyrate	NA	0.000191994	0.00948592	0.983852
27	Age at menarche	bOHbutyrate	3-Hydroxybutyrate	NA	-0.0263788	0.0126969	0.0377525
28	Age at menarche	Cholines	Total cholines	NA	0	0	0
29	Age at menarche	Cholines	Total cholines	NA	0.039066	0.00814925	1.6402e-06
30	Age at menarche	Cholines	Total cholines	NA	0.0173273	0.0109113	0.112287
31	Age at menarche	Citrate	Citrate	NA	0	0	0
32	Age at menarche	Citrate	Citrate	NA	-0.00144457	0.00871077	0.868285
33	Age at menarche	Citrate	Citrate	NA	-0.00911658	0.011663	0.434414
34	Age at menarche	Clinical_LDL_C	Clinical LDL cholesterol	NA	0	0	0
35	Age at menarche	Clinical_LDL_C	Clinical LDL cholesterol	NA	0.0267513	0.00855408	0.00176491
36	Age at menarche	Clinical_LDL_C	Clinical LDL cholesterol	NA	0.0102671	0.0114532	0.370025
37	Age at menarche	Creatinine	Creatinine	NA	0	0	0
38	Age at menarche	Creatinine	Creatinine	NA	-0.0104217	0.00775117	0.178782
39	Age at menarche	Creatinine	Creatinine	NA	-0.00598963	0.010391	0.564329
40	Age at menarche	DHA	Docosahexaenoic acid	NA	0	0	0
41	Age at menarche	DHA	Docosahexaenoic acid	NA	0.0198053	0.00804095	0.0137784
42	Age at menarche	DHA	Docosahexaenoic acid	NA	-0.022224	0.0107663	0.0390009
43	Age at menarche	DHA_pct	Ratio of docosahexaenoic acid to total fatty acids	NA	0	0	0
44	Age at menarche	DHA_pct	Ratio of docosahexaenoic acid to total fatty acids	NA	0.03404	0.00818801	3.22471e-05
45	Age at menarche	DHA_pct	Ratio of docosahexaenoic acid to total fatty acids	NA	0.0141067	0.0109632	0.198192
46	Age at menarche	Gln	Glutamine	NA	0	0	0
47	Age at menarche	Gln	Glutamine	NA	0.054621	0.00868218	3.17199e-10
48	Age at menarche	Gln	Glutamine	NA	0.0824262	0.011621	1.32762e-12
49	Age at menarche	Glucose	Glucose	NA	0	0	0
50	Age at menarche	Glucose	Glucose	NA	-0.0269663	0.00847082	0.0014561
51	Age at menarche	Glucose	Glucose	NA	-0.0449585	0.0113395	7.35546e-05
52	Age at menarche	Gly	Glycine	NA	0	0	0
53	Age at menarche	Gly	Glycine	NA	0.0570117	0.00912411	4.17185e-10
54	Age at menarche	Gly	Glycine	NA	0.103494	0.0122183	2.49911e-17
55	Age at menarche	GlycA	Glycoprotein acetyls	NA	0	0	0
56	Age at menarche	GlycA	Glycoprotein acetyls	NA	-0.0892259	0.0086307	4.96059e-25
57	Age at menarche	GlycA	Glycoprotein acetyls	NA	-0.122663	0.0115558	2.67848e-26
58	Age at menarche	HDL_C	HDL cholesterol	NA	0	0	0
59	Age at menarche	HDL_C	HDL cholesterol	NA	0.0790005	0.00791877	2.01471e-23
60	Age at menarche	HDL_C	HDL cholesterol	NA	0.0849283	0.0106026	1.16563e-15
61	Age at menarche	HDL_CE	Cholesteryl esters in HDL	NA	0	0	0
62	Age at menarche	HDL_CE	Cholesteryl esters in HDL	NA	0.0799063	0.0079719	1.25264e-23
63	Age at menarche	HDL_CE	Cholesteryl esters in HDL	NA	0.0865864	0.0106738	5.06637e-16
64	Age at menarche	HDL_FC	Free cholesterol in HDL	NA	0	0	0
65	Age at menarche	HDL_FC	Free cholesterol in HDL	NA	0.0740051	0.00784384	4.04752e-21
66	Age at menarche	HDL_FC	Free cholesterol in HDL	NA	0.0771325	0.0105023	2.09293e-13
67	Age at menarche	HDL_L	Total lipids in HDL	NA	0	0	0
68	Age at menarche	HDL_L	Total lipids in HDL	NA	0.0649533	0.00794193	2.92703e-16
69	Age at menarche	HDL_L	Total lipids in HDL	NA	0.0645363	0.0106336	1.29391e-09
70	Age at menarche	HDL_P	Concentration of HDL particles	NA	0	0	0
71	Age at menarche	HDL_P	Concentration of HDL particles	NA	0.0471546	0.0082247	9.89521e-09
72	Age at menarche	HDL_P	Concentration of HDL particles	NA	0.0364319	0.0110122	0.00093912
73	Age at menarche	HDL_PL	Phospholipids in HDL	NA	0	0	0
74	Age at menarche	HDL_PL	Phospholipids in HDL	NA	0.0557781	0.00797593	2.71195e-12
75	Age at menarche	HDL_PL	Phospholipids in HDL	NA	0.0524241	0.0106792	9.17705e-07
76	Age at menarche	HDL_size	Average diameter for HDL particles	NA	0	0	0
77	Age at menarche	HDL_size	Average diameter for HDL particles	NA	0.0815704	0.00775323	7.28383e-26
78	Age at menarche	HDL_size	Average diameter for HDL particles	NA	0.0997227	0.010381	7.789e-22
79	Age at menarche	HDL_TG	Triglycerides in HDL	NA	0	0	0
80	Age at menarche	HDL_TG	Triglycerides in HDL	NA	-0.0379361	0.00874682	1.44584e-05
81	Age at menarche	HDL_TG	Triglycerides in HDL	NA	-0.0718874	0.0117113	8.39192e-10
82	Age at menarche	His	Histidine	NA	0	0	0
83	Age at menarche	His	Histidine	NA	0.0131621	0.00881029	0.135196
84	Age at menarche	His	Histidine	NA	0.00529483	0.011796	0.653529
85	Age at menarche	IDL_C	Cholesterol in IDL	NA	0	0	0
86	Age at menarche	IDL_C	Cholesterol in IDL	NA	0.0480518	0.00836591	9.30258e-09
87	Age at menarche	IDL_C	Cholesterol in IDL	NA	0.0371212	0.0112013	0.000920217
88	Age at menarche	IDL_C_pct	Cholesterol to total lipids ratio in IDL	NA	0	0	0
89	Age at menarche	IDL_C_pct	Cholesterol to total lipids ratio in IDL	NA	0.0668878	0.00852708	4.42788e-15
90	Age at menarche	IDL_C_pct	Cholesterol to total lipids ratio in IDL	NA	0.0863452	0.0114171	3.99916e-14
91	Age at menarche	IDL_CE	Cholesteryl esters in IDL	NA	0	0	0
92	Age at menarche	IDL_CE	Cholesteryl esters in IDL	NA	0.0484721	0.00838392	7.43654e-09
93	Age at menarche	IDL_CE	Cholesteryl esters in IDL	NA	0.0386531	0.0112254	0.000574925
94	Age at menarche	IDL_CE_pct	Cholesteryl esters to total lipids ratio in IDL	NA	0	0	0
95	Age at menarche	IDL_CE_pct	Cholesteryl esters to total lipids ratio in IDL	NA	0.0625202	0.00851543	2.1301e-13
96	Age at menarche	IDL_CE_pct	Cholesteryl esters to total lipids ratio in IDL	NA	0.0857011	0.0114015	5.69499e-14
97	Age at menarche	IDL_FC	Free cholesterol in IDL	NA	0	0	0
98	Age at menarche	IDL_FC	Free cholesterol in IDL	NA	0.0459574	0.0083269	3.41995e-08
99	Age at menarche	IDL_FC	Free cholesterol in IDL	NA	0.0319822	0.0111491	0.00412433
100	Age at menarche	IDL_FC_pct	Free cholesterol to total lipids ratio in IDL	NA	0	0	0
101	Age at menarche	IDL_FC_pct	Free cholesterol to total lipids ratio in IDL	NA	0.0351781	0.00832971	2.4119e-05
102	Age at menarche	IDL_FC_pct	Free cholesterol to total lipids ratio in IDL	NA	0.0347708	0.0111528	0.00182371
103	Age at menarche	IDL_L	Total lipids in IDL	NA	0	0	0
104	Age at menarche	IDL_L	Total lipids in IDL	NA	0.0412967	0.00835717	7.77386e-07
105	Age at menarche	IDL_L	Total lipids in IDL	NA	0.0268578	0.0111896	0.016387
106	Age at menarche	IDL_P	Concentration of IDL particles	NA	0	0	0
107	Age at menarche	IDL_P	Concentration of IDL particles	NA	0.0213768	0.00860526	0.0129886
108	Age at menarche	IDL_P	Concentration of IDL particles	NA	0.0067901	0.0115218	0.555644
109	Age at menarche	IDL_PL	Phospholipids in IDL	NA	0	0	0
110	Age at menarche	IDL_PL	Phospholipids in IDL	NA	0.0400366	0.00833097	1.54526e-06
111	Age at menarche	IDL_PL	Phospholipids in IDL	NA	0.0241884	0.0111545	0.0301257
112	Age at menarche	IDL_PL_pct	Phospholipids to total lipids ratio in IDL	NA	0	0	0
113	Age at menarche	IDL_PL_pct	Phospholipids to total lipids ratio in IDL	NA	-0.022712	0.00883906	0.0101865
114	Age at menarche	IDL_PL_pct	Phospholipids to total lipids ratio in IDL	NA	-0.0279503	0.0118348	0.0181941
115	Age at menarche	IDL_TG	Triglycerides in IDL	NA	0	0	0
116	Age at menarche	IDL_TG	Triglycerides in IDL	NA	-0.0404599	0.00844264	1.65236e-06
117	Age at menarche	IDL_TG	Triglycerides in IDL	NA	-0.0758958	0.011304	1.90929e-11
118	Age at menarche	IDL_TG_pct	Triglycerides to total lipids ratio in IDL	NA	0	0	0
119	Age at menarche	IDL_TG_pct	Triglycerides to total lipids ratio in IDL	NA	-0.0779702	0.00834492	9.62351e-21
120	Age at menarche	IDL_TG_pct	Triglycerides to total lipids ratio in IDL	NA	-0.0998507	0.0111732	4.1194e-19
121	Age at menarche	Ile	Isoleucine	NA	0	0	0
122	Age at menarche	Ile	Isoleucine	NA	-0.0447474	0.00901575	6.95082e-07
123	Age at menarche	Ile	Isoleucine	NA	-0.0614092	0.0120712	3.64359e-07
124	Age at menarche	L_HDL_C	Cholesterol in large HDL	NA	0	0	0
125	Age at menarche	L_HDL_C	Cholesterol in large HDL	NA	0.089669	0.00779406	1.34057e-30
126	Age at menarche	L_HDL_C	Cholesterol in large HDL	NA	0.104558	0.0104356	1.30659e-23
127	Age at menarche	L_HDL_C_pct	Cholesterol to total lipids ratio in large HDL	NA	0	0	0
128	Age at menarche	L_HDL_C_pct	Cholesterol to total lipids ratio in large HDL	NA	0.0924833	0.00801426	8.93271e-31
129	Age at menarche	L_HDL_C_pct	Cholesterol to total lipids ratio in large HDL	NA	0.122767	0.0107305	2.79766e-30
130	Age at menarche	L_HDL_CE	Cholesteryl esters in large HDL	NA	0	0	0
131	Age at menarche	L_HDL_CE	Cholesteryl esters in large HDL	NA	0.0909414	0.00782471	3.41908e-31
132	Age at menarche	L_HDL_CE	Cholesteryl esters in large HDL	NA	0.106422	0.0104767	3.18783e-24
133	Age at menarche	L_HDL_CE_pct	Cholesteryl esters to total lipids ratio in large HDL	NA	0	0	0
134	Age at menarche	L_HDL_CE_pct	Cholesteryl esters to total lipids ratio in large HDL	NA	0.0874024	0.00789601	1.88236e-28
135	Age at menarche	L_HDL_CE_pct	Cholesteryl esters to total lipids ratio in large HDL	NA	0.118428	0.0105721	4.25705e-29
136	Age at menarche	L_HDL_FC	Free cholesterol in large HDL	NA	0	0	0
137	Age at menarche	L_HDL_FC	Free cholesterol in large HDL	NA	0.0851463	0.00775619	5.18354e-28
138	Age at menarche	L_HDL_FC	Free cholesterol in large HDL	NA	0.0978343	0.0103849	4.62485e-21
139	Age at menarche	L_HDL_FC_pct	Free cholesterol to total lipids ratio in large HDL	NA	0	0	0
140	Age at menarche	L_HDL_FC_pct	Free cholesterol to total lipids ratio in large HDL	NA	0.069261	0.0079272	2.44936e-18
141	Age at menarche	L_HDL_FC_pct	Free cholesterol to total lipids ratio in large HDL	NA	0.0840394	0.0106139	2.45619e-15
142	Age at menarche	L_HDL_L	Total lipids in large HDL	NA	0	0	0
143	Age at menarche	L_HDL_L	Total lipids in large HDL	NA	0.0832232	0.00773596	5.74204e-27
144	Age at menarche	L_HDL_L	Total lipids in large HDL	NA	0.0955146	0.0103578	3.01929e-20
145	Age at menarche	L_HDL_P	Concentration of large HDL particles	NA	0	0	0
146	Age at menarche	L_HDL_P	Concentration of large HDL particles	NA	0.0865232	0.00772894	4.61554e-29
147	Age at menarche	L_HDL_P	Concentration of large HDL particles	NA	0.0993624	0.0103484	8.14538e-22
148	Age at menarche	L_HDL_PL	Phospholipids in large HDL	NA	0	0	0
149	Age at menarche	L_HDL_PL	Phospholipids in large HDL	NA	0.0774848	0.00777454	2.22484e-23
150	Age at menarche	L_HDL_PL	Phospholipids in large HDL	NA	0.0879112	0.0104095	3.09754e-17
151	Age at menarche	L_HDL_PL_pct	Phospholipids to total lipids ratio in large HDL	NA	0	0	0
152	Age at menarche	L_HDL_PL_pct	Phospholipids to total lipids ratio in large HDL	NA	-0.0973512	0.00793194	1.38205e-34
153	Age at menarche	L_HDL_PL_pct	Phospholipids to total lipids ratio in large HDL	NA	-0.125656	0.0106203	2.89801e-32
154	Age at menarche	L_HDL_TG	Triglycerides in large HDL	NA	0	0	0
155	Age at menarche	L_HDL_TG	Triglycerides in large HDL	NA	0.0234101	0.00842731	0.00547292
156	Age at menarche	L_HDL_TG	Triglycerides in large HDL	NA	0.00889217	0.0112835	0.43066
157	Age at menarche	L_HDL_TG_pct	Triglycerides to total lipids ratio in large HDL	NA	0	0	0
158	Age at menarche	L_HDL_TG_pct	Triglycerides to total lipids ratio in large HDL	NA	-0.0632321	0.00798752	2.486e-15
159	Age at menarche	L_HDL_TG_pct	Triglycerides to total lipids ratio in large HDL	NA	-0.0888638	0.0106947	9.82996e-17
160	Age at menarche	L_LDL_C	Cholesterol in large LDL	NA	0	0	0
161	Age at menarche	L_LDL_C	Cholesterol in large LDL	NA	0.0340749	0.00846623	5.70908e-05
162	Age at menarche	L_LDL_C	Cholesterol in large LDL	NA	0.018432	0.0113356	0.10395
163	Age at menarche	L_LDL_C_pct	Cholesterol to total lipids ratio in large LDL	NA	0	0	0
164	Age at menarche	L_LDL_C_pct	Cholesterol to total lipids ratio in large LDL	NA	0.0800059	0.00834348	9.20613e-22
165	Age at menarche	L_LDL_C_pct	Cholesterol to total lipids ratio in large LDL	NA	0.0956007	0.0111713	1.17691e-17
166	Age at menarche	L_LDL_CE	Cholesteryl esters in large LDL	NA	0	0	0
167	Age at menarche	L_LDL_CE	Cholesteryl esters in large LDL	NA	0.0288145	0.00849	0.000689392
168	Age at menarche	L_LDL_CE	Cholesteryl esters in large LDL	NA	0.0107912	0.0113674	0.34247
169	Age at menarche	L_LDL_CE_pct	Cholesteryl esters to total lipids ratio in large LDL	NA	0	0	0
170	Age at menarche	L_LDL_CE_pct	Cholesteryl esters to total lipids ratio in large LDL	NA	0.0140984	0.00877868	0.108283
171	Age at menarche	L_LDL_CE_pct	Cholesteryl esters to total lipids ratio in large LDL	NA	0.0014307	0.011754	0.903121
172	Age at menarche	L_LDL_FC	Free cholesterol in large LDL	NA	0	0	0
173	Age at menarche	L_LDL_FC	Free cholesterol in large LDL	NA	0.0472844	0.00842479	2.00232e-08
174	Age at menarche	L_LDL_FC	Free cholesterol in large LDL	NA	0.0381112	0.0112801	0.000728968
175	Age at menarche	L_LDL_FC_pct	Free cholesterol to total lipids ratio in large LDL	NA	0	0	0
176	Age at menarche	L_LDL_FC_pct	Free cholesterol to total lipids ratio in large LDL	NA	0.0896668	0.00855467	1.10263e-25
177	Age at menarche	L_LDL_FC_pct	Free cholesterol to total lipids ratio in large LDL	NA	0.12405	0.011454	2.61956e-27
178	Age at menarche	L_LDL_L	Total lipids in large LDL	NA	0	0	0
179	Age at menarche	L_LDL_L	Total lipids in large LDL	NA	0.0288456	0.00848709	0.000677331
180	Age at menarche	L_LDL_L	Total lipids in large LDL	NA	0.0111848	0.0113636	0.324988
181	Age at menarche	L_LDL_P	Concentration of large LDL particles	NA	0	0	0
182	Age at menarche	L_LDL_P	Concentration of large LDL particles	NA	0.0152124	0.00858496	0.0764018
183	Age at menarche	L_LDL_P	Concentration of large LDL particles	NA	-0.00322696	0.0114946	0.778913
184	Age at menarche	L_LDL_PL	Phospholipids in large LDL	NA	0	0	0
185	Age at menarche	L_LDL_PL	Phospholipids in large LDL	NA	0.0270055	0.00854359	0.00157352
186	Age at menarche	L_LDL_PL	Phospholipids in large LDL	NA	0.00863607	0.0114392	0.45028
187	Age at menarche	L_LDL_PL_pct	Phospholipids to total lipids ratio in large LDL	NA	0	0	0
188	Age at menarche	L_LDL_PL_pct	Phospholipids to total lipids ratio in large LDL	NA	-0.0173586	0.00895781	0.0526502
189	Age at menarche	L_LDL_PL_pct	Phospholipids to total lipids ratio in large LDL	NA	-0.0195595	0.0119938	0.102937
190	Age at menarche	L_LDL_TG	Triglycerides in large LDL	NA	0	0	0
191	Age at menarche	L_LDL_TG	Triglycerides in large LDL	NA	-0.0396298	0.0083119	1.86632e-06
192	Age at menarche	L_LDL_TG	Triglycerides in large LDL	NA	-0.0720299	0.011129	9.72563e-11
193	Age at menarche	L_LDL_TG_pct	Triglycerides to total lipids ratio in large LDL	NA	0	0	0
194	Age at menarche	L_LDL_TG_pct	Triglycerides to total lipids ratio in large LDL	NA	-0.0712458	0.00828591	8.26605e-18
195	Age at menarche	L_LDL_TG_pct	Triglycerides to total lipids ratio in large LDL	NA	-0.0871853	0.0110942	3.94505e-15
196	Age at menarche	L_VLDL_C	Cholesterol in large VLDL	NA	0	0	0
197	Age at menarche	L_VLDL_C	Cholesterol in large VLDL	NA	-0.0573326	0.00889889	1.18249e-10
198	Age at menarche	L_VLDL_C	Cholesterol in large VLDL	NA	-0.092006	0.0119149	1.16311e-14
199	Age at menarche	L_VLDL_C_pct	Cholesterol to total lipids ratio in large VLDL	NA	0	0	0
200	Age at menarche	L_VLDL_C_pct	Cholesterol to total lipids ratio in large VLDL	NA	0.0497728	0.00902283	3.47556e-08
201	Age at menarche	L_VLDL_C_pct	Cholesterol to total lipids ratio in large VLDL	NA	0.0564772	0.0120802	2.94282e-06
202	Age at menarche	L_VLDL_CE	Cholesteryl esters in large VLDL	NA	0	0	0
203	Age at menarche	L_VLDL_CE	Cholesteryl esters in large VLDL	NA	-0.0460902	0.00903406	3.37376e-07
204	Age at menarche	L_VLDL_CE	Cholesteryl esters in large VLDL	NA	-0.0791923	0.0120959	5.91484e-11
205	Age at menarche	L_VLDL_CE_pct	Cholesteryl esters to total lipids ratio in large VLDL	NA	0	0	0
206	Age at menarche	L_VLDL_CE_pct	Cholesteryl esters to total lipids ratio in large VLDL	NA	0.0692347	0.00868829	1.63016e-15
207	Age at menarche	L_VLDL_CE_pct	Cholesteryl esters to total lipids ratio in large VLDL	NA	0.0897905	0.0116323	1.18913e-14
208	Age at menarche	L_VLDL_FC	Free cholesterol in large VLDL	NA	0	0	0
209	Age at menarche	L_VLDL_FC	Free cholesterol in large VLDL	NA	-0.0669101	0.00876363	2.29082e-14
210	Age at menarche	L_VLDL_FC	Free cholesterol in large VLDL	NA	-0.103308	0.0117338	1.35008e-18
211	Age at menarche	L_VLDL_FC_pct	Free cholesterol to total lipids ratio in large VLDL	NA	0	0	0
212	Age at menarche	L_VLDL_FC_pct	Free cholesterol to total lipids ratio in large VLDL	NA	-0.0227876	0.00947342	0.0161566
213	Age at menarche	L_VLDL_FC_pct	Free cholesterol to total lipids ratio in large VLDL	NA	-0.0440687	0.0126834	0.000512145
214	Age at menarche	L_VLDL_L	Total lipids in large VLDL	NA	0	0	0
215	Age at menarche	L_VLDL_L	Total lipids in large VLDL	NA	-0.0660461	0.00869569	3.11438e-14
216	Age at menarche	L_VLDL_L	Total lipids in large VLDL	NA	-0.101953	0.0116428	2.06032e-18
217	Age at menarche	L_VLDL_P	Concentration of large VLDL particles	NA	0	0	0
218	Age at menarche	L_VLDL_P	Concentration of large VLDL particles	NA	-0.0671809	0.0086789	1.0034e-14
219	Age at menarche	L_VLDL_P	Concentration of large VLDL particles	NA	-0.103013	0.0116204	7.85692e-19
220	Age at menarche	L_VLDL_PL	Phospholipids in large VLDL	NA	0	0	0
221	Age at menarche	L_VLDL_PL	Phospholipids in large VLDL	NA	-0.0694338	0.00876439	2.37081e-15
222	Age at menarche	L_VLDL_PL	Phospholipids in large VLDL	NA	-0.104305	0.0117348	6.35547e-19
223	Age at menarche	L_VLDL_PL_pct	Phospholipids to total lipids ratio in large VLDL	NA	0	0	0
224	Age at menarche	L_VLDL_PL_pct	Phospholipids to total lipids ratio in large VLDL	NA	-0.0674277	0.00919602	2.29026e-13
225	Age at menarche	L_VLDL_PL_pct	Phospholipids to total lipids ratio in large VLDL	NA	-0.0944196	0.012312	1.76011e-14
226	Age at menarche	L_VLDL_TG	Triglycerides in large VLDL	NA	0	0	0
227	Age at menarche	L_VLDL_TG	Triglycerides in large VLDL	NA	-0.0671668	0.00857794	4.94831e-15
228	Age at menarche	L_VLDL_TG	Triglycerides in large VLDL	NA	-0.103812	0.0114852	1.62924e-19
229	Age at menarche	L_VLDL_TG_pct	Triglycerides to total lipids ratio in large VLDL	NA	0	0	0
230	Age at menarche	L_VLDL_TG_pct	Triglycerides to total lipids ratio in large VLDL	NA	-0.00685593	0.00953734	0.472236
231	Age at menarche	L_VLDL_TG_pct	Triglycerides to total lipids ratio in large VLDL	NA	0.00721621	0.012769	0.571985
232	Age at menarche	LA	Linoleic acid	NA	0	0	0
233	Age at menarche	LA	Linoleic acid	NA	0.0344269	0.00844534	4.5787e-05
234	Age at menarche	LA	Linoleic acid	NA	0.0134533	0.0113077	0.23415
235	Age at menarche	LA_pct	Ratio of linoleic acid to total fatty acids	NA	0	0	0
236	Age at menarche	LA_pct	Ratio of linoleic acid to total fatty acids	NA	0.0962681	0.00812063	2.20399e-32
237	Age at menarche	LA_pct	Ratio of linoleic acid to total fatty acids	NA	0.123715	0.010873	5.74764e-30
238	Age at menarche	Lactate	Lactate	NA	0	0	0
239	Age at menarche	Lactate	Lactate	NA	-0.0320698	0.00897808	0.000354519
240	Age at menarche	Lactate	Lactate	NA	-0.0590973	0.0120179	8.79042e-07
241	Age at menarche	LDL_C	LDL cholesterol	NA	0	0	0
242	Age at menarche	LDL_C	LDL cholesterol	NA	0.0228945	0.00853471	0.00730901
243	Age at menarche	LDL_C	LDL cholesterol	NA	0.00392652	0.0114273	0.731142
244	Age at menarche	LDL_CE	Cholesteryl esters in LDL	NA	0	0	0
245	Age at menarche	LDL_CE	Cholesteryl esters in LDL	NA	0.0160707	0.00855385	0.0602802
246	Age at menarche	LDL_CE	Cholesteryl esters in LDL	NA	-0.00574926	0.0114529	0.615676
247	Age at menarche	LDL_FC	Free cholesterol in LDL	NA	0	0	0
248	Age at menarche	LDL_FC	Free cholesterol in LDL	NA	0.0400916	0.00849026	2.33968e-06
249	Age at menarche	LDL_FC	Free cholesterol in LDL	NA	0.0293045	0.0113678	0.00994396
250	Age at menarche	LDL_L	Total lipids in LDL	NA	0	0	0
251	Age at menarche	LDL_L	Total lipids in LDL	NA	0.0178492	0.00855366	0.0369162
252	Age at menarche	LDL_L	Total lipids in LDL	NA	-0.00245732	0.0114527	0.830109
253	Age at menarche	LDL_P	Concentration of LDL particles	NA	0	0	0
254	Age at menarche	LDL_P	Concentration of LDL particles	NA	0.00759058	0.00865091	0.380256
255	Age at menarche	LDL_P	Concentration of LDL particles	NA	-0.0147182	0.0115829	0.203845
256	Age at menarche	LDL_PL	Phospholipids in LDL	NA	0	0	0
257	Age at menarche	LDL_PL	Phospholipids in LDL	NA	0.0173042	0.00861234	0.0445161
258	Age at menarche	LDL_PL	Phospholipids in LDL	NA	-0.00154584	0.0115313	0.893358
259	Age at menarche	LDL_size	Average diameter for LDL particles	NA	0	0	0
260	Age at menarche	LDL_size	Average diameter for LDL particles	NA	0.0518005	0.0084533	8.96105e-10
261	Age at menarche	LDL_size	Average diameter for LDL particles	NA	0.0652845	0.0113183	8.05765e-09
262	Age at menarche	LDL_TG	Triglycerides in LDL	NA	0	0	0
263	Age at menarche	LDL_TG	Triglycerides in LDL	NA	-0.044631	0.00828266	7.1314e-08
264	Age at menarche	LDL_TG	Triglycerides in LDL	NA	-0.0790967	0.0110898	9.97399e-13
265	Age at menarche	Leu	Leucine	NA	0	0	0
266	Age at menarche	Leu	Leucine	NA	-0.0356973	0.00883179	5.30817e-05
267	Age at menarche	Leu	Leucine	NA	-0.0670876	0.0118248	1.40574e-08
268	Age at menarche	M_HDL_C	Cholesterol in medium HDL	NA	0	0	0
269	Age at menarche	M_HDL_C	Cholesterol in medium HDL	NA	0.0580255	0.00814092	1.0322e-12
270	Age at menarche	M_HDL_C	Cholesterol in medium HDL	NA	0.0564151	0.0109001	2.27805e-07
271	Age at menarche	M_HDL_C_pct	Cholesterol to total lipids ratio in medium HDL	NA	0	0	0
272	Age at menarche	M_HDL_C_pct	Cholesterol to total lipids ratio in medium HDL	NA	0.0842404	0.0084933	3.60127e-23
273	Age at menarche	M_HDL_C_pct	Cholesterol to total lipids ratio in medium HDL	NA	0.110069	0.0113719	3.83644e-22
274	Age at menarche	M_HDL_CE	Cholesteryl esters in medium HDL	NA	0	0	0
275	Age at menarche	M_HDL_CE	Cholesteryl esters in medium HDL	NA	0.058087	0.00817817	1.23661e-12
276	Age at menarche	M_HDL_CE	Cholesteryl esters in medium HDL	NA	0.0572189	0.0109499	1.7424e-07
277	Age at menarche	M_HDL_CE_pct	Cholesteryl esters to total lipids ratio in medium HDL	NA	0	0	0
278	Age at menarche	M_HDL_CE_pct	Cholesteryl esters to total lipids ratio in medium HDL	NA	0.0730287	0.0084398	5.13885e-18
279	Age at menarche	M_HDL_CE_pct	Cholesteryl esters to total lipids ratio in medium HDL	NA	0.102245	0.0113002	1.49667e-19
280	Age at menarche	M_HDL_FC	Free cholesterol in medium HDL	NA	0	0	0
281	Age at menarche	M_HDL_FC	Free cholesterol in medium HDL	NA	0.0566314	0.00803615	1.84601e-12
282	Age at menarche	M_HDL_FC	Free cholesterol in medium HDL	NA	0.052187	0.0107598	1.23642e-06
283	Age at menarche	M_HDL_FC_pct	Free cholesterol to total lipids ratio in medium HDL	NA	0	0	0
284	Age at menarche	M_HDL_FC_pct	Free cholesterol to total lipids ratio in medium HDL	NA	0.0838691	0.00790143	2.69037e-26
285	Age at menarche	M_HDL_FC_pct	Free cholesterol to total lipids ratio in medium HDL	NA	0.090694	0.0105794	1.03376e-17
286	Age at menarche	M_HDL_L	Total lipids in medium HDL	NA	0	0	0
287	Age at menarche	M_HDL_L	Total lipids in medium HDL	NA	0.0420246	0.00814265	2.4634e-07
288	Age at menarche	M_HDL_L	Total lipids in medium HDL	NA	0.0336192	0.0109024	0.00204566
289	Age at menarche	M_HDL_P	Concentration of medium HDL particles	NA	0	0	0
290	Age at menarche	M_HDL_P	Concentration of medium HDL particles	NA	0.0507367	0.00812128	4.20098e-10
291	Age at menarche	M_HDL_P	Concentration of medium HDL particles	NA	0.0448813	0.0108738	3.67233e-05
292	Age at menarche	M_HDL_PL	Phospholipids in medium HDL	NA	0	0	0
293	Age at menarche	M_HDL_PL	Phospholipids in medium HDL	NA	0.0317123	0.00815107	0.000100115
294	Age at menarche	M_HDL_PL	Phospholipids in medium HDL	NA	0.0201019	0.0109136	0.0654938
295	Age at menarche	M_HDL_PL_pct	Phospholipids to total lipids ratio in medium HDL	NA	0	0	0
296	Age at menarche	M_HDL_PL_pct	Phospholipids to total lipids ratio in medium HDL	NA	-0.0985429	0.00837215	6.00474e-32
297	Age at menarche	M_HDL_PL_pct	Phospholipids to total lipids ratio in medium HDL	NA	-0.120023	0.0112097	9.95274e-27
298	Age at menarche	M_HDL_TG	Triglycerides in medium HDL	NA	0	0	0
299	Age at menarche	M_HDL_TG	Triglycerides in medium HDL	NA	-0.0433153	0.00886583	1.03347e-06
300	Age at menarche	M_HDL_TG	Triglycerides in medium HDL	NA	-0.0778945	0.0118707	5.35313e-11
301	Age at menarche	M_HDL_TG_pct	Triglycerides to total lipids ratio in medium HDL	NA	0	0	0
302	Age at menarche	M_HDL_TG_pct	Triglycerides to total lipids ratio in medium HDL	NA	-0.0686655	0.0085883	1.31537e-15
303	Age at menarche	M_HDL_TG_pct	Triglycerides to total lipids ratio in medium HDL	NA	-0.0966544	0.0114991	4.35295e-17
304	Age at menarche	M_LDL_C	Cholesterol in medium LDL	NA	0	0	0
305	Age at menarche	M_LDL_C	Cholesterol in medium LDL	NA	0.000978764	0.00865281	0.90994
306	Age at menarche	M_LDL_C	Cholesterol in medium LDL	NA	-0.0242765	0.0115854	0.0361366
307	Age at menarche	M_LDL_C_pct	Cholesterol to total lipids ratio in medium LDL	NA	0	0	0
308	Age at menarche	M_LDL_C_pct	Cholesterol to total lipids ratio in medium LDL	NA	0.0414384	0.0087697	2.30418e-06
309	Age at menarche	M_LDL_C_pct	Cholesterol to total lipids ratio in medium LDL	NA	0.0251612	0.0117419	0.0321292
310	Age at menarche	M_LDL_CE	Cholesteryl esters in medium LDL	NA	0	0	0
311	Age at menarche	M_LDL_CE	Cholesteryl esters in medium LDL	NA	-0.00813367	0.00866367	0.347824
312	Age at menarche	M_LDL_CE	Cholesteryl esters in medium LDL	NA	-0.03669	0.0116	0.00156262
313	Age at menarche	M_LDL_CE_pct	Cholesteryl esters to total lipids ratio in medium LDL	NA	0	0	0
314	Age at menarche	M_LDL_CE_pct	Cholesteryl esters to total lipids ratio in medium LDL	NA	-0.044983	0.0089604	5.17595e-07
315	Age at menarche	M_LDL_CE_pct	Cholesteryl esters to total lipids ratio in medium LDL	NA	-0.0847945	0.0119973	1.59051e-12
316	Age at menarche	M_LDL_FC	Free cholesterol in medium LDL	NA	0	0	0
317	Age at menarche	M_LDL_FC	Free cholesterol in medium LDL	NA	0.0254162	0.00860141	0.00312898
318	Age at menarche	M_LDL_FC	Free cholesterol in medium LDL	NA	0.0102197	0.0115166	0.374875
319	Age at menarche	M_LDL_FC_pct	Free cholesterol to total lipids ratio in medium LDL	NA	0	0	0
320	Age at menarche	M_LDL_FC_pct	Free cholesterol to total lipids ratio in medium LDL	NA	0.0817226	0.00839635	2.26037e-22
321	Age at menarche	M_LDL_FC_pct	Free cholesterol to total lipids ratio in medium LDL	NA	0.117676	0.0112421	1.28011e-25
322	Age at menarche	M_LDL_L	Total lipids in medium LDL	NA	0	0	0
323	Age at menarche	M_LDL_L	Total lipids in medium LDL	NA	-0.00216218	0.00865439	0.802715
324	Age at menarche	M_LDL_L	Total lipids in medium LDL	NA	-0.0274652	0.0115876	0.0177798
325	Age at menarche	M_LDL_P	Concentration of medium LDL particles	NA	0	0	0
326	Age at menarche	M_LDL_P	Concentration of medium LDL particles	NA	-0.00440672	0.00873073	0.613746
327	Age at menarche	M_LDL_P	Concentration of medium LDL particles	NA	-0.0336786	0.0116898	0.00396517
328	Age at menarche	M_LDL_PL	Phospholipids in medium LDL	NA	0	0	0
329	Age at menarche	M_LDL_PL	Phospholipids in medium LDL	NA	0.000456031	0.00870643	0.958227
330	Age at menarche	M_LDL_PL	Phospholipids in medium LDL	NA	-0.0209428	0.0116572	0.0724126
331	Age at menarche	M_LDL_PL_pct	Phospholipids to total lipids ratio in medium LDL	NA	0	0	0
332	Age at menarche	M_LDL_PL_pct	Phospholipids to total lipids ratio in medium LDL	NA	0.0204603	0.00906119	0.0239479
333	Age at menarche	M_LDL_PL_pct	Phospholipids to total lipids ratio in medium LDL	NA	0.0632533	0.0121322	1.85742e-07
334	Age at menarche	M_LDL_TG	Triglycerides in medium LDL	NA	0	0	0
335	Age at menarche	M_LDL_TG	Triglycerides in medium LDL	NA	-0.0487214	0.00825675	3.63618e-09
336	Age at menarche	M_LDL_TG	Triglycerides in medium LDL	NA	-0.0843249	0.0110551	2.42445e-14
337	Age at menarche	M_LDL_TG_pct	Triglycerides to total lipids ratio in medium LDL	NA	0	0	0
338	Age at menarche	M_LDL_TG_pct	Triglycerides to total lipids ratio in medium LDL	NA	-0.0572151	0.00847517	1.48212e-11
339	Age at menarche	M_LDL_TG_pct	Triglycerides to total lipids ratio in medium LDL	NA	-0.0691996	0.0113476	1.07915e-09
340	Age at menarche	M_VLDL_C	Cholesterol in medium VLDL	NA	0	0	0
341	Age at menarche	M_VLDL_C	Cholesterol in medium VLDL	NA	0.0150378	0.00867025	0.0828498
342	Age at menarche	M_VLDL_C	Cholesterol in medium VLDL	NA	-0.00524193	0.0116088	0.651596
343	Age at menarche	M_VLDL_C_pct	Cholesterol to total lipids ratio in medium VLDL	NA	0	0	0
344	Age at menarche	M_VLDL_C_pct	Cholesterol to total lipids ratio in medium VLDL	NA	0.0807401	0.00841103	8.33377e-22
345	Age at menarche	M_VLDL_C_pct	Cholesterol to total lipids ratio in medium VLDL	NA	0.10655	0.0112617	3.14481e-21
346	Age at menarche	M_VLDL_CE	Cholesteryl esters in medium VLDL	NA	0	0	0
347	Age at menarche	M_VLDL_CE	Cholesteryl esters in medium VLDL	NA	0.0313004	0.00854335	0.000248787
348	Age at menarche	M_VLDL_CE	Cholesteryl esters in medium VLDL	NA	0.0173145	0.0114389	0.130119
349	Age at menarche	M_VLDL_CE_pct	Cholesteryl esters to total lipids ratio in medium VLDL	NA	0	0	0
350	Age at menarche	M_VLDL_CE_pct	Cholesteryl esters to total lipids ratio in medium VLDL	NA	0.0831877	0.00839581	3.98826e-23
351	Age at menarche	M_VLDL_CE_pct	Cholesteryl esters to total lipids ratio in medium VLDL	NA	0.112871	0.0112413	1.05285e-23
352	Age at menarche	M_VLDL_FC	Free cholesterol in medium VLDL	NA	0	0	0
353	Age at menarche	M_VLDL_FC	Free cholesterol in medium VLDL	NA	-0.00763227	0.00879543	0.385533
354	Age at menarche	M_VLDL_FC	Free cholesterol in medium VLDL	NA	-0.0354892	0.0117764	0.00258284
355	Age at menarche	M_VLDL_FC_pct	Free cholesterol to total lipids ratio in medium VLDL	NA	0	0	0
356	Age at menarche	M_VLDL_FC_pct	Free cholesterol to total lipids ratio in medium VLDL	NA	0.0706809	0.00846716	7.10514e-17
357	Age at menarche	M_VLDL_FC_pct	Free cholesterol to total lipids ratio in medium VLDL	NA	0.084851	0.0113369	7.27553e-14
358	Age at menarche	M_VLDL_L	Total lipids in medium VLDL	NA	0	0	0
359	Age at menarche	M_VLDL_L	Total lipids in medium VLDL	NA	-0.0316637	0.00877202	0.000306887
360	Age at menarche	M_VLDL_L	Total lipids in medium VLDL	NA	-0.0645781	0.0117451	3.84941e-08
361	Age at menarche	M_VLDL_P	Concentration of medium VLDL particles	NA	0	0	0
362	Age at menarche	M_VLDL_P	Concentration of medium VLDL particles	NA	-0.0217864	0.00881026	0.0134068
363	Age at menarche	M_VLDL_P	Concentration of medium VLDL particles	NA	-0.0524868	0.0117963	8.62428e-06
364	Age at menarche	M_VLDL_PL	Phospholipids in medium VLDL	NA	0	0	0
365	Age at menarche	M_VLDL_PL	Phospholipids in medium VLDL	NA	-0.017507	0.00881283	0.0469778
366	Age at menarche	M_VLDL_PL	Phospholipids in medium VLDL	NA	-0.0468898	0.0117997	7.08099e-05
367	Age at menarche	M_VLDL_PL_pct	Phospholipids to total lipids ratio in medium VLDL	NA	0	0	0
368	Age at menarche	M_VLDL_PL_pct	Phospholipids to total lipids ratio in medium VLDL	NA	0.0641271	0.00856372	7.07319e-14
369	Age at menarche	M_VLDL_PL_pct	Phospholipids to total lipids ratio in medium VLDL	NA	0.0764474	0.0114662	2.62867e-11
370	Age at menarche	M_VLDL_TG	Triglycerides in medium VLDL	NA	0	0	0
371	Age at menarche	M_VLDL_TG	Triglycerides in medium VLDL	NA	-0.0589337	0.0086399	9.11668e-12
372	Age at menarche	M_VLDL_TG	Triglycerides in medium VLDL	NA	-0.0968035	0.0115682	5.97549e-17
373	Age at menarche	M_VLDL_TG_pct	Triglycerides to total lipids ratio in medium VLDL	NA	0	0	0
374	Age at menarche	M_VLDL_TG_pct	Triglycerides to total lipids ratio in medium VLDL	NA	-0.0784355	0.00842575	1.33079e-20
375	Age at menarche	M_VLDL_TG_pct	Triglycerides to total lipids ratio in medium VLDL	NA	-0.101726	0.0112814	1.98468e-19
376	Age at menarche	MUFA	Monounsaturated fatty acids	NA	0	0	0
377	Age at menarche	MUFA	Monounsaturated fatty acids	NA	-0.053314	0.00821476	8.64691e-11
378	Age at menarche	MUFA	Monounsaturated fatty acids	NA	-0.0895583	0.010999	3.94629e-16
379	Age at menarche	MUFA_pct	Ratio of monounsaturated fatty acids to total fatty acids	NA	0	0	0
380	Age at menarche	MUFA_pct	Ratio of monounsaturated fatty acids to total fatty acids	NA	-0.0891309	0.00826653	4.41891e-27
381	Age at menarche	MUFA_pct	Ratio of monounsaturated fatty acids to total fatty acids	NA	-0.112331	0.0110683	3.50241e-24
382	Age at menarche	non_HDL_C	Total cholesterol minus HDL-C	NA	0	0	0
383	Age at menarche	non_HDL_C	Total cholesterol minus HDL-C	NA	0.017415	0.00856245	0.0419684
384	Age at menarche	non_HDL_C	Total cholesterol minus HDL-C	NA	-0.00411226	0.0114645	0.719823
385	Age at menarche	Omega_3	Omega-3 fatty acids	NA	0	0	0
386	Age at menarche	Omega_3	Omega-3 fatty acids	NA	-0.0171702	0.00830938	0.0387978
387	Age at menarche	Omega_3	Omega-3 fatty acids	NA	-0.0738068	0.0111257	3.2958e-11
388	Age at menarche	Omega_3_pct	Ratio of omega-3 fatty acids to total fatty acids	NA	0	0	0
389	Age at menarche	Omega_3_pct	Ratio of omega-3 fatty acids to total fatty acids	NA	-0.00656717	0.0084811	0.438739
390	Age at menarche	Omega_3_pct	Ratio of omega-3 fatty acids to total fatty acids	NA	-0.0537591	0.0113556	2.2046e-06
391	Age at menarche	Omega_6	Omega-6 fatty acids	NA	0	0	0
392	Age at menarche	Omega_6	Omega-6 fatty acids	NA	0.0212009	0.00834156	0.011037
393	Age at menarche	Omega_6	Omega-6 fatty acids	NA	-0.00460934	0.0111688	0.679828
394	Age at menarche	Omega_6_by_Omega_3	Ratio of omega-6 fatty acids to omega-3 fatty acids	NA	0	0	0
395	Age at menarche	Omega_6_by_Omega_3	Ratio of omega-6 fatty acids to omega-3 fatty acids	NA	0.0281758	0.00841083	0.000808778
396	Age at menarche	Omega_6_by_Omega_3	Ratio of omega-6 fatty acids to omega-3 fatty acids	NA	0.0805087	0.0112615	8.83675e-13
397	Age at menarche	Omega_6_pct	Ratio of omega-6 fatty acids to total fatty acids	NA	0	0	0
398	Age at menarche	Omega_6_pct	Ratio of omega-6 fatty acids to total fatty acids	NA	0.0819762	0.00786699	2.10313e-25
399	Age at menarche	Omega_6_pct	Ratio of omega-6 fatty acids to total fatty acids	NA	0.123161	0.0105334	1.50373e-31
400	Age at menarche	Phe	Phenylalanine	NA	0	0	0
401	Age at menarche	Phe	Phenylalanine	NA	-0.0264575	0.00900082	0.00328912
402	Age at menarche	Phe	Phenylalanine	NA	-0.0399426	0.0120516	0.000919273
403	Age at menarche	Phosphatidylc	Phosphatidylcholines	NA	0	0	0
404	Age at menarche	Phosphatidylc	Phosphatidylcholines	NA	0.0385246	0.00816613	2.39156e-06
405	Age at menarche	Phosphatidylc	Phosphatidylcholines	NA	0.0185805	0.0109339	0.0892584
406	Age at menarche	Phosphoglyc	Phosphoglycerides	NA	0	0	0
407	Age at menarche	Phosphoglyc	Phosphoglycerides	NA	0.0283997	0.00814866	0.000492109
408	Age at menarche	Phosphoglyc	Phosphoglycerides	NA	0.00359819	0.0109105	0.741558
409	Age at menarche	PUFA	Polyunsaturated fatty acids	NA	0	0	0
410	Age at menarche	PUFA	Polyunsaturated fatty acids	NA	0.0134793	0.00825598	0.102543
411	Age at menarche	PUFA	Polyunsaturated fatty acids	NA	-0.0228805	0.0110542	0.0384703
412	Age at menarche	PUFA_by_MUFA	Ratio of polyunsaturated fatty acids to monounsaturated fatty acids	NA	0	0	0
413	Age at menarche	PUFA_by_MUFA	Ratio of polyunsaturated fatty acids to monounsaturated fatty acids	NA	0.0877524	0.00820137	1.07709e-26
414	Age at menarche	PUFA_by_MUFA	Ratio of polyunsaturated fatty acids to monounsaturated fatty acids	NA	0.110098	0.0109811	1.21872e-23
415	Age at menarche	PUFA_pct	Ratio of polyunsaturated fatty acids to total fatty acids	NA	0	0	0
416	Age at menarche	PUFA_pct	Ratio of polyunsaturated fatty acids to total fatty acids	NA	0.0780781	0.00807109	4.03928e-22
417	Age at menarche	PUFA_pct	Ratio of polyunsaturated fatty acids to total fatty acids	NA	0.0969589	0.0108066	2.98624e-19
418	Age at menarche	Pyruvate	Pyruvate	NA	0	0	0
419	Age at menarche	Pyruvate	Pyruvate	NA	-0.039525	0.00876279	6.47787e-06
420	Age at menarche	Pyruvate	Pyruvate	NA	-0.0697636	0.0117291	2.73079e-09
421	Age at menarche	Remnant_C	Remnant cholesterol (non-HDL, non-LDL -cholesterol)	NA	0	0	0
422	Age at menarche	Remnant_C	Remnant cholesterol (non-HDL, non-LDL -cholesterol)	NA	0.0112324	0.00861332	0.192213
423	Age at menarche	Remnant_C	Remnant cholesterol (non-HDL, non-LDL -cholesterol)	NA	-0.0123746	0.0115326	0.283267
424	Age at menarche	S_HDL_C	Cholesterol in small HDL	NA	0	0	0
425	Age at menarche	S_HDL_C	Cholesterol in small HDL	NA	-0.00300851	0.00879227	0.732219
426	Age at menarche	S_HDL_C	Cholesterol in small HDL	NA	-0.026371	0.0117722	0.0250868
427	Age at menarche	S_HDL_C_pct	Cholesterol to total lipids ratio in small HDL	NA	0	0	0
428	Age at menarche	S_HDL_C_pct	Cholesterol to total lipids ratio in small HDL	NA	0.0499363	0.00852263	4.67282e-09
429	Age at menarche	S_HDL_C_pct	Cholesterol to total lipids ratio in small HDL	NA	0.0698328	0.0114111	9.43108e-10
430	Age at menarche	S_HDL_CE	Cholesteryl esters in small HDL	NA	0	0	0
431	Age at menarche	S_HDL_CE	Cholesteryl esters in small HDL	NA	-0.00632806	0.00891321	0.477729
432	Age at menarche	S_HDL_CE	Cholesteryl esters in small HDL	NA	-0.0271931	0.0119341	0.0226941
433	Age at menarche	S_HDL_CE_pct	Cholesteryl esters to total lipids ratio in small HDL	NA	0	0	0
434	Age at menarche	S_HDL_CE_pct	Cholesteryl esters to total lipids ratio in small HDL	NA	0.0276398	0.00842397	0.00103465
435	Age at menarche	S_HDL_CE_pct	Cholesteryl esters to total lipids ratio in small HDL	NA	0.0454387	0.011279	5.61772e-05
436	Age at menarche	S_HDL_FC	Free cholesterol in small HDL	NA	0	0	0
437	Age at menarche	S_HDL_FC	Free cholesterol in small HDL	NA	0.00791998	0.00843648	0.347848
438	Age at menarche	S_HDL_FC	Free cholesterol in small HDL	NA	-0.0180257	0.0112958	0.110541
439	Age at menarche	S_HDL_FC_pct	Free cholesterol to total lipids ratio in small HDL	NA	0	0	0
440	Age at menarche	S_HDL_FC_pct	Free cholesterol to total lipids ratio in small HDL	NA	0.0749069	0.00849252	1.17009e-18
441	Age at menarche	S_HDL_FC_pct	Free cholesterol to total lipids ratio in small HDL	NA	0.0853132	0.0113708	6.32909e-14
442	Age at menarche	S_HDL_L	Total lipids in small HDL	NA	0	0	0
443	Age at menarche	S_HDL_L	Total lipids in small HDL	NA	-0.0217977	0.00877497	0.0129915
444	Age at menarche	S_HDL_L	Total lipids in small HDL	NA	-0.052252	0.011749	8.7086e-06
445	Age at menarche	S_HDL_P	Concentration of small HDL particles	NA	0	0	0
446	Age at menarche	S_HDL_P	Concentration of small HDL particles	NA	-0.0117166	0.00883516	0.184802
447	Age at menarche	S_HDL_P	Concentration of small HDL particles	NA	-0.0380706	0.0118296	0.00129042
448	Age at menarche	S_HDL_PL	Phospholipids in small HDL	NA	0	0	0
449	Age at menarche	S_HDL_PL	Phospholipids in small HDL	NA	-0.0205819	0.00868012	0.017736
450	Age at menarche	S_HDL_PL	Phospholipids in small HDL	NA	-0.0505551	0.011622	1.3639e-05
451	Age at menarche	S_HDL_PL_pct	Phospholipids to total lipids ratio in small HDL	NA	0	0	0
452	Age at menarche	S_HDL_PL_pct	Phospholipids to total lipids ratio in small HDL	NA	0.00290062	0.00846887	0.731973
453	Age at menarche	S_HDL_PL_pct	Phospholipids to total lipids ratio in small HDL	NA	0.0021929	0.0113392	0.846653
454	Age at menarche	S_HDL_TG	Triglycerides in small HDL	NA	0	0	0
455	Age at menarche	S_HDL_TG	Triglycerides in small HDL	NA	-0.0754072	0.00887037	1.92022e-17
456	Age at menarche	S_HDL_TG	Triglycerides in small HDL	NA	-0.112001	0.0118767	4.22496e-21
457	Age at menarche	S_HDL_TG_pct	Triglycerides to total lipids ratio in small HDL	NA	0	0	0
458	Age at menarche	S_HDL_TG_pct	Triglycerides to total lipids ratio in small HDL	NA	-0.0767507	0.00865607	7.72954e-19
459	Age at menarche	S_HDL_TG_pct	Triglycerides to total lipids ratio in small HDL	NA	-0.104786	0.0115898	1.59208e-19
460	Age at menarche	S_LDL_C	Cholesterol in small LDL	NA	0	0	0
461	Age at menarche	S_LDL_C	Cholesterol in small LDL	NA	0.00554545	0.00864472	0.521211
462	Age at menarche	S_LDL_C	Cholesterol in small LDL	NA	-0.0150239	0.0115746	0.194289
463	Age at menarche	S_LDL_C_pct	Cholesterol to total lipids ratio in small LDL	NA	0	0	0
464	Age at menarche	S_LDL_C_pct	Cholesterol to total lipids ratio in small LDL	NA	0.0352025	0.00870743	5.28785e-05
465	Age at menarche	S_LDL_C_pct	Cholesterol to total lipids ratio in small LDL	NA	0.0192662	0.0116586	0.0984298
466	Age at menarche	S_LDL_CE	Cholesteryl esters in small LDL	NA	0	0	0
467	Age at menarche	S_LDL_CE	Cholesteryl esters in small LDL	NA	-0.00342687	0.00862228	0.691042
468	Age at menarche	S_LDL_CE	Cholesteryl esters in small LDL	NA	-0.027716	0.0115446	0.016363
469	Age at menarche	S_LDL_CE_pct	Cholesteryl esters to total lipids ratio in small LDL	NA	0	0	0
470	Age at menarche	S_LDL_CE_pct	Cholesteryl esters to total lipids ratio in small LDL	NA	-0.0269494	0.00890517	0.00247698
471	Age at menarche	S_LDL_CE_pct	Cholesteryl esters to total lipids ratio in small LDL	NA	-0.0614118	0.0119233	2.60503e-07
472	Age at menarche	S_LDL_FC	Free cholesterol in small LDL	NA	0	0	0
473	Age at menarche	S_LDL_FC	Free cholesterol in small LDL	NA	0.0285157	0.00867414	0.00101161
474	Age at menarche	S_LDL_FC	Free cholesterol in small LDL	NA	0.019242	0.011614	0.0975665
475	Age at menarche	S_LDL_FC_pct	Free cholesterol to total lipids ratio in small LDL	NA	0	0	0
476	Age at menarche	S_LDL_FC_pct	Free cholesterol to total lipids ratio in small LDL	NA	0.0672571	0.00840301	1.22582e-15
477	Age at menarche	S_LDL_FC_pct	Free cholesterol to total lipids ratio in small LDL	NA	0.0995799	0.011251	8.91386e-19
478	Age at menarche	S_LDL_L	Total lipids in small LDL	NA	0	0	0
479	Age at menarche	S_LDL_L	Total lipids in small LDL	NA	0.00167736	0.00862159	0.845743
480	Age at menarche	S_LDL_L	Total lipids in small LDL	NA	-0.0186303	0.0115436	0.106554
481	Age at menarche	S_LDL_P	Concentration of small LDL particles	NA	0	0	0
482	Age at menarche	S_LDL_P	Concentration of small LDL particles	NA	-0.00435174	0.00872995	0.618145
483	Age at menarche	S_LDL_P	Concentration of small LDL particles	NA	-0.0266203	0.0116887	0.0227635
484	Age at menarche	S_LDL_PL	Phospholipids in small LDL	NA	0	0	0
485	Age at menarche	S_LDL_PL	Phospholipids in small LDL	NA	0.00880439	0.00865659	0.309122
486	Age at menarche	S_LDL_PL	Phospholipids in small LDL	NA	-0.00406943	0.0115905	0.725514
487	Age at menarche	S_LDL_PL_pct	Phospholipids to total lipids ratio in small LDL	NA	0	0	0
488	Age at menarche	S_LDL_PL_pct	Phospholipids to total lipids ratio in small LDL	NA	0.0258298	0.00895786	0.00393445
489	Age at menarche	S_LDL_PL_pct	Phospholipids to total lipids ratio in small LDL	NA	0.0622998	0.0119939	2.06144e-07
490	Age at menarche	S_LDL_TG	Triglycerides in small LDL	NA	0	0	0
491	Age at menarche	S_LDL_TG	Triglycerides in small LDL	NA	-0.0557602	0.00828787	1.73588e-11
492	Age at menarche	S_LDL_TG	Triglycerides in small LDL	NA	-0.0951899	0.0110968	9.86142e-18
493	Age at menarche	S_LDL_TG_pct	Triglycerides to total lipids ratio in small LDL	NA	0	0	0
494	Age at menarche	S_LDL_TG_pct	Triglycerides to total lipids ratio in small LDL	NA	-0.0684368	0.00843558	5.03333e-16
495	Age at menarche	S_LDL_TG_pct	Triglycerides to total lipids ratio in small LDL	NA	-0.0978829	0.0112946	4.56681e-18
496	Age at menarche	S_VLDL_C	Cholesterol in small VLDL	NA	0	0	0
497	Age at menarche	S_VLDL_C	Cholesterol in small VLDL	NA	-0.0198935	0.00899975	0.0270776
498	Age at menarche	S_VLDL_C	Cholesterol in small VLDL	NA	-0.0498962	0.01205	3.46595e-05
499	Age at menarche	S_VLDL_C_pct	Cholesterol to total lipids ratio in small VLDL	NA	0	0	0
500	Age at menarche	S_VLDL_C_pct	Cholesterol to total lipids ratio in small VLDL	NA	0.0542928	0.00859683	2.712e-10
501	Age at menarche	S_VLDL_C_pct	Cholesterol to total lipids ratio in small VLDL	NA	0.0763616	0.0115105	3.29193e-11
502	Age at menarche	S_VLDL_CE	Cholesteryl esters in small VLDL	NA	0	0	0
503	Age at menarche	S_VLDL_CE	Cholesteryl esters in small VLDL	NA	-0.0272088	0.00909531	0.00277704
504	Age at menarche	S_VLDL_CE	Cholesteryl esters in small VLDL	NA	-0.0583612	0.0121779	1.65196e-06
505	Age at menarche	S_VLDL_CE_pct	Cholesteryl esters to total lipids ratio in small VLDL	NA	0	0	0
506	Age at menarche	S_VLDL_CE_pct	Cholesteryl esters to total lipids ratio in small VLDL	NA	0.0326617	0.00879305	0.000203791
507	Age at menarche	S_VLDL_CE_pct	Cholesteryl esters to total lipids ratio in small VLDL	NA	0.0472863	0.0117732	5.91554e-05
508	Age at menarche	S_VLDL_FC	Free cholesterol in small VLDL	NA	0	0	0
509	Age at menarche	S_VLDL_FC	Free cholesterol in small VLDL	NA	-0.00656474	0.00881435	0.456408
510	Age at menarche	S_VLDL_FC	Free cholesterol in small VLDL	NA	-0.0339043	0.0118017	0.00406961
511	Age at menarche	S_VLDL_FC_pct	Free cholesterol to total lipids ratio in small VLDL	NA	0	0	0
512	Age at menarche	S_VLDL_FC_pct	Free cholesterol to total lipids ratio in small VLDL	NA	0.073318	0.00851909	7.71802e-18
513	Age at menarche	S_VLDL_FC_pct	Free cholesterol to total lipids ratio in small VLDL	NA	0.100278	0.0114064	1.51402e-18
514	Age at menarche	S_VLDL_L	Total lipids in small VLDL	NA	0	0	0
515	Age at menarche	S_VLDL_L	Total lipids in small VLDL	NA	-0.0417677	0.00889749	2.68057e-06
516	Age at menarche	S_VLDL_L	Total lipids in small VLDL	NA	-0.080082	0.011913	1.80534e-11
517	Age at menarche	S_VLDL_P	Concentration of small VLDL particles	NA	0	0	0
518	Age at menarche	S_VLDL_P	Concentration of small VLDL particles	NA	-0.0437266	0.00885781	7.97441e-07
519	Age at menarche	S_VLDL_P	Concentration of small VLDL particles	NA	-0.0802901	0.0118599	1.30044e-11
520	Age at menarche	S_VLDL_PL	Phospholipids in small VLDL	NA	0	0	0
521	Age at menarche	S_VLDL_PL	Phospholipids in small VLDL	NA	-0.0233828	0.00890534	0.00864925
522	Age at menarche	S_VLDL_PL	Phospholipids in small VLDL	NA	-0.0568016	0.0119236	1.90401e-06
523	Age at menarche	S_VLDL_PL_pct	Phospholipids to total lipids ratio in small VLDL	NA	0	0	0
524	Age at menarche	S_VLDL_PL_pct	Phospholipids to total lipids ratio in small VLDL	NA	0.069062	0.00851118	4.97585e-16
525	Age at menarche	S_VLDL_PL_pct	Phospholipids to total lipids ratio in small VLDL	NA	0.0930643	0.0113958	3.23264e-16
526	Age at menarche	S_VLDL_TG	Triglycerides in small VLDL	NA	0	0	0
527	Age at menarche	S_VLDL_TG	Triglycerides in small VLDL	NA	-0.0628128	0.00869421	5.08073e-13
528	Age at menarche	S_VLDL_TG	Triglycerides in small VLDL	NA	-0.105737	0.0116409	1.08343e-19
529	Age at menarche	S_VLDL_TG_pct	Triglycerides to total lipids ratio in small VLDL	NA	0	0	0
530	Age at menarche	S_VLDL_TG_pct	Triglycerides to total lipids ratio in small VLDL	NA	-0.0597773	0.008556	2.8447e-12
531	Age at menarche	S_VLDL_TG_pct	Triglycerides to total lipids ratio in small VLDL	NA	-0.0829737	0.0114558	4.44189e-13
532	Age at menarche	SFA	Saturated fatty acids	NA	0	0	0
533	Age at menarche	SFA	Saturated fatty acids	NA	-0.0275906	0.00805866	0.000618116
534	Age at menarche	SFA	Saturated fatty acids	NA	-0.0605335	0.01079	2.03004e-08
535	Age at menarche	SFA_pct	Ratio of saturated fatty acids to total fatty acids	NA	0	0	0
536	Age at menarche	SFA_pct	Ratio of saturated fatty acids to total fatty acids	NA	-0.0273412	0.00816232	0.000809526
537	Age at menarche	SFA_pct	Ratio of saturated fatty acids to total fatty acids	NA	-0.0309923	0.0109288	0.004572
538	Age at menarche	Sphingomyelins	Sphingomyelins	NA	0	0	0
539	Age at menarche	Sphingomyelins	Sphingomyelins	NA	0.0490771	0.00811935	1.50756e-09
540	Age at menarche	Sphingomyelins	Sphingomyelins	NA	0.0361463	0.0108712	0.000884863
541	Age at menarche	TG_by_PG	Ratio of triglycerides to phosphoglycerides	NA	0	0	0
542	Age at menarche	TG_by_PG	Ratio of triglycerides to phosphoglycerides	NA	-0.0831046	0.00821412	4.83434e-24
543	Age at menarche	TG_by_PG	Ratio of triglycerides to phosphoglycerides	NA	-0.114267	0.0109981	2.89748e-25
544	Age at menarche	Total_BCAA	Total concentration of branched-chain amino acids (leucine + isoleucine + valine)	NA	0	0	0
545	Age at menarche	Total_BCAA	Total concentration of branched-chain amino acids (leucine + isoleucine + valine)	NA	-0.0509691	0.00892774	1.14113e-08
546	Age at menarche	Total_BCAA	Total concentration of branched-chain amino acids (leucine + isoleucine + valine)	NA	-0.0954531	0.0119528	1.41966e-15
547	Age at menarche	Total_C	Total cholesterol	NA	0	0	0
548	Age at menarche	Total_C	Total cholesterol	NA	0.0436673	0.00831457	1.51031e-07
549	Age at menarche	Total_C	Total cholesterol	NA	0.0264624	0.0111326	0.017456
550	Age at menarche	Total_CE	Total esterified cholesterol	NA	0	0	0
551	Age at menarche	Total_CE	Total esterified cholesterol	NA	0.0475707	0.00830034	1.00202e-08
552	Age at menarche	Total_CE	Total esterified cholesterol	NA	0.0320204	0.0111135	0.00396285
553	Age at menarche	Total_FA	Total fatty acids	NA	0	0	0
554	Age at menarche	Total_FA	Total fatty acids	NA	-0.0239832	0.0081629	0.00330379
555	Age at menarche	Total_FA	Total fatty acids	NA	-0.0603844	0.0109296	3.31038e-08
556	Age at menarche	Total_FC	Total free cholesterol	NA	0	0	0
557	Age at menarche	Total_FC	Total free cholesterol	NA	0.0331375	0.00836745	7.49439e-05
558	Age at menarche	Total_FC	Total free cholesterol	NA	0.0121301	0.0112034	0.278939
559	Age at menarche	Total_L	Total lipids in lipoprotein particles	NA	0	0	0
560	Age at menarche	Total_L	Total lipids in lipoprotein particles	NA	0.0130763	0.00831652	0.115879
561	Age at menarche	Total_L	Total lipids in lipoprotein particles	NA	-0.0142407	0.0111352	0.200938
562	Age at menarche	Total_P	Total concentration of lipoprotein particles	NA	0	0	0
563	Age at menarche	Total_P	Total concentration of lipoprotein particles	NA	0.0461553	0.00820764	1.87977e-08
564	Age at menarche	Total_P	Total concentration of lipoprotein particles	NA	0.0321903	0.0109894	0.00339944
565	Age at menarche	Total_PL	Total phospholipids in lipoprotein particles	NA	0	0	0
566	Age at menarche	Total_PL	Total phospholipids in lipoprotein particles	NA	0.0321807	0.00818138	8.38406e-05
567	Age at menarche	Total_PL	Total phospholipids in lipoprotein particles	NA	0.00928387	0.0109542	0.396712
568	Age at menarche	Total_TG	Total triglycerides	NA	0	0	0
569	Age at menarche	Total_TG	Total triglycerides	NA	-0.0659539	0.00850746	9.14793e-15
570	Age at menarche	Total_TG	Total triglycerides	NA	-0.106954	0.0113908	6.2259e-21
571	Age at menarche	Tyr	Tyrosine	NA	0	0	0
572	Age at menarche	Tyr	Tyrosine	NA	-0.0309022	0.00899212	0.00058947
573	Age at menarche	Tyr	Tyrosine	NA	-0.0795534	0.0120387	3.92284e-11
574	Age at menarche	Unsaturation	Degree of unsaturation	NA	0	0	0
575	Age at menarche	Unsaturation	Degree of unsaturation	NA	0.0475125	0.00823285	7.9135e-09
576	Age at menarche	Unsaturation	Degree of unsaturation	NA	0.0285795	0.0110232	0.00952576
577	Age at menarche	Val	Valine	NA	0	0	0
578	Age at menarche	Val	Valine	NA	-0.0583346	0.0088958	5.51303e-11
579	Age at menarche	Val	Valine	NA	-0.115744	0.0119101	2.6179e-22
580	Age at menarche	VLDL_C	VLDL cholesterol	NA	0	0	0
581	Age at menarche	VLDL_C	VLDL cholesterol	NA	-0.0241916	0.00890327	0.00658638
582	Age at menarche	VLDL_C	VLDL cholesterol	NA	-0.0560777	0.0119208	2.55419e-06
583	Age at menarche	VLDL_CE	Cholesteryl esters in VLDL	NA	0	0	0
584	Age at menarche	VLDL_CE	Cholesteryl esters in VLDL	NA	-0.0125336	0.00890887	0.159472
585	Age at menarche	VLDL_CE	Cholesteryl esters in VLDL	NA	-0.0412075	0.0119283	0.000551477
586	Age at menarche	VLDL_FC	Free cholesterol in VLDL	NA	0	0	0
587	Age at menarche	VLDL_FC	Free cholesterol in VLDL	NA	-0.0389895	0.00882821	1.00496e-05
588	Age at menarche	VLDL_FC	Free cholesterol in VLDL	NA	-0.0745309	0.0118203	2.89508e-10
589	Age at menarche	VLDL_L	Total lipids in VLDL	NA	0	0	0
590	Age at menarche	VLDL_L	Total lipids in VLDL	NA	-0.0543142	0.00867378	3.8283e-10
591	Age at menarche	VLDL_L	Total lipids in VLDL	NA	-0.0916782	0.0116135	2.97194e-15
592	Age at menarche	VLDL_P	Concentration of VLDL particles	NA	0	0	0
593	Age at menarche	VLDL_P	Concentration of VLDL particles	NA	-0.0330795	0.00881081	0.000173903
594	Age at menarche	VLDL_P	Concentration of VLDL particles	NA	-0.0678173	0.011797	9.03568e-09
595	Age at menarche	VLDL_PL	Phospholipids in VLDL	NA	0	0	0
596	Age at menarche	VLDL_PL	Phospholipids in VLDL	NA	-0.0466593	0.00878044	1.07612e-07
597	Age at menarche	VLDL_PL	Phospholipids in VLDL	NA	-0.0827777	0.0117563	1.92675e-12
598	Age at menarche	VLDL_size	Average diameter for VLDL particles	NA	0	0	0
599	Age at menarche	VLDL_size	Average diameter for VLDL particles	NA	-0.0744171	0.00818734	1.02529e-19
600	Age at menarche	VLDL_size	Average diameter for VLDL particles	NA	-0.105804	0.0109622	5.01225e-22
601	Age at menarche	VLDL_TG	Triglycerides in VLDL	NA	0	0	0
602	Age at menarche	VLDL_TG	Triglycerides in VLDL	NA	-0.0694197	0.00855057	4.79703e-16
603	Age at menarche	VLDL_TG	Triglycerides in VLDL	NA	-0.109085	0.0114486	1.6543e-21
604	Age at menarche	XL_HDL_C	Cholesterol in very large HDL	NA	0	0	0
605	Age at menarche	XL_HDL_C	Cholesterol in very large HDL	NA	0.096541	0.00818187	4.25593e-32
606	Age at menarche	XL_HDL_C	Cholesterol in very large HDL	NA	0.11364	0.0109549	3.43446e-25
607	Age at menarche	XL_HDL_C_pct	Cholesterol to total lipids ratio in very large HDL	NA	0	0	0
608	Age at menarche	XL_HDL_C_pct	Cholesterol to total lipids ratio in very large HDL	NA	-0.0296406	0.00784121	0.000156907
609	Age at menarche	XL_HDL_C_pct	Cholesterol to total lipids ratio in very large HDL	NA	-0.0323572	0.0104986	0.00205667
610	Age at menarche	XL_HDL_CE	Cholesteryl esters in very large HDL	NA	0	0	0
611	Age at menarche	XL_HDL_CE	Cholesteryl esters in very large HDL	NA	0.0969495	0.00808548	4.33157e-33
612	Age at menarche	XL_HDL_CE	Cholesteryl esters in very large HDL	NA	0.113312	0.0108258	1.28926e-25
613	Age at menarche	XL_HDL_CE_pct	Cholesteryl esters to total lipids ratio in very large HDL	NA	0	0	0
614	Age at menarche	XL_HDL_CE_pct	Cholesteryl esters to total lipids ratio in very large HDL	NA	0.0303493	0.00770399	8.17635e-05
615	Age at menarche	XL_HDL_CE_pct	Cholesteryl esters to total lipids ratio in very large HDL	NA	0.0372563	0.0103149	0.000304198
616	Age at menarche	XL_HDL_FC	Free cholesterol in very large HDL	NA	0	0	0
617	Age at menarche	XL_HDL_FC	Free cholesterol in very large HDL	NA	0.090553	0.00859108	5.92106e-26
618	Age at menarche	XL_HDL_FC	Free cholesterol in very large HDL	NA	0.110917	0.0115028	5.47466e-22
619	Age at menarche	XL_HDL_FC_pct	Free cholesterol to total lipids ratio in very large HDL	NA	0	0	0
620	Age at menarche	XL_HDL_FC_pct	Free cholesterol to total lipids ratio in very large HDL	NA	-0.0796255	0.00781218	2.23931e-24
621	Age at menarche	XL_HDL_FC_pct	Free cholesterol to total lipids ratio in very large HDL	NA	-0.0859891	0.0104597	2.05715e-16
622	Age at menarche	XL_HDL_L	Total lipids in very large HDL	NA	0	0	0
623	Age at menarche	XL_HDL_L	Total lipids in very large HDL	NA	0.091398	0.00810318	1.77464e-29
624	Age at menarche	XL_HDL_L	Total lipids in very large HDL	NA	0.107321	0.0108495	4.69966e-23
625	Age at menarche	XL_HDL_P	Concentration of very large HDL particles	NA	0	0	0
626	Age at menarche	XL_HDL_P	Concentration of very large HDL particles	NA	0.0928915	0.00814373	4.15786e-30
627	Age at menarche	XL_HDL_P	Concentration of very large HDL particles	NA	0.107851	0.0109038	4.73315e-23
628	Age at menarche	XL_HDL_PL	Phospholipids in very large HDL	NA	0	0	0
629	Age at menarche	XL_HDL_PL	Phospholipids in very large HDL	NA	0.0882441	0.00807661	9.19051e-28
630	Age at menarche	XL_HDL_PL	Phospholipids in very large HDL	NA	0.104225	0.010814	5.72453e-22
631	Age at menarche	XL_HDL_PL_pct	Phospholipids to total lipids ratio in very large HDL	NA	0	0	0
632	Age at menarche	XL_HDL_PL_pct	Phospholipids to total lipids ratio in very large HDL	NA	0.0669554	0.00813413	1.88576e-16
633	Age at menarche	XL_HDL_PL_pct	Phospholipids to total lipids ratio in very large HDL	NA	0.0829218	0.0108908	2.69601e-14
634	Age at menarche	XL_HDL_TG	Triglycerides in very large HDL	NA	0	0	0
635	Age at menarche	XL_HDL_TG	Triglycerides in very large HDL	NA	0.00486385	0.00829773	0.557766
636	Age at menarche	XL_HDL_TG	Triglycerides in very large HDL	NA	-0.0151255	0.01111	0.173382
637	Age at menarche	XL_HDL_TG_pct	Triglycerides to total lipids ratio in very large HDL	NA	0	0	0
638	Age at menarche	XL_HDL_TG_pct	Triglycerides to total lipids ratio in very large HDL	NA	-0.0760579	0.00817401	1.38401e-20
639	Age at menarche	XL_HDL_TG_pct	Triglycerides to total lipids ratio in very large HDL	NA	-0.107943	0.0109442	6.25538e-23
640	Age at menarche	XL_VLDL_C	Cholesterol in very large VLDL	NA	0	0	0
641	Age at menarche	XL_VLDL_C	Cholesterol in very large VLDL	NA	-0.0602097	0.00884063	9.81017e-12
642	Age at menarche	XL_VLDL_C	Cholesterol in very large VLDL	NA	-0.0942099	0.0118369	1.76364e-15
643	Age at menarche	XL_VLDL_C_pct	Cholesterol to total lipids ratio in very large VLDL	NA	0	0	0
644	Age at menarche	XL_VLDL_C_pct	Cholesterol to total lipids ratio in very large VLDL	NA	0.082378	0.0087822	6.80635e-21
645	Age at menarche	XL_VLDL_C_pct	Cholesterol to total lipids ratio in very large VLDL	NA	0.116085	0.0117584	5.69845e-23
646	Age at menarche	XL_VLDL_CE	Cholesteryl esters in very large VLDL	NA	0	0	0
647	Age at menarche	XL_VLDL_CE	Cholesteryl esters in very large VLDL	NA	-0.0524324	0.00895516	4.79418e-09
648	Age at menarche	XL_VLDL_CE	Cholesteryl esters in very large VLDL	NA	-0.0838971	0.0119903	2.63953e-12
649	Age at menarche	XL_VLDL_CE_pct	Cholesteryl esters to total lipids ratio in very large VLDL	NA	0	0	0
650	Age at menarche	XL_VLDL_CE_pct	Cholesteryl esters to total lipids ratio in very large VLDL	NA	0.0816778	0.00876049	1.1625e-20
651	Age at menarche	XL_VLDL_CE_pct	Cholesteryl esters to total lipids ratio in very large VLDL	NA	0.118722	0.0117293	4.61715e-24
652	Age at menarche	XL_VLDL_FC	Free cholesterol in very large VLDL	NA	0	0	0
653	Age at menarche	XL_VLDL_FC	Free cholesterol in very large VLDL	NA	-0.0664756	0.00872225	2.54527e-14
654	Age at menarche	XL_VLDL_FC	Free cholesterol in very large VLDL	NA	-0.103654	0.0116784	7.12843e-19
655	Age at menarche	XL_VLDL_FC_pct	Free cholesterol to total lipids ratio in very large VLDL	NA	0	0	0
656	Age at menarche	XL_VLDL_FC_pct	Free cholesterol to total lipids ratio in very large VLDL	NA	0.0759475	0.00905379	5.02816e-17
657	Age at menarche	XL_VLDL_FC_pct	Free cholesterol to total lipids ratio in very large VLDL	NA	0.0868445	0.012122	7.91208e-13
658	Age at menarche	XL_VLDL_L	Total lipids in very large VLDL	NA	0	0	0
659	Age at menarche	XL_VLDL_L	Total lipids in very large VLDL	NA	-0.073299	0.00866026	2.6429e-17
660	Age at menarche	XL_VLDL_L	Total lipids in very large VLDL	NA	-0.109909	0.0115954	2.66347e-21
661	Age at menarche	XL_VLDL_P	Concentration of very large VLDL particles	NA	0	0	0
662	Age at menarche	XL_VLDL_P	Concentration of very large VLDL particles	NA	-0.0729666	0.00866665	3.86931e-17
663	Age at menarche	XL_VLDL_P	Concentration of very large VLDL particles	NA	-0.110352	0.011604	1.97486e-21
664	Age at menarche	XL_VLDL_PL	Phospholipids in very large VLDL	NA	0	0	0
665	Age at menarche	XL_VLDL_PL	Phospholipids in very large VLDL	NA	-0.0701676	0.00869982	7.4285e-16
666	Age at menarche	XL_VLDL_PL	Phospholipids in very large VLDL	NA	-0.107082	0.0116484	3.93904e-20
667	Age at menarche	XL_VLDL_PL_pct	Phospholipids to total lipids ratio in very large VLDL	NA	0	0	0
668	Age at menarche	XL_VLDL_PL_pct	Phospholipids to total lipids ratio in very large VLDL	NA	-0.00353632	0.00964249	0.713811
669	Age at menarche	XL_VLDL_PL_pct	Phospholipids to total lipids ratio in very large VLDL	NA	-0.0293158	0.0129102	0.0231658
670	Age at menarche	XL_VLDL_TG	Triglycerides in very large VLDL	NA	0	0	0
671	Age at menarche	XL_VLDL_TG	Triglycerides in very large VLDL	NA	-0.0781423	0.00861674	1.23906e-19
672	Age at menarche	XL_VLDL_TG	Triglycerides in very large VLDL	NA	-0.115049	0.0115371	2.10429e-23
673	Age at menarche	XL_VLDL_TG_pct	Triglycerides to total lipids ratio in very large VLDL	NA	0	0	0
674	Age at menarche	XL_VLDL_TG_pct	Triglycerides to total lipids ratio in very large VLDL	NA	-0.0764326	0.00903169	2.66908e-17
675	Age at menarche	XL_VLDL_TG_pct	Triglycerides to total lipids ratio in very large VLDL	NA	-0.0979075	0.0120924	5.75505e-16
676	Age at menarche	XS_VLDL_C	Cholesterol in very small VLDL	NA	0	0	0
677	Age at menarche	XS_VLDL_C	Cholesterol in very small VLDL	NA	0.0240928	0.00847619	0.0044788
678	Age at menarche	XS_VLDL_C	Cholesterol in very small VLDL	NA	0.0027794	0.011349	0.806532
679	Age at menarche	XS_VLDL_C_pct	Cholesterol to total lipids ratio in very small VLDL	NA	0	0	0
680	Age at menarche	XS_VLDL_C_pct	Cholesterol to total lipids ratio in very small VLDL	NA	0.0816707	0.00826846	5.42592e-23
681	Age at menarche	XS_VLDL_C_pct	Cholesterol to total lipids ratio in very small VLDL	NA	0.104519	0.0110708	3.81626e-21
682	Age at menarche	XS_VLDL_CE	Cholesteryl esters in very small VLDL	NA	0	0	0
683	Age at menarche	XS_VLDL_CE	Cholesteryl esters in very small VLDL	NA	0.0323867	0.00842691	0.000121538
684	Age at menarche	XS_VLDL_CE	Cholesteryl esters in very small VLDL	NA	0.0140552	0.011283	0.212879
685	Age at menarche	XS_VLDL_CE_pct	Cholesteryl esters to total lipids ratio in very small VLDL	NA	0	0	0
686	Age at menarche	XS_VLDL_CE_pct	Cholesteryl esters to total lipids ratio in very small VLDL	NA	0.0852259	0.00825106	5.45472e-25
687	Age at menarche	XS_VLDL_CE_pct	Cholesteryl esters to total lipids ratio in very small VLDL	NA	0.109743	0.0110475	3.09154e-23
688	Age at menarche	XS_VLDL_FC	Free cholesterol in very small VLDL	NA	0	0	0
689	Age at menarche	XS_VLDL_FC	Free cholesterol in very small VLDL	NA	0.00301504	0.00860414	0.726026
690	Age at menarche	XS_VLDL_FC	Free cholesterol in very small VLDL	NA	-0.0252338	0.0115203	0.0285002
691	Age at menarche	XS_VLDL_FC_pct	Free cholesterol to total lipids ratio in very small VLDL	NA	0	0	0
692	Age at menarche	XS_VLDL_FC_pct	Free cholesterol to total lipids ratio in very small VLDL	NA	0.031164	0.00820461	0.000145803
693	Age at menarche	XS_VLDL_FC_pct	Free cholesterol to total lipids ratio in very small VLDL	NA	0.0339155	0.0109853	0.00202043
694	Age at menarche	XS_VLDL_L	Total lipids in very small VLDL	NA	0	0	0
695	Age at menarche	XS_VLDL_L	Total lipids in very small VLDL	NA	-0.00168133	0.00863702	0.845656
696	Age at menarche	XS_VLDL_L	Total lipids in very small VLDL	NA	-0.031547	0.0115643	0.00637433
697	Age at menarche	XS_VLDL_P	Concentration of very small VLDL particles	NA	0	0	0
698	Age at menarche	XS_VLDL_P	Concentration of very small VLDL particles	NA	-0.00146493	0.00863056	0.865217
699	Age at menarche	XS_VLDL_P	Concentration of very small VLDL particles	NA	-0.0304469	0.0115557	0.00842056
700	Age at menarche	XS_VLDL_PL	Phospholipids in very small VLDL	NA	0	0	0
701	Age at menarche	XS_VLDL_PL	Phospholipids in very small VLDL	NA	-0.00959053	0.00867451	0.268904
702	Age at menarche	XS_VLDL_PL	Phospholipids in very small VLDL	NA	-0.0402872	0.0116145	0.00052333
703	Age at menarche	XS_VLDL_PL_pct	Phospholipids to total lipids ratio in very small VLDL	NA	0	0	0
704	Age at menarche	XS_VLDL_PL_pct	Phospholipids to total lipids ratio in very small VLDL	NA	-0.0678215	0.00845716	1.08083e-15
705	Age at menarche	XS_VLDL_PL_pct	Phospholipids to total lipids ratio in very small VLDL	NA	-0.0771418	0.0113235	9.67521e-12
706	Age at menarche	XS_VLDL_TG	Triglycerides in very small VLDL	NA	0	0	0
707	Age at menarche	XS_VLDL_TG	Triglycerides in very small VLDL	NA	-0.0537524	0.00866281	5.50525e-10
708	Age at menarche	XS_VLDL_TG	Triglycerides in very small VLDL	NA	-0.0939992	0.0115988	5.40512e-16
709	Age at menarche	XS_VLDL_TG_pct	Triglycerides to total lipids ratio in very small VLDL	NA	0	0	0
710	Age at menarche	XS_VLDL_TG_pct	Triglycerides to total lipids ratio in very small VLDL	NA	-0.0768637	0.00825914	1.36262e-20
711	Age at menarche	XS_VLDL_TG_pct	Triglycerides to total lipids ratio in very small VLDL	NA	-0.101053	0.0110583	6.53506e-20
712	Age at menarche	XXL_VLDL_C	Cholesterol in chylomicrons and extremely large VLDL	NA	0	0	0
713	Age at menarche	XXL_VLDL_C	Cholesterol in chylomicrons and extremely large VLDL	NA	-0.0707495	0.00862252	2.34588e-16
714	Age at menarche	XXL_VLDL_C	Cholesterol in chylomicrons and extremely large VLDL	NA	-0.112773	0.0115449	1.59996e-22
715	Age at menarche	XXL_VLDL_C_pct	Cholesterol to total lipids ratio in chylomicrons and extremely large VLDL	NA	0	0	0
716	Age at menarche	XXL_VLDL_C_pct	Cholesterol to total lipids ratio in chylomicrons and extremely large VLDL	NA	0.0437123	0.00933235	2.82023e-06
717	Age at menarche	XXL_VLDL_C_pct	Cholesterol to total lipids ratio in chylomicrons and extremely large VLDL	NA	0.0297489	0.012515	0.0174541
718	Age at menarche	XXL_VLDL_CE	Cholesteryl esters in chylomicrons and extremely large VLDL	NA	0	0	0
719	Age at menarche	XXL_VLDL_CE	Cholesteryl esters in chylomicrons and extremely large VLDL	NA	-0.067548	0.0086352	5.264e-15
720	Age at menarche	XXL_VLDL_CE	Cholesteryl esters in chylomicrons and extremely large VLDL	NA	-0.106745	0.0115619	2.72451e-20
721	Age at menarche	XXL_VLDL_CE_pct	Cholesteryl esters to total lipids ratio in chylomicrons and extremely large VLDL	NA	0	0	0
722	Age at menarche	XXL_VLDL_CE_pct	Cholesteryl esters to total lipids ratio in chylomicrons and extremely large VLDL	NA	0.0380657	0.0095315	6.51359e-05
723	Age at menarche	XXL_VLDL_CE_pct	Cholesteryl esters to total lipids ratio in chylomicrons and extremely large VLDL	NA	0.0312797	0.012782	0.0144015
724	Age at menarche	XXL_VLDL_FC	Free cholesterol in chylomicrons and extremely large VLDL	NA	0	0	0
725	Age at menarche	XXL_VLDL_FC	Free cholesterol in chylomicrons and extremely large VLDL	NA	-0.0727329	0.00858611	2.48538e-17
726	Age at menarche	XXL_VLDL_FC	Free cholesterol in chylomicrons and extremely large VLDL	NA	-0.115152	0.0114961	1.34301e-23
727	Age at menarche	XXL_VLDL_FC_pct	Free cholesterol to total lipids ratio in chylomicrons and extremely large VLDL	NA	0	0	0
728	Age at menarche	XXL_VLDL_FC_pct	Free cholesterol to total lipids ratio in chylomicrons and extremely large VLDL	NA	0.0441121	0.00916867	1.50414e-06
729	Age at menarche	XXL_VLDL_FC_pct	Free cholesterol to total lipids ratio in chylomicrons and extremely large VLDL	NA	0.0232934	0.0122954	0.0581666
730	Age at menarche	XXL_VLDL_L	Total lipids in chylomicrons and extremely large VLDL	NA	0	0	0
731	Age at menarche	XXL_VLDL_L	Total lipids in chylomicrons and extremely large VLDL	NA	-0.0728791	0.00849969	1.01929e-17
732	Age at menarche	XXL_VLDL_L	Total lipids in chylomicrons and extremely large VLDL	NA	-0.108599	0.0113804	1.44123e-21
733	Age at menarche	XXL_VLDL_P	Concentration of chylomicrons and extremely large VLDL particles	NA	0	0	0
734	Age at menarche	XXL_VLDL_P	Concentration of chylomicrons and extremely large VLDL particles	NA	-0.0737372	0.00850731	4.52123e-18
735	Age at menarche	XXL_VLDL_P	Concentration of chylomicrons and extremely large VLDL particles	NA	-0.111137	0.0113906	1.78884e-22
736	Age at menarche	XXL_VLDL_PL	Phospholipids in chylomicrons and extremely large VLDL	NA	0	0	0
737	Age at menarche	XXL_VLDL_PL	Phospholipids in chylomicrons and extremely large VLDL	NA	-0.0750654	0.00863777	3.69877e-18
738	Age at menarche	XXL_VLDL_PL	Phospholipids in chylomicrons and extremely large VLDL	NA	-0.114567	0.0115653	4.07488e-23
739	Age at menarche	XXL_VLDL_PL_pct	Phospholipids to total lipids ratio in chylomicrons and extremely large VLDL	NA	0	0	0
740	Age at menarche	XXL_VLDL_PL_pct	Phospholipids to total lipids ratio in chylomicrons and extremely large VLDL	NA	-0.0351491	0.00979667	0.000333664
741	Age at menarche	XXL_VLDL_PL_pct	Phospholipids to total lipids ratio in chylomicrons and extremely large VLDL	NA	-0.0669343	0.0131376	3.50067e-07
742	Age at menarche	XXL_VLDL_TG	Triglycerides in chylomicrons and extremely large VLDL	NA	0	0	0
743	Age at menarche	XXL_VLDL_TG	Triglycerides in chylomicrons and extremely large VLDL	NA	-0.0697672	0.00841545	1.15133e-16
744	Age at menarche	XXL_VLDL_TG	Triglycerides in chylomicrons and extremely large VLDL	NA	-0.0995804	0.0112676	1.00173e-18
745	Age at menarche	XXL_VLDL_TG_pct	Triglycerides to total lipids ratio in chylomicrons and extremely large VLDL	NA	0	0	0
746	Age at menarche	XXL_VLDL_TG_pct	Triglycerides to total lipids ratio in chylomicrons and extremely large VLDL	NA	-0.0257473	0.0096078	0.00736783
747	Age at menarche	XXL_VLDL_TG_pct	Triglycerides to total lipids ratio in chylomicrons and extremely large VLDL	NA	0.00377515	0.0128843	0.769521

## Sheet: suppfig4
age_menarche_gr	Albumin_mean_sp	Albumin_se_sp	Albumin_lci_sp	Albumin_uci_sp	Albumin_mean_l	Albumin_se_l	Albumin_lci_l	Albumin_uci_l	ApoA1_mean_sp	ApoA1_se_sp	ApoA1_lci_sp	ApoA1_uci_sp	ApoA1_mean_l	ApoA1_se_l	ApoA1_lci_l	ApoA1_uci_l	Cholines_mean_sp	Cholines_se_sp	Cholines_lci_sp	Cholines_uci_sp	Cholines_mean_l	Cholines_se_l	Cholines_lci_l	Cholines_uci_l	DHA_mean_sp	DHA_se_sp	DHA_lci_sp	DHA_uci_sp	DHA_mean_l	DHA_se_l	DHA_lci_l	DHA_uci_l	Gln_mean_sp	Gln_se_sp	Gln_lci_sp	Gln_uci_sp	Gln_mean_l	Gln_se_l	Gln_lci_l	Gln_uci_l	Gly_mean_sp	Gly_se_sp	Gly_lci_sp	Gly_uci_sp	Gly_mean_l	Gly_se_l	Gly_lci_l	Gly_uci_l	GlycA_mean_sp
8	-0.126015	0.0236404	-0.172351	-0.0796801	-0.00640178	0.0146291	-0.0350749	0.0222713	0.353879	0.0217522	0.311245	0.396513	0.431564	0.0134586	0.405185	0.457943	0.358956	0.0219353	0.315962	0.401949	0.426455	0.0135719	0.399854	0.453055	0.423793	0.0216432	0.381372	0.466213	0.506623	0.0133921	0.480374	0.532871	-0.0778181	0.0233663	-0.123616	-0.0320202	-0.0524062	0.0144557	-0.0807395	-0.024073	0.20419	0.0245563	0.15606	0.252321	0.23635	0.0151927	0.206573	0.266128	0.117919
9	-0.0829136	0.018543	-0.119258	-0.0465693	0.00433098	0.0126652	-0.0204928	0.0291548	0.391644	0.0170619	0.358202	0.425085	0.448306	0.0116519	0.425468	0.471143	0.384953	0.0172056	0.35123	0.418676	0.434186	0.0117498	0.411156	0.457216	0.445466	0.0169765	0.412192	0.47874	0.505881	0.0115942	0.483156	0.528605	-0.0523486	0.0183278	-0.088271	-0.0164262	-0.0338143	0.0125152	-0.0583441	-0.00928453	0.238676	0.0192618	0.200923	0.276429	0.262134	0.0131531	0.236354	0.287914	0.0506268
10	-0.0398119	0.0138496	-0.0669571	-0.0126666	0.0150637	0.0109214	-0.00634214	0.0364696	0.429408	0.0127435	0.404431	0.454385	0.465048	0.0100476	0.445354	0.484741	0.410951	0.0128508	0.385764	0.436139	0.441917	0.010132	0.422059	0.461776	0.467139	0.0126797	0.442287	0.491992	0.505139	0.00999775	0.485544	0.524735	-0.0268791	0.0136888	-0.0537091	-4.90097e-05	-0.0152224	0.0107922	-0.0363751	0.00593032	0.273162	0.0143869	0.244964	0.301361	0.287917	0.011342	0.265687	0.310147	-0.0166657
11	0.00328987	0.0101377	-0.0165801	0.0231598	0.0257965	0.00951935	0.00713858	0.0444544	0.467173	0.00932822	0.448889	0.485456	0.481789	0.00875785	0.464624	0.498955	0.436949	0.00940672	0.418512	0.455386	0.449649	0.00883121	0.43234	0.466958	0.488813	0.00928147	0.470621	0.507005	0.504397	0.00871422	0.487317	0.521477	-0.00140954	0.0100205	-0.0210497	0.0182307	0.00336957	0.00940701	-0.0150682	0.0218073	0.307648	0.0105315	0.287007	0.32829	0.3137	0.00988598	0.294324	0.333077	-0.0839583
12	0.0437977	0.00869816	0.0267493	0.0608461	0.0365293	0.00862744	0.0196195	0.053439	0.503252	0.00800379	0.487565	0.51894	0.498531	0.00793737	0.482974	0.514088	0.461483	0.00807101	0.445663	0.477302	0.45738	0.00800368	0.441693	0.473067	0.50869	0.00796355	0.493081	0.524298	0.503656	0.00789765	0.488176	0.519135	0.0235089	0.00859885	0.00665511	0.0403626	0.0219615	0.00852594	0.00525066	0.0386724	0.341437	0.00903582	0.323727	0.359147	0.339484	0.00895968	0.321923	0.357045	-0.148568
13	0.0687421	0.00904432	0.0510153	0.086469	0.047262	0.00840953	0.0307794	0.0637447	0.529224	0.00832232	0.512912	0.545536	0.515273	0.00773695	0.500108	0.530437	0.477233	0.00839204	0.460784	0.493681	0.465112	0.00780147	0.449821	0.480403	0.517788	0.0082803	0.501559	0.534017	0.502914	0.00769811	0.487825	0.518002	0.0451205	0.00894177	0.0275946	0.0626463	0.0405535	0.00831088	0.0242641	0.0568428	0.37104	0.00939486	0.352627	0.389454	0.365267	0.00873335	0.34815	0.382385	-0.197078
14	0.0677476	0.00904003	0.0500291	0.085466	0.0579948	0.00891518	0.040521	0.0754685	0.538348	0.00831839	0.522044	0.554652	0.532015	0.00820218	0.515938	0.548091	0.478343	0.00838799	0.461903	0.494784	0.472843	0.00827055	0.456633	0.489053	0.508922	0.00827631	0.4927	0.525143	0.502172	0.00816099	0.486176	0.518167	0.0612208	0.00893733	0.0437036	0.078738	0.0591454	0.00881073	0.0418764	0.0764144	0.393669	0.00939066	0.375264	0.412075	0.391051	0.00925848	0.372904	0.409197	-0.218758
15	0.0511896	0.0103954	0.0308146	0.0715646	0.0687276	0.0100356	0.0490578	0.0883973	0.537363	0.00956572	0.518615	0.556112	0.548756	0.00923298	0.53066	0.566853	0.47067	0.00964628	0.451764	0.489577	0.480574	0.00931002	0.462327	0.498822	0.489277	0.00951784	0.470622	0.507932	0.50143	0.00918668	0.483424	0.519436	0.0740144	0.0102761	0.0538732	0.0941556	0.0777373	0.00991799	0.0582981	0.0971766	0.412113	0.0107999	0.390945	0.433281	0.416834	0.0104221	0.396407	0.437261	-0.224338
16	0.0320377	0.0137317	0.00512358	0.0589519	0.0794603	0.0115939	0.0567362	0.102184	0.534694	0.0126359	0.509928	0.55946	0.565498	0.0106666	0.544592	0.586405	0.461534	0.012743	0.436557	0.48651	0.488306	0.0107558	0.467225	0.509387	0.467835	0.0125733	0.443191	0.492479	0.500688	0.0106133	0.479886	0.52149	0.0862568	0.0135731	0.0596535	0.11286	0.0963293	0.0114579	0.0738718	0.118787	0.42986	0.0142668	0.401897	0.457823	0.442618	0.0120405	0.419018	0.466217	-0.227236
17	0.0128859	0.0180164	-0.0224263	0.0481981	0.0901931	0.0134387	0.0638533	0.116533	0.532025	0.0165786	0.499531	0.564519	0.58224	0.0123638	0.558007	0.606473	0.452397	0.0167196	0.419626	0.485167	0.496037	0.0124672	0.471602	0.520473	0.446394	0.016497	0.41406	0.478728	0.499947	0.012302	0.475835	0.524059	0.0984992	0.0178079	0.0635958	0.133403	0.114921	0.0132808	0.0888909	0.140952	0.447606	0.0187187	0.410918	0.484295	0.468401	0.0139563	0.441047	0.495755	-0.230133
18	-0.00626597	0.0227191	-0.0507954	0.0382635	0.100926	0.0154677	0.0706092	0.131243	0.529356	0.020906	0.48838	0.570332	0.598982	0.0142304	0.57109	0.626873	0.44326	0.0210841	0.401935	0.484584	0.503769	0.0143496	0.475643	0.531894	0.424952	0.0208034	0.384178	0.465727	0.499205	0.0141595	0.471452	0.526957	0.110742	0.022456	0.0667279	0.154755	0.133513	0.0152858	0.103553	0.163473	0.465353	0.0236046	0.419088	0.511618	0.494184	0.0160635	0.4627	0.525669	-0.233031
[truncated: 119 more columns]

## Sheet: suppfig5
outcome	cF_AAM	cF_BMI	Qstat	Qpval	b	se	t value	pval	exposure	analysis
nmr_dat_female_Omega_6_int_imputed.txt.gz_TMPDAT.txt	14.1846	4.73613	324.447	0.00121103	0.00226294	0.0147209	0.153724	0.877951	Age at menarche	MR (adjusted for BMI)
nmr_dat_female_M_VLDL_TG_int_imputed.txt.gz_TMPDAT.txt	14.1846	4.73613	326.232	0.000967373	-0.00269088	0.0146728	-0.183393	0.854637	Age at menarche	MR (adjusted for BMI)
nmr_dat_female_S_VLDL_FC_int_imputed.txt.gz_TMPDAT.txt	14.1846	4.73613	361.76	5.69083e-06	-0.00264113	0.0155889	-0.169424	0.865599	Age at menarche	MR (adjusted for BMI)
nmr_dat_female_S_VLDL_TG_int_imputed.txt.gz_TMPDAT.txt	14.1846	4.73613	318.658	0.00244974	-0.00275562	0.0144701	-0.190435	0.849122	Age at menarche	MR (adjusted for BMI)
nmr_dat_female_His_int_imputed.txt.gz_TMPDAT.txt	14.1846	4.73613	275.722	0.135966	-0.00645572	0.0137146	-0.470718	0.638249	Age at menarche	MR (adjusted for BMI)
nmr_dat_female_IDL_TG_int_imputed.txt.gz_TMPDAT.txt	14.1846	4.73613	335.341	0.000292004	-0.0118839	0.0148552	-0.799984	0.424474	Age at menarche	MR (adjusted for BMI)
nmr_dat_female_LDL_C_int_imputed.txt.gz_TMPDAT.txt	14.1846	4.73613	343.206	9.69861e-05	-0.0036882	0.0152303	-0.242163	0.808851	Age at menarche	MR (adjusted for BMI)
nmr_dat_female_M_LDL_FC_pct_int_imputed.txt.gz_TMPDAT.txt	14.1846	4.73613	347.77	4.97578e-05	0.00209018	0.0151519	0.137948	0.890392	Age at menarche	MR (adjusted for BMI)
nmr_dat_female_MUFA_pct_int_imputed.txt.gz_TMPDAT.txt	14.1846	4.73613	365.198	3.25015e-06	0.00528884	0.0157123	0.336604	0.736695	Age at menarche	MR (adjusted for BMI)
nmr_dat_female_M_VLDL_C_int_imputed.txt.gz_TMPDAT.txt	14.1846	4.73613	368.853	1.77155e-06	0.000160367	0.0157769	0.0101647	0.991898	Age at menarche	MR (adjusted for BMI)
nmr_dat_female_LDL_FC_int_imputed.txt.gz_TMPDAT.txt	14.1846	4.73613	350.918	3.10322e-05	-0.00394877	0.0154322	-0.255878	0.798253	Age at menarche	MR (adjusted for BMI)
nmr_dat_female_LDL_L_int_imputed.txt.gz_TMPDAT.txt	14.1846	4.73613	345.1	7.37025e-05	-0.00518052	0.0152636	-0.339404	0.734588	Age at menarche	MR (adjusted for BMI)
nmr_dat_female_S_VLDL_PL_int_imputed.txt.gz_TMPDAT.txt	14.1846	4.73613	354.623	1.75943e-05	-0.00358618	0.0154054	-0.232788	0.816115	Age at menarche	MR (adjusted for BMI)
nmr_dat_female_M_HDL_C_pct_int_imputed.txt.gz_TMPDAT.txt	14.1846	4.73613	340.733	0.000138074	0.00281755	0.0151278	0.18625	0.852398	Age at menarche	MR (adjusted for BMI)
nmr_dat_female_XL_VLDL_FC_int_imputed.txt.gz_TMPDAT.txt	14.1846	4.73613	342.872	0.000101768	0.00102675	0.015121	0.0679026	0.945917	Age at menarche	MR (adjusted for BMI)
nmr_dat_female_XS_VLDL_CE_int_imputed.txt.gz_TMPDAT.txt	14.1846	4.73613	393.786	2.09526e-08	-0.000413562	0.0162928	-0.0253831	0.97977	Age at menarche	MR (adjusted for BMI)
nmr_dat_female_HDL_PL_int_imputed.txt.gz_TMPDAT.txt	14.1846	4.73613	337.703	0.000211098	0.0013825	0.0150902	0.091616	0.927076	Age at menarche	MR (adjusted for BMI)
nmr_dat_female_M_HDL_CE_pct_int_imputed.txt.gz_TMPDAT.txt	14.1846	4.73613	331.214	0.000507834	0.00309575	0.0148567	0.208374	0.835105	Age at menarche	MR (adjusted for BMI)
nmr_dat_female_M_LDL_FC_int_imputed.txt.gz_TMPDAT.txt	14.1846	4.73613	340.802	0.000136743	-0.00520474	0.0151976	-0.342472	0.732281	Age at menarche	MR (adjusted for BMI)
nmr_dat_female_L_VLDL_CE_int_imputed.txt.gz_TMPDAT.txt	14.1846	4.73613	346.043	6.42064e-05	0.000935677	0.0152206	0.0614743	0.95103	Age at menarche	MR (adjusted for BMI)
nmr_dat_female_XS_VLDL_CE_pct_int_imputed.txt.gz_TMPDAT.txt	14.1846	4.73613	366.517	2.61459e-06	0.0067267	0.0156557	0.429666	0.667806	Age at menarche	MR (adjusted for BMI)
nmr_dat_female_XL_HDL_L_int_imputed.txt.gz_TMPDAT.txt	14.1846	4.73613	403.922	3.0002e-09	0.00633342	0.0164848	0.384197	0.701156	Age at menarche	MR (adjusted for BMI)
nmr_dat_female_GlycA_int_imputed.txt.gz_TMPDAT.txt	14.1846	4.73613	392.515	2.65876e-08	-0.00149785	0.0164271	-0.0911816	0.927421	Age at menarche	MR (adjusted for BMI)
nmr_dat_female_L_VLDL_TG_int_imputed.txt.gz_TMPDAT.txt	14.1846	4.73613	331.12	0.000514212	-0.00173513	0.0148101	-0.117159	0.906827	Age at menarche	MR (adjusted for BMI)
nmr_dat_female_L_VLDL_FC_pct_int_imputed.txt.gz_TMPDAT.txt	14.1846	4.73613	361.454	5.9779e-06	-0.000204153	0.0155022	-0.0131693	0.989503	Age at menarche	MR (adjusted for BMI)
nmr_dat_female_HDL_size_int_imputed.txt.gz_TMPDAT.txt	14.1846	4.73613	373.408	8.18224e-07	0.00784585	0.0158157	0.49608	0.62027	Age at menarche	MR (adjusted for BMI)
nmr_dat_female_VLDL_C_int_imputed.txt.gz_TMPDAT.txt	14.1846	4.73613	364.371	3.72269e-06	6.18521e-05	0.0156179	0.00396034	0.996843	Age at menarche	MR (adjusted for BMI)
nmr_dat_female_XL_VLDL_C_pct_int_imputed.txt.gz_TMPDAT.txt	14.1846	4.73613	355.281	1.5886e-05	9.22829e-05	0.0154738	0.00596384	0.995246	Age at menarche	MR (adjusted for BMI)
nmr_dat_female_Remnant_C_int_imputed.txt.gz_TMPDAT.txt	14.1846	4.73613	367.483	2.22716e-06	-0.00242868	0.0157224	-0.154473	0.877361	Age at menarche	MR (adjusted for BMI)
nmr_dat_female_IDL_FC_int_imputed.txt.gz_TMPDAT.txt	14.1846	4.73613	377.329	4.14956e-07	-0.00117713	0.015998	-0.0735796	0.941403	Age at menarche	MR (adjusted for BMI)
nmr_dat_female_XXL_VLDL_PL_pct_int_imputed.txt.gz_TMPDAT.txt	14.1846	4.73613	324.197	0.00124929	-0.00332223	0.015005	-0.221408	0.824954	Age at menarche	MR (adjusted for BMI)
nmr_dat_female_Tyr_int_imputed.txt.gz_TMPDAT.txt	14.1846	4.73613	326.401	0.00094693	0.000878547	0.0149654	0.0587052	0.953233	Age at menarche	MR (adjusted for BMI)
nmr_dat_female_VLDL_CE_int_imputed.txt.gz_TMPDAT.txt	14.1846	4.73613	372.571	9.44261e-07	0.000636969	0.0158148	0.0402768	0.967904	Age at menarche	MR (adjusted for BMI)
nmr_dat_female_Omega_3_int_imputed.txt.gz_TMPDAT.txt	14.1846	4.73613	378.528	3.3631e-07	-0.0145882	0.0159009	-0.917446	0.359786	Age at menarche	MR (adjusted for BMI)
nmr_dat_female_XS_VLDL_C_int_imputed.txt.gz_TMPDAT.txt	14.1846	4.73613	392.316	2.75949e-08	-0.0013898	0.016234	-0.0856107	0.931844	Age at menarche	MR (adjusted for BMI)
nmr_dat_female_XL_HDL_C_pct_int_imputed.txt.gz_TMPDAT.txt	14.1846	4.73613	312.112	0.00519846	-0.00787268	0.0144079	-0.546416	0.585264	Age at menarche	MR (adjusted for BMI)
nmr_dat_female_XXL_VLDL_FC_pct_int_imputed.txt.gz_TMPDAT.txt	14.1846	4.73613	296.35	0.0260119	-0.0136518	0.0144513	-0.944675	0.34573	Age at menarche	MR (adjusted for BMI)
nmr_dat_female_Ile_int_imputed.txt.gz_TMPDAT.txt	14.1846	4.73613	303.144	0.0134663	-0.000684484	0.0144582	-0.0473424	0.962278	Age at menarche	MR (adjusted for BMI)
nmr_dat_female_IDL_C_int_imputed.txt.gz_TMPDAT.txt	14.1846	4.73613	360.635	6.81928e-06	-0.00546643	0.015649	-0.349315	0.727145	Age at menarche	MR (adjusted for BMI)
nmr_dat_female_S_LDL_C_pct_int_imputed.txt.gz_TMPDAT.txt	14.1846	4.73613	352.555	2.41914e-05	0.0119867	0.0154886	0.773901	0.439715	Age at menarche	MR (adjusted for BMI)
nmr_dat_female_XXL_VLDL_CE_int_imputed.txt.gz_TMPDAT.txt	14.1846	4.73613	326.365	0.000951237	0.00748436	0.0147466	0.507533	0.612225	Age at menarche	MR (adjusted for BMI)
nmr_dat_female_L_HDL_TG_int_imputed.txt.gz_TMPDAT.txt	14.1846	4.73613	288.673	0.0511938	0.00569549	0.0137498	0.414223	0.679063	Age at menarche	MR (adjusted for BMI)
nmr_dat_female_Sphingomyelins_int_imputed.txt.gz_TMPDAT.txt	14.1846	4.73613	334.352	0.000333958	-0.00091594	0.0150184	-0.0609879	0.951417	Age at menarche	MR (adjusted for BMI)
nmr_dat_female_VLDL_FC_int_imputed.txt.gz_TMPDAT.txt	14.1846	4.73613	353.653	2.04379e-05	-0.000699999	0.015356	-0.0455847	0.963677	Age at menarche	MR (adjusted for BMI)
nmr_dat_female_XXL_VLDL_CE_pct_int_imputed.txt.gz_TMPDAT.txt	14.1846	4.73613	323.015	0.00144649	0.000561469	0.0150375	0.037338	0.970245	Age at menarche	MR (adjusted for BMI)
nmr_dat_female_M_LDL_PL_int_imputed.txt.gz_TMPDAT.txt	14.1846	4.73613	343.273	9.60556e-05	-0.00771419	0.0152137	-0.507056	0.612559	Age at menarche	MR (adjusted for BMI)
nmr_dat_female_S_HDL_L_int_imputed.txt.gz_TMPDAT.txt	14.1846	4.73613	394.924	1.69111e-08	-0.00468077	0.0162919	-0.287306	0.774114	Age at menarche	MR (adjusted for BMI)
nmr_dat_female_M_VLDL_FC_pct_int_imputed.txt.gz_TMPDAT.txt	14.1846	4.73613	406.01	1.99154e-09	0.00300398	0.0164748	0.182338	0.855464	Age at menarche	MR (adjusted for BMI)
nmr_dat_female_S_HDL_CE_int_imputed.txt.gz_TMPDAT.txt	14.1846	4.73613	385.016	1.05671e-07	-0.00357271	0.0161216	-0.22161	0.824797	Age at menarche	MR (adjusted for BMI)
nmr_dat_female_M_LDL_PL_pct_int_imputed.txt.gz_TMPDAT.txt	14.1846	4.73613	321.399	0.00176287	-0.0176468	0.0146755	-1.20247	0.230312	Age at menarche	MR (adjusted for BMI)
nmr_dat_female_M_HDL_PL_int_imputed.txt.gz_TMPDAT.txt	14.1846	4.73613	352.256	2.53217e-05	-0.00130525	0.015421	-0.0846407	0.932614	Age at menarche	MR (adjusted for BMI)
nmr_dat_female_Phe_int_imputed.txt.gz_TMPDAT.txt	14.1846	4.73613	270.387	0.191184	-0.00213165	0.0135866	-0.156894	0.875454	Age at menarche	MR (adjusted for BMI)
nmr_dat_female_XXL_VLDL_PL_int_imputed.txt.gz_TMPDAT.txt	14.1846	4.73613	329.666	0.000622157	0.00483607	0.0148516	0.325626	0.744978	Age at menarche	MR (adjusted for BMI)
nmr_dat_female_VLDL_P_int_imputed.txt.gz_TMPDAT.txt	14.1846	4.73613	353.096	2.22645e-05	-0.00248851	0.0153298	-0.162331	0.871175	Age at menarche	MR (adjusted for BMI)
nmr_dat_female_S_LDL_PL_pct_int_imputed.txt.gz_TMPDAT.txt	14.1846	4.73613	354.185	1.88287e-05	-0.0130908	0.015498	-0.844679	0.399091	Age at menarche	MR (adjusted for BMI)
nmr_dat_female_L_VLDL_FC_int_imputed.txt.gz_TMPDAT.txt	14.1846	4.73613	343.951	8.70969e-05	-0.00133049	0.0151569	-0.0877809	0.930121	Age at menarche	MR (adjusted for BMI)
nmr_dat_female_XS_VLDL_P_int_imputed.txt.gz_TMPDAT.txt	14.1846	4.73613	379.074	3.05486e-07	-0.00408493	0.0158957	-0.256984	0.797401	Age at menarche	MR (adjusted for BMI)
nmr_dat_female_XS_VLDL_TG_pct_int_imputed.txt.gz_TMPDAT.txt	14.1846	4.73613	389.421	4.72348e-08	-0.00672875	0.0160984	-0.417977	0.67632	Age at menarche	MR (adjusted for BMI)
nmr_dat_female_XL_VLDL_TG_pct_int_imputed.txt.gz_TMPDAT.txt	14.1846	4.73613	367.756	2.12797e-06	0.00257895	0.0157531	0.16371	0.87009	Age at menarche	MR (adjusted for BMI)
nmr_dat_female_Omega_6_by_Omega_3_int_imputed.txt.gz_TMPDAT.txt	14.1846	4.73613	389.805	4.40001e-08	0.017526	0.0160941	1.08897	0.277207	Age at menarche	MR (adjusted for BMI)
nmr_dat_female_IDL_TG_pct_int_imputed.txt.gz_TMPDAT.txt	14.1846	4.73613	345.208	7.25491e-05	-0.00643674	0.0151807	-0.424007	0.671922	Age at menarche	MR (adjusted for BMI)
nmr_dat_female_M_HDL_P_int_imputed.txt.gz_TMPDAT.txt	14.1846	4.73613	344.787	7.71493e-05	0.000703077	0.0152822	0.0460064	0.963342	Age at menarche	MR (adjusted for BMI)
nmr_dat_female_M_VLDL_L_int_imputed.txt.gz_TMPDAT.txt	14.1846	4.73613	337.88	0.000205982	-0.00175929	0.0150013	-0.117276	0.906735	Age at menarche	MR (adjusted for BMI)
nmr_dat_female_S_LDL_PL_int_imputed.txt.gz_TMPDAT.txt	14.1846	4.73613	344.905	7.58264e-05	-0.0102259	0.0152231	-0.671732	0.50237	Age at menarche	MR (adjusted for BMI)
nmr_dat_female_LA_int_imputed.txt.gz_TMPDAT.txt	14.1846	4.73613	318.195	0.00258763	0.00495976	0.0145576	0.340699	0.733614	Age at menarche	MR (adjusted for BMI)
nmr_dat_female_L_VLDL_PL_int_imputed.txt.gz_TMPDAT.txt	14.1846	4.73613	340.044	0.000152185	-0.00221111	0.0150614	-0.146807	0.883402	Age at menarche	MR (adjusted for BMI)
nmr_dat_female_S_LDL_FC_pct_int_imputed.txt.gz_TMPDAT.txt	14.1846	4.73613	315.557	0.00351976	-0.00451153	0.0143646	-0.314072	0.753726	Age at menarche	MR (adjusted for BMI)
nmr_dat_female_M_VLDL_C_pct_int_imputed.txt.gz_TMPDAT.txt	14.1846	4.73613	379.939	2.62217e-07	0.00292494	0.0158999	0.183959	0.854193	Age at menarche	MR (adjusted for BMI)
nmr_dat_female_S_VLDL_C_pct_int_imputed.txt.gz_TMPDAT.txt	14.1846	4.73613	384.154	1.23495e-07	0.000488176	0.015976	0.0305568	0.975647	Age at menarche	MR (adjusted for BMI)
nmr_dat_female_L_LDL_PL_int_imputed.txt.gz_TMPDAT.txt	14.1846	4.73613	353.734	2.01835e-05	-0.00506607	0.0154826	-0.32721	0.743781	Age at menarche	MR (adjusted for BMI)
nmr_dat_female_M_HDL_TG_int_imputed.txt.gz_TMPDAT.txt	14.1846	4.73613	317.558	0.00278921	-0.000260972	0.0144858	-0.0180157	0.985641	Age at menarche	MR (adjusted for BMI)
nmr_dat_female_Omega_6_pct_int_imputed.txt.gz_TMPDAT.txt	14.1846	4.73613	328.857	0.000691163	0.0082605	0.0147086	0.56161	0.574881	Age at menarche	MR (adjusted for BMI)
nmr_dat_female_HDL_C_int_imputed.txt.gz_TMPDAT.txt	14.1846	4.73613	342.962	0.000100455	0.00297811	0.0152553	0.195218	0.84538	Age at menarche	MR (adjusted for BMI)
nmr_dat_female_Val_int_imputed.txt.gz_TMPDAT.txt	14.1846	4.73613	325.824	0.00101871	-0.0143279	0.0149792	-0.956522	0.339725	Age at menarche	MR (adjusted for BMI)
nmr_dat_female_Total_TG_int_imputed.txt.gz_TMPDAT.txt	14.1846	4.73613	325.008	0.00112887	-0.00329231	0.0146129	-0.225302	0.821927	Age at menarche	MR (adjusted for BMI)
nmr_dat_female_L_HDL_CE_int_imputed.txt.gz_TMPDAT.txt	14.1846	4.73613	365.48	3.10261e-06	0.00624807	0.0157155	0.397574	0.691281	Age at menarche	MR (adjusted for BMI)
nmr_dat_female_ApoB_int_imputed.txt.gz_TMPDAT.txt	14.1846	4.73613	366.421	2.65623e-06	-0.00426968	0.0157038	-0.271887	0.785931	Age at menarche	MR (adjusted for BMI)
nmr_dat_female_XL_HDL_PL_int_imputed.txt.gz_TMPDAT.txt	14.1846	4.73613	399.67	6.84463e-09	0.006421	0.0163862	0.391854	0.695497	Age at menarche	MR (adjusted for BMI)
nmr_dat_female_S_HDL_FC_pct_int_imputed.txt.gz_TMPDAT.txt	14.1846	4.73613	376.505	4.79132e-07	-0.00430672	0.0159407	-0.270171	0.78725	Age at menarche	MR (adjusted for BMI)
nmr_dat_female_HDL_FC_int_imputed.txt.gz_TMPDAT.txt	14.1846	4.73613	334.939	0.000308417	0.00212824	0.0150414	0.141492	0.887594	Age at menarche	MR (adjusted for BMI)
nmr_dat_female_Phosphoglyc_int_imputed.txt.gz_TMPDAT.txt	14.1846	4.73613	316.145	0.00328872	-0.00180381	0.0145597	-0.123891	0.9015	Age at menarche	MR (adjusted for BMI)
nmr_dat_female_S_HDL_C_int_imputed.txt.gz_TMPDAT.txt	14.1846	4.73613	378.968	3.11253e-07	-0.00502942	0.0159961	-0.314416	0.753466	Age at menarche	MR (adjusted for BMI)
nmr_dat_female_XXL_VLDL_C_int_imputed.txt.gz_TMPDAT.txt	14.1846	4.73613	330.275	0.000574544	0.00664644	0.0148243	0.448349	0.654287	Age at menarche	MR (adjusted for BMI)
nmr_dat_female_L_LDL_CE_int_imputed.txt.gz_TMPDAT.txt	14.1846	4.73613	341.266	0.000128021	-0.00340907	0.0151903	-0.224423	0.82261	Age at menarche	MR (adjusted for BMI)
nmr_dat_female_L_LDL_TG_pct_int_imputed.txt.gz_TMPDAT.txt	14.1846	4.73613	321.273	0.00179001	-0.0103602	0.0146752	-0.70597	0.480859	Age at menarche	MR (adjusted for BMI)
nmr_dat_female_M_HDL_L_int_imputed.txt.gz_TMPDAT.txt	14.1846	4.73613	348.739	4.30686e-05	-0.000737942	0.0153659	-0.0480247	0.961735	Age at menarche	MR (adjusted for BMI)
nmr_dat_female_XXL_VLDL_TG_pct_int_imputed.txt.gz_TMPDAT.txt	14.1846	4.73613	292.249	0.0376815	0.00910022	0.0142723	0.637613	0.524305	Age at menarche	MR (adjusted for BMI)
nmr_dat_female_Acetone_int_imputed.txt.gz_TMPDAT.txt	14.1846	4.73613	263.931	0.275197	-0.0139886	0.0133086	-1.0511	0.294221	Age at menarche	MR (adjusted for BMI)
nmr_dat_female_Phosphatidylc_int_imputed.txt.gz_TMPDAT.txt	14.1846	4.73613	306.903	0.0091385	-0.00244779	0.0143445	-0.170642	0.864642	Age at menarche	MR (adjusted for BMI)
nmr_dat_female_L_VLDL_TG_pct_int_imputed.txt.gz_TMPDAT.txt	14.1846	4.73613	380.18	2.51297e-07	-0.00127071	0.0159307	-0.0797651	0.936487	Age at menarche	MR (adjusted for BMI)
nmr_dat_female_XS_VLDL_FC_pct_int_imputed.txt.gz_TMPDAT.txt	14.1846	4.73613	374.655	6.60282e-07	0.00340388	0.0158159	0.215219	0.829771	Age at menarche	MR (adjusted for BMI)
nmr_dat_female_L_HDL_C_pct_int_imputed.txt.gz_TMPDAT.txt	14.1846	4.73613	375.813	5.40373e-07	0.0111141	0.0159193	0.698152	0.485726	Age at menarche	MR (adjusted for BMI)
nmr_dat_female_LA_pct_int_imputed.txt.gz_TMPDAT.txt	14.1846	4.73613	356.579	1.29735e-05	0.0118729	0.0154281	0.769561	0.442281	Age at menarche	MR (adjusted for BMI)
nmr_dat_female_L_VLDL_PL_pct_int_imputed.txt.gz_TMPDAT.txt	14.1846	4.73613	349.976	3.5777e-05	-0.000644208	0.0152799	-0.0421604	0.966404	Age at menarche	MR (adjusted for BMI)
nmr_dat_female_IDL_P_int_imputed.txt.gz_TMPDAT.txt	14.1846	4.73613	381.443	2.00791e-07	-0.00721986	0.01605	-0.449837	0.653215	Age at menarche	MR (adjusted for BMI)
nmr_dat_female_M_VLDL_FC_int_imputed.txt.gz_TMPDAT.txt	14.1846	4.73613	356.213	1.37386e-05	-0.000458183	0.0154542	-0.0296479	0.976371	Age at menarche	MR (adjusted for BMI)
nmr_dat_female_SFA_pct_int_imputed.txt.gz_TMPDAT.txt	14.1846	4.73613	323.652	0.00133687	-0.00845316	0.0145652	-0.580365	0.562187	Age at menarche	MR (adjusted for BMI)
nmr_dat_female_Unsaturation_int_imputed.txt.gz_TMPDAT.txt	14.1846	4.73613	347.851	4.916e-05	-0.00863198	0.015173	-0.568903	0.569928	Age at menarche	MR (adjusted for BMI)
nmr_dat_female_S_HDL_TG_int_imputed.txt.gz_TMPDAT.txt	14.1846	4.73613	345.864	6.59173e-05	-0.00445014	0.0151876	-0.293011	0.769755	Age at menarche	MR (adjusted for BMI)
nmr_dat_female_M_HDL_TG_pct_int_imputed.txt.gz_TMPDAT.txt	14.1846	4.73613	318.665	0.00244766	-0.000780961	0.0145645	-0.0536208	0.95728	Age at menarche	MR (adjusted for BMI)
nmr_dat_female_XL_HDL_CE_int_imputed.txt.gz_TMPDAT.txt	14.1846	4.73613	399.73	6.76528e-09	0.00573138	0.016418	0.349091	0.727313	Age at menarche	MR (adjusted for BMI)
nmr_dat_female_M_HDL_FC_pct_int_imputed.txt.gz_TMPDAT.txt	14.1846	4.73613	345.644	6.80751e-05	0.00146341	0.0152553	0.0959284	0.923654	Age at menarche	MR (adjusted for BMI)
nmr_dat_female_XS_VLDL_TG_int_imputed.txt.gz_TMPDAT.txt	14.1846	4.73613	330.317	0.000571422	-0.00779117	0.0147286	-0.528984	0.597282	Age at menarche	MR (adjusted for BMI)
nmr_dat_female_S_LDL_CE_pct_int_imputed.txt.gz_TMPDAT.txt	14.1846	4.73613	345.491	6.96117e-05	0.0153726	0.0152822	1.00591	0.315422	Age at menarche	MR (adjusted for BMI)
nmr_dat_female_HDL_CE_int_imputed.txt.gz_TMPDAT.txt	14.1846	4.73613	344.461	8.08837e-05	0.00321451	0.0152955	0.21016	0.833713	Age at menarche	MR (adjusted for BMI)
nmr_dat_female_M_LDL_C_int_imputed.txt.gz_TMPDAT.txt	14.1846	4.73613	337.502	0.000217039	-0.00398504	0.0150894	-0.264095	0.791922	Age at menarche	MR (adjusted for BMI)
nmr_dat_female_S_LDL_FC_int_imputed.txt.gz_TMPDAT.txt	14.1846	4.73613	340.859	0.000135629	-0.00704847	0.0152037	-0.463601	0.643334	Age at menarche	MR (adjusted for BMI)
nmr_dat_female_Citrate_int_imputed.txt.gz_TMPDAT.txt	14.1846	4.73613	346.051	6.41276e-05	0.00106765	0.0152909	0.0698229	0.94439	Age at menarche	MR (adjusted for BMI)
nmr_dat_female_Gly_int_imputed.txt.gz_TMPDAT.txt	14.1846	4.73613	340.885	0.000135131	0.032925	0.0151354	2.17536	0.0305331	Age at menarche	MR (adjusted for BMI)
nmr_dat_female_XL_VLDL_FC_pct_int_imputed.txt.gz_TMPDAT.txt	14.1846	4.73613	383.571	1.37164e-07	0.00368363	0.0161118	0.228629	0.819342	Age at menarche	MR (adjusted for BMI)
nmr_dat_female_M_VLDL_PL_int_imputed.txt.gz_TMPDAT.txt	14.1846	4.73613	350.011	3.55894e-05	-0.00158484	0.0152996	-0.103587	0.917579	Age at menarche	MR (adjusted for BMI)
nmr_dat_female_M_LDL_P_int_imputed.txt.gz_TMPDAT.txt	14.1846	4.73613	347.386	5.26735e-05	0.000692898	0.0153229	0.0452199	0.963968	Age at menarche	MR (adjusted for BMI)
nmr_dat_female_XXL_VLDL_TG_int_imputed.txt.gz_TMPDAT.txt	14.1846	4.73613	327.227	0.000852415	0.0097209	0.0148284	0.655558	0.512707	Age at menarche	MR (adjusted for BMI)
nmr_dat_female_IDL_CE_pct_int_imputed.txt.gz_TMPDAT.txt	14.1846	4.73613	306.703	0.00933303	-0.0116806	0.0144372	-0.809061	0.419243	Age at menarche	MR (adjusted for BMI)
nmr_dat_female_L_VLDL_C_pct_int_imputed.txt.gz_TMPDAT.txt	14.1846	4.73613	374.292	7.02965e-07	0.00125876	0.0158066	0.0796353	0.936591	Age at menarche	MR (adjusted for BMI)
nmr_dat_female_L_VLDL_CE_pct_int_imputed.txt.gz_TMPDAT.txt	14.1846	4.73613	378.171	3.58104e-07	0.0031394	0.0159026	0.197414	0.843663	Age at menarche	MR (adjusted for BMI)
nmr_dat_female_S_LDL_C_int_imputed.txt.gz_TMPDAT.txt	14.1846	4.73613	345.188	7.27656e-05	-0.00439834	0.0152551	-0.28832	0.773339	Age at menarche	MR (adjusted for BMI)
nmr_dat_female_L_LDL_P_int_imputed.txt.gz_TMPDAT.txt	14.1846	4.73613	366.691	2.54033e-06	-0.00565271	0.0157105	-0.359804	0.719295	Age at menarche	MR (adjusted for BMI)
nmr_dat_female_IDL_PL_int_imputed.txt.gz_TMPDAT.txt	14.1846	4.73613	377.243	4.21254e-07	-0.00212854	0.0159614	-0.133356	0.894018	Age at menarche	MR (adjusted for BMI)
nmr_dat_female_DHA_pct_int_imputed.txt.gz_TMPDAT.txt	14.1846	4.73613	380.659	2.30826e-07	-0.0127038	0.0159212	-0.797916	0.42567	Age at menarche	MR (adjusted for BMI)
nmr_dat_female_MUFA_int_imputed.txt.gz_TMPDAT.txt	14.1846	4.73613	335.71	0.000277678	0.000968709	0.0149372	0.0648519	0.948343	Age at menarche	MR (adjusted for BMI)
nmr_dat_female_LDL_TG_int_imputed.txt.gz_TMPDAT.txt	14.1846	4.73613	335.069	0.000303036	-0.0131051	0.0148717	-0.881214	0.379042	Age at menarche	MR (adjusted for BMI)
nmr_dat_female_XL_VLDL_P_int_imputed.txt.gz_TMPDAT.txt	14.1846	4.73613	343.85	8.83775e-05	-0.00174407	0.0151493	-0.115126	0.908437	Age at menarche	MR (adjusted for BMI)
nmr_dat_female_M_LDL_TG_int_imputed.txt.gz_TMPDAT.txt	14.1846	4.73613	330.786	0.000537272	-0.0116405	0.0147753	-0.787835	0.431534	Age at menarche	MR (adjusted for BMI)
nmr_dat_female_Albumin_int_imputed.txt.gz_TMPDAT.txt	14.1846	4.73613	293.439	0.0339121	-0.00138417	0.0140944	-0.0982072	0.921846	Age at menarche	MR (adjusted for BMI)
nmr_dat_female_XL_VLDL_L_int_imputed.txt.gz_TMPDAT.txt	14.1846	4.73613	344.324	8.25121e-05	-0.00106548	0.0151624	-0.0702715	0.944033	Age at menarche	MR (adjusted for BMI)
nmr_dat_female_S_LDL_L_int_imputed.txt.gz_TMPDAT.txt	14.1846	4.73613	343.66	9.08401e-05	-0.00648868	0.0152002	-0.42688	0.669831	Age at menarche	MR (adjusted for BMI)
nmr_dat_female_M_HDL_CE_int_imputed.txt.gz_TMPDAT.txt	14.1846	4.73613	348.811	4.26096e-05	-7.35476e-05	0.0154052	-0.00477422	0.996195	Age at menarche	MR (adjusted for BMI)
nmr_dat_female_M_LDL_CE_pct_int_imputed.txt.gz_TMPDAT.txt	14.1846	4.73613	332.238	0.000443412	0.0107257	0.0149678	0.716582	0.474296	Age at menarche	MR (adjusted for BMI)
nmr_dat_female_VLDL_size_int_imputed.txt.gz_TMPDAT.txt	14.1846	4.73613	339.479	0.000164776	0.000569369	0.0150454	0.0378435	0.969842	Age at menarche	MR (adjusted for BMI)
nmr_dat_female_SFA_int_imputed.txt.gz_TMPDAT.txt	14.1846	4.73613	328.938	0.000683885	-0.00401247	0.0147468	-0.27209	0.785775	Age at menarche	MR (adjusted for BMI)
nmr_dat_female_S_VLDL_FC_pct_int_imputed.txt.gz_TMPDAT.txt	14.1846	4.73613	355.346	1.57271e-05	-9.47844e-05	0.0153739	-0.00616528	0.995086	Age at menarche	MR (adjusted for BMI)
nmr_dat_female_S_VLDL_TG_pct_int_imputed.txt.gz_TMPDAT.txt	14.1846	4.73613	374.547	6.72707e-07	0.00106457	0.0157702	0.0675052	0.946233	Age at menarche	MR (adjusted for BMI)
nmr_dat_female_M_VLDL_TG_pct_int_imputed.txt.gz_TMPDAT.txt	14.1846	4.73613	388.642	5.45299e-08	-0.00177412	0.0160959	-0.110222	0.912321	Age at menarche	MR (adjusted for BMI)
nmr_dat_female_L_HDL_FC_int_imputed.txt.gz_TMPDAT.txt	14.1846	4.73613	359.672	7.95524e-06	0.00496126	0.0155662	0.31872	0.750203	Age at menarche	MR (adjusted for BMI)
nmr_dat_female_S_HDL_PL_int_imputed.txt.gz_TMPDAT.txt	14.1846	4.73613	395.858	1.41704e-08	-0.00390862	0.0162933	-0.23989	0.81061	Age at menarche	MR (adjusted for BMI)
nmr_dat_female_L_LDL_C_int_imputed.txt.gz_TMPDAT.txt	14.1846	4.73613	344.913	7.57408e-05	-0.00326639	0.0152808	-0.213758	0.830909	Age at menarche	MR (adjusted for BMI)
nmr_dat_female_S_LDL_CE_int_imputed.txt.gz_TMPDAT.txt	14.1846	4.73613	344.783	7.71887e-05	-0.00314509	0.0152257	-0.206564	0.836517	Age at menarche	MR (adjusted for BMI)
nmr_dat_female_LDL_CE_int_imputed.txt.gz_TMPDAT.txt	14.1846	4.73613	340.811	0.000136567	-0.00350717	0.015164	-0.231283	0.817283	Age at menarche	MR (adjusted for BMI)
nmr_dat_female_Total_L_int_imputed.txt.gz_TMPDAT.txt	14.1846	4.73613	324.14	0.00125818	-0.00189424	0.014716	-0.12872	0.897682	Age at menarche	MR (adjusted for BMI)
nmr_dat_female_PUFA_pct_int_imputed.txt.gz_TMPDAT.txt	14.1846	4.73613	339.072	0.000174452	0.000948725	0.0148873	0.063727	0.949238	Age at menarche	MR (adjusted for BMI)
nmr_dat_female_L_LDL_TG_int_imputed.txt.gz_TMPDAT.txt	14.1846	4.73613	338.293	0.000194496	-0.0144683	0.0149532	-0.967572	0.334186	Age at menarche	MR (adjusted for BMI)
nmr_dat_female_L_HDL_C_int_imputed.txt.gz_TMPDAT.txt	14.1846	4.73613	364.225	3.81228e-06	0.00601558	0.0156836	0.383559	0.701629	Age at menarche	MR (adjusted for BMI)
nmr_dat_female_Total_PL_int_imputed.txt.gz_TMPDAT.txt	14.1846	4.73613	322.005	0.00163732	-0.000840531	0.0146819	-0.0572494	0.954392	Age at menarche	MR (adjusted for BMI)
nmr_dat_female_IDL_FC_pct_int_imputed.txt.gz_TMPDAT.txt	14.1846	4.73613	301.719	0.01553	0.0180706	0.0141759	1.27474	0.203576	Age at menarche	MR (adjusted for BMI)
nmr_dat_female_M_VLDL_CE_int_imputed.txt.gz_TMPDAT.txt	14.1846	4.73613	376.592	4.71949e-07	0.000642025	0.0159811	0.040174	0.967986	Age at menarche	MR (adjusted for BMI)
nmr_dat_female_M_VLDL_PL_pct_int_imputed.txt.gz_TMPDAT.txt	14.1846	4.73613	407.23	1.5652e-09	-0.00248482	0.0165086	-0.150517	0.880477	Age at menarche	MR (adjusted for BMI)
nmr_dat_female_Total_CE_int_imputed.txt.gz_TMPDAT.txt	14.1846	4.73613	335.976	0.000267782	-0.00163773	0.0150827	-0.108583	0.91362	Age at menarche	MR (adjusted for BMI)
nmr_dat_female_L_HDL_P_int_imputed.txt.gz_TMPDAT.txt	14.1846	4.73613	359.86	7.71981e-06	0.00616546	0.0155718	0.395937	0.692487	Age at menarche	MR (adjusted for BMI)
nmr_dat_female_XL_HDL_TG_int_imputed.txt.gz_TMPDAT.txt	14.1846	4.73613	290.638	0.0433439	0.00337573	0.0137804	0.244966	0.806682	Age at menarche	MR (adjusted for BMI)
nmr_dat_female_Acetoacetate_int_imputed.txt.gz_TMPDAT.txt	14.1846	4.73613	255.746	0.405081	-0.00885137	0.0130716	-0.677143	0.498936	Age at menarche	MR (adjusted for BMI)
nmr_dat_female_Total_BCAA_int_imputed.txt.gz_TMPDAT.txt	14.1846	4.73613	324.33	0.0012288	-0.0140185	0.0149424	-0.938172	0.349055	Age at menarche	MR (adjusted for BMI)
nmr_dat_female_IDL_L_int_imputed.txt.gz_TMPDAT.txt	14.1846	4.73613	364.288	3.77341e-06	-0.00556449	0.0157038	-0.354341	0.72338	Age at menarche	MR (adjusted for BMI)
nmr_dat_female_S_VLDL_CE_pct_int_imputed.txt.gz_TMPDAT.txt	14.1846	4.73613	395.041	1.6539e-08	0.00118233	0.0162139	0.0729211	0.941927	Age at menarche	MR (adjusted for BMI)
nmr_dat_female_XL_VLDL_TG_int_imputed.txt.gz_TMPDAT.txt	14.1846	4.73613	346.308	6.17563e-05	-0.00122118	0.01518	-0.0804466	0.935946	Age at menarche	MR (adjusted for BMI)
nmr_dat_female_S_VLDL_L_int_imputed.txt.gz_TMPDAT.txt	14.1846	4.73613	342.461	0.000107947	-0.00268389	0.0150946	-0.177804	0.859019	Age at menarche	MR (adjusted for BMI)
nmr_dat_female_Creatinine_int_imputed.txt.gz_TMPDAT.txt	14.1846	4.73613	323.522	0.0013585	0.0246948	0.0152025	1.62439	0.105542	Age at menarche	MR (adjusted for BMI)
nmr_dat_female_S_VLDL_C_int_imputed.txt.gz_TMPDAT.txt	14.1846	4.73613	367.984	2.0485e-06	-0.00203868	0.0157176	-0.129707	0.896902	Age at menarche	MR (adjusted for BMI)
nmr_dat_female_Total_FA_int_imputed.txt.gz_TMPDAT.txt	14.1846	4.73613	327.251	0.000849752	-0.00162753	0.0147547	-0.110306	0.912254	Age at menarche	MR (adjusted for BMI)
nmr_dat_female_L_HDL_PL_int_imputed.txt.gz_TMPDAT.txt	14.1846	4.73613	347.593	5.10779e-05	0.0043211	0.0153083	0.282272	0.777966	Age at menarche	MR (adjusted for BMI)
nmr_dat_female_Ala_int_imputed.txt.gz_TMPDAT.txt	14.1846	4.73613	311.827	0.00536593	-0.00422541	0.0144468	-0.29248	0.77016	Age at menarche	MR (adjusted for BMI)
nmr_dat_female_M_LDL_CE_int_imputed.txt.gz_TMPDAT.txt	14.1846	4.73613	336.689	0.000242826	-0.00337792	0.0150563	-0.224353	0.822665	Age at menarche	MR (adjusted for BMI)
nmr_dat_female_XXL_VLDL_FC_int_imputed.txt.gz_TMPDAT.txt	14.1846	4.73613	334.62	0.000322052	0.00618888	0.014921	0.414778	0.678658	Age at menarche	MR (adjusted for BMI)
nmr_dat_female_XL_HDL_PL_pct_int_imputed.txt.gz_TMPDAT.txt	14.1846	4.73613	357.995	1.03821e-05	0.00764272	0.0154748	0.493882	0.62182	Age at menarche	MR (adjusted for BMI)
nmr_dat_female_Acetate_int_imputed.txt.gz_TMPDAT.txt	14.1846	4.73613	332.702	0.000416826	-0.0041647	0.0150498	-0.276728	0.782216	Age at menarche	MR (adjusted for BMI)
nmr_dat_female_ApoB_by_ApoA1_int_imputed.txt.gz_TMPDAT.txt	14.1846	4.73613	389.13	4.98404e-08	-0.00429267	0.0162082	-0.264846	0.791345	Age at menarche	MR (adjusted for BMI)
nmr_dat_female_PUFA_by_MUFA_int_imputed.txt.gz_TMPDAT.txt	14.1846	4.73613	356.515	1.31031e-05	-0.0019536	0.015421	-0.126684	0.899291	Age at menarche	MR (adjusted for BMI)
nmr_dat_female_M_VLDL_P_int_imputed.txt.gz_TMPDAT.txt	14.1846	4.73613	348.338	4.57224e-05	-0.000883457	0.0152633	-0.0578809	0.953889	Age at menarche	MR (adjusted for BMI)
nmr_dat_female_S_LDL_TG_pct_int_imputed.txt.gz_TMPDAT.txt	14.1846	4.73613	323.318	0.00139327	0.000456781	0.0146245	0.031234	0.975108	Age at menarche	MR (adjusted for BMI)
nmr_dat_female_HDL_TG_int_imputed.txt.gz_TMPDAT.txt	14.1846	4.73613	302.27	0.0147006	-0.000348851	0.0141006	-0.0247401	0.980282	Age at menarche	MR (adjusted for BMI)
nmr_dat_female_LDL_size_int_imputed.txt.gz_TMPDAT.txt	14.1846	4.73613	297.461	0.023445	-0.0146746	0.0142666	-1.0286	0.304656	Age at menarche	MR (adjusted for BMI)
nmr_dat_female_DHA_int_imputed.txt.gz_TMPDAT.txt	14.1846	4.73613	369.476	1.59557e-06	-0.0132134	0.0157421	-0.839366	0.40206	Age at menarche	MR (adjusted for BMI)
nmr_dat_female_XL_HDL_P_int_imputed.txt.gz_TMPDAT.txt	14.1846	4.73613	401.816	4.52177e-09	0.00658723	0.0164356	0.400791	0.688914	Age at menarche	MR (adjusted for BMI)
nmr_dat_female_Total_FC_int_imputed.txt.gz_TMPDAT.txt	14.1846	4.73613	344.288	8.29443e-05	-0.000673387	0.0152299	-0.0442148	0.964768	Age at menarche	MR (adjusted for BMI)
nmr_dat_female_M_LDL_C_pct_int_imputed.txt.gz_TMPDAT.txt	14.1846	4.73613	310.929	0.00592507	0.0155931	0.0146226	1.06638	0.287274	Age at menarche	MR (adjusted for BMI)
nmr_dat_female_XS_VLDL_FC_int_imputed.txt.gz_TMPDAT.txt	14.1846	4.73613	383.57	1.37189e-07	-0.00378753	0.0159912	-0.236851	0.812964	Age at menarche	MR (adjusted for BMI)
nmr_dat_female_XXL_VLDL_P_int_imputed.txt.gz_TMPDAT.txt	14.1846	4.73613	329.554	0.000631326	0.00458341	0.0148268	0.309131	0.757477	Age at menarche	MR (adjusted for BMI)
nmr_dat_female_S_VLDL_PL_pct_int_imputed.txt.gz_TMPDAT.txt	14.1846	4.73613	350.698	3.20862e-05	-0.00385256	0.0152575	-0.252502	0.800859	Age at menarche	MR (adjusted for BMI)
nmr_dat_female_L_VLDL_P_int_imputed.txt.gz_TMPDAT.txt	14.1846	4.73613	335.791	0.000274612	-0.00148816	0.0149524	-0.0995266	0.920799	Age at menarche	MR (adjusted for BMI)
nmr_dat_female_M_LDL_L_int_imputed.txt.gz_TMPDAT.txt	14.1846	4.73613	339.214	0.000171022	-0.00546474	0.0151193	-0.361442	0.718072	Age at menarche	MR (adjusted for BMI)
nmr_dat_female_L_LDL_FC_pct_int_imputed.txt.gz_TMPDAT.txt	14.1846	4.73613	376.304	4.9619e-07	0.00610287	0.0158613	0.384764	0.700737	Age at menarche	MR (adjusted for BMI)
nmr_dat_female_XL_VLDL_CE_int_imputed.txt.gz_TMPDAT.txt	14.1846	4.73613	348.435	4.50702e-05	0.000895553	0.0153022	0.0585245	0.953377	Age at menarche	MR (adjusted for BMI)
nmr_dat_female_XL_VLDL_PL_int_imputed.txt.gz_TMPDAT.txt	14.1846	4.73613	338.603	0.000186254	-0.000547646	0.0150362	-0.0364219	0.970975	Age at menarche	MR (adjusted for BMI)
nmr_dat_female_XL_HDL_FC_int_imputed.txt.gz_TMPDAT.txt	14.1846	4.73613	432.991	7.59204e-12	0.00580146	0.0171109	0.33905	0.734854	Age at menarche	MR (adjusted for BMI)
nmr_dat_female_IDL_PL_pct_int_imputed.txt.gz_TMPDAT.txt	14.1846	4.73613	318.633	0.00245706	0.0195406	0.0147239	1.32713	0.185666	Age at menarche	MR (adjusted for BMI)
nmr_dat_female_Gln_int_imputed.txt.gz_TMPDAT.txt	14.1846	4.73613	345.14	7.32721e-05	0.0131556	0.0152573	0.862249	0.38937	Age at menarche	MR (adjusted for BMI)
nmr_dat_female_L_LDL_FC_int_imputed.txt.gz_TMPDAT.txt	14.1846	4.73613	356.327	1.34943e-05	-0.00268621	0.0155567	-0.172673	0.863047	Age at menarche	MR (adjusted for BMI)
nmr_dat_female_Omega_3_pct_int_imputed.txt.gz_TMPDAT.txt	14.1846	4.73613	402.092	4.28565e-09	-0.0167582	0.0163142	-1.02721	0.305304	Age at menarche	MR (adjusted for BMI)
nmr_dat_female_Cholines_int_imputed.txt.gz_TMPDAT.txt	14.1846	4.73613	316.174	0.00327752	-0.000960702	0.0145814	-0.0658855	0.947521	Age at menarche	MR (adjusted for BMI)
nmr_dat_female_L_LDL_C_pct_int_imputed.txt.gz_TMPDAT.txt	14.1846	4.73613	323.703	0.00132849	0.0131949	0.0147826	0.892595	0.372926	Age at menarche	MR (adjusted for BMI)
nmr_dat_female_PUFA_int_imputed.txt.gz_TMPDAT.txt	14.1846	4.73613	326.424	0.0009441	-0.00164719	0.0147833	-0.111423	0.91137	Age at menarche	MR (adjusted for BMI)
nmr_dat_female_VLDL_TG_int_imputed.txt.gz_TMPDAT.txt	14.1846	4.73613	331.079	0.00051697	-0.00120103	0.0147736	-0.0812955	0.935271	Age at menarche	MR (adjusted for BMI)
nmr_dat_female_XL_VLDL_C_int_imputed.txt.gz_TMPDAT.txt	14.1846	4.73613	345.476	6.97644e-05	0.000720562	0.0152156	0.0473568	0.962266	Age at menarche	MR (adjusted for BMI)
nmr_dat_female_VLDL_L_int_imputed.txt.gz_TMPDAT.txt	14.1846	4.73613	340.645	0.0001398	-0.00132881	0.0150359	-0.0883757	0.929648	Age at menarche	MR (adjusted for BMI)
nmr_dat_female_IDL_C_pct_int_imputed.txt.gz_TMPDAT.txt	14.1846	4.73613	334.114	0.000344872	-0.00406463	0.0150033	-0.270915	0.786678	Age at menarche	MR (adjusted for BMI)
nmr_dat_female_L_HDL_PL_pct_int_imputed.txt.gz_TMPDAT.txt	14.1846	4.73613	441.219	1.26225e-12	-0.0178851	0.0173788	-1.02913	0.304404	Age at menarche	MR (adjusted for BMI)
nmr_dat_female_VLDL_PL_int_imputed.txt.gz_TMPDAT.txt	14.1846	4.73613	348.653	4.36292e-05	-0.00183586	0.0152285	-0.120555	0.90414	Age at menarche	MR (adjusted for BMI)
nmr_dat_female_Total_P_int_imputed.txt.gz_TMPDAT.txt	14.1846	4.73613	329.928	0.000601248	-0.000793838	0.0149469	-0.0531104	0.957686	Age at menarche	MR (adjusted for BMI)
nmr_dat_female_L_HDL_TG_pct_int_imputed.txt.gz_TMPDAT.txt	14.1846	4.73613	306.429	0.009605	-0.00239083	0.0142571	-0.167695	0.866958	Age at menarche	MR (adjusted for BMI)
nmr_dat_female_M_VLDL_CE_pct_int_imputed.txt.gz_TMPDAT.txt	14.1846	4.73613	369.496	1.59025e-06	0.00263157	0.0156625	0.168018	0.866704	Age at menarche	MR (adjusted for BMI)
nmr_dat_female_IDL_CE_int_imputed.txt.gz_TMPDAT.txt	14.1846	4.73613	352.923	2.28653e-05	-0.00699406	0.0154831	-0.451723	0.651857	Age at menarche	MR (adjusted for BMI)
nmr_dat_female_L_HDL_FC_pct_int_imputed.txt.gz_TMPDAT.txt	14.1846	4.73613	410.551	8.07858e-10	0.00334935	0.0166349	0.201344	0.840592	Age at menarche	MR (adjusted for BMI)
nmr_dat_female_XL_VLDL_CE_pct_int_imputed.txt.gz_TMPDAT.txt	14.1846	4.73613	349.262	3.983e-05	-0.000778409	0.0153374	-0.0507523	0.959563	Age at menarche	MR (adjusted for BMI)
nmr_dat_female_S_HDL_TG_pct_int_imputed.txt.gz_TMPDAT.txt	14.1846	4.73613	327.834	0.000788616	-0.00330399	0.0148016	-0.223218	0.823546	Age at menarche	MR (adjusted for BMI)
nmr_dat_female_Total_C_int_imputed.txt.gz_TMPDAT.txt	14.1846	4.73613	338.271	0.000195091	-0.00138926	0.0151237	-0.0918593	0.926883	Age at menarche	MR (adjusted for BMI)
nmr_dat_female_XS_VLDL_L_int_imputed.txt.gz_TMPDAT.txt	14.1846	4.73613	373.137	8.57206e-07	-0.00423596	0.0157501	-0.268949	0.788189	Age at menarche	MR (adjusted for BMI)
nmr_dat_female_L_VLDL_C_int_imputed.txt.gz_TMPDAT.txt	14.1846	4.73613	344.144	8.46953e-05	-0.000159602	0.0151684	-0.010522	0.991613	Age at menarche	MR (adjusted for BMI)
nmr_dat_female_M_HDL_FC_int_imputed.txt.gz_TMPDAT.txt	14.1846	4.73613	336.539	0.00024789	-0.000622311	0.0151024	-0.0412061	0.967164	Age at menarche	MR (adjusted for BMI)
nmr_dat_female_L_LDL_PL_pct_int_imputed.txt.gz_TMPDAT.txt	14.1846	4.73613	335.054	0.000303651	-0.00647492	0.0150489	-0.430258	0.667375	Age at menarche	MR (adjusted for BMI)
nmr_dat_female_L_HDL_L_int_imputed.txt.gz_TMPDAT.txt	14.1846	4.73613	354.755	1.72395e-05	0.00563689	0.0154671	0.364444	0.715832	Age at menarche	MR (adjusted for BMI)
nmr_dat_female_TG_by_PG_int_imputed.txt.gz_TMPDAT.txt	14.1846	4.73613	332.629	0.000420891	-0.00321657	0.0148941	-0.215962	0.829192	Age at menarche	MR (adjusted for BMI)
nmr_dat_female_S_HDL_P_int_imputed.txt.gz_TMPDAT.txt	14.1846	4.73613	382.021	1.81111e-07	-0.00435523	0.0160453	-0.271432	0.786281	Age at menarche	MR (adjusted for BMI)
nmr_dat_female_ApoA1_int_imputed.txt.gz_TMPDAT.txt	14.1846	4.73613	337.814	0.000207881	0.00150746	0.015121	0.0996932	0.920667	Age at menarche	MR (adjusted for BMI)
nmr_dat_female_HDL_L_int_imputed.txt.gz_TMPDAT.txt	14.1846	4.73613	337.526	0.000216318	0.00224335	0.0151021	0.148546	0.882031	Age at menarche	MR (adjusted for BMI)
nmr_dat_female_LDL_P_int_imputed.txt.gz_TMPDAT.txt	14.1846	4.73613	361.798	5.65546e-06	-0.00362183	0.0156087	-0.232038	0.816696	Age at menarche	MR (adjusted for BMI)
nmr_dat_female_Pyruvate_int_imputed.txt.gz_TMPDAT.txt	14.1846	4.73613	250.261	0.501303	-0.0159326	0.0130592	-1.22003	0.223595	Age at menarche	MR (adjusted for BMI)
nmr_dat_female_L_VLDL_L_int_imputed.txt.gz_TMPDAT.txt	14.1846	4.73613	336.162	0.000261046	-0.00157073	0.0149576	-0.105012	0.91645	Age at menarche	MR (adjusted for BMI)
nmr_dat_female_Lactate_int_imputed.txt.gz_TMPDAT.txt	14.1846	4.73613	292.015	0.0384628	-0.0133483	0.0140625	-0.949216	0.34342	Age at menarche	MR (adjusted for BMI)
nmr_dat_female_XS_VLDL_C_pct_int_imputed.txt.gz_TMPDAT.txt	14.1846	4.73613	372.957	8.84052e-07	0.00636394	0.0157866	0.403123	0.6872	Age at menarche	MR (adjusted for BMI)
nmr_dat_female_L_HDL_CE_pct_int_imputed.txt.gz_TMPDAT.txt	14.1846	4.73613	354.284	1.85433e-05	0.0121022	0.0154486	0.783388	0.434135	Age at menarche	MR (adjusted for BMI)
nmr_dat_female_S_LDL_P_int_imputed.txt.gz_TMPDAT.txt	14.1846	4.73613	356.757	1.2616e-05	-0.00198681	0.0155019	-0.128166	0.89812	Age at menarche	MR (adjusted for BMI)
nmr_dat_female_XXL_VLDL_C_pct_int_imputed.txt.gz_TMPDAT.txt	14.1846	4.73613	312.387	0.00504168	-0.00726785	0.0148119	-0.490675	0.624083	Age at menarche	MR (adjusted for BMI)
nmr_dat_female_M_LDL_TG_pct_int_imputed.txt.gz_TMPDAT.txt	14.1846	4.73613	317.578	0.00278264	-0.00585684	0.0145791	-0.401727	0.688225	Age at menarche	MR (adjusted for BMI)
nmr_dat_female_non_HDL_C_int_imputed.txt.gz_TMPDAT.txt	14.1846	4.73613	355.761	1.4742e-05	-0.00311759	0.0154914	-0.201246	0.840668	Age at menarche	MR (adjusted for BMI)
nmr_dat_female_Clinical_LDL_C_int_imputed.txt.gz_TMPDAT.txt	14.1846	4.73613	354.625	1.75894e-05	-0.00437357	0.0154949	-0.282259	0.777977	Age at menarche	MR (adjusted for BMI)
nmr_dat_female_bOHbutyrate_int_imputed.txt.gz_TMPDAT.txt	14.1846	4.73613	238.895	0.69823	-0.0113482	0.0125864	-0.901627	0.368116	Age at menarche	MR (adjusted for BMI)
nmr_dat_female_Glucose_int_imputed.txt.gz_TMPDAT.txt	14.1846	4.73613	300.999	0.0166757	-0.00852479	0.0142542	-0.598054	0.550341	Age at menarche	MR (adjusted for BMI)
nmr_dat_female_S_HDL_PL_pct_int_imputed.txt.gz_TMPDAT.txt	14.1846	4.73613	331.071	0.000517527	0.00599049	0.0148742	0.402745	0.687477	Age at menarche	MR (adjusted for BMI)
nmr_dat_female_S_VLDL_CE_int_imputed.txt.gz_TMPDAT.txt	14.1846	4.73613	370.036	1.45192e-06	-0.00171116	0.0157618	-0.108564	0.913635	Age at menarche	MR (adjusted for BMI)
nmr_dat_female_S_HDL_CE_pct_int_imputed.txt.gz_TMPDAT.txt	14.1846	4.73613	291.001	0.0420095	-0.000494042	0.0138263	-0.0357319	0.971524	Age at menarche	MR (adjusted for BMI)
nmr_dat_female_M_HDL_PL_pct_int_imputed.txt.gz_TMPDAT.txt	14.1846	4.73613	370.613	1.31723e-06	-0.00568515	0.0158735	-0.358153	0.720529	Age at menarche	MR (adjusted for BMI)
nmr_dat_female_XXL_VLDL_L_int_imputed.txt.gz_TMPDAT.txt	14.1846	4.73613	336.834	0.000238017	0.00780751	0.0150214	0.519759	0.603688	Age at menarche	MR (adjusted for BMI)
nmr_dat_female_XS_VLDL_PL_int_imputed.txt.gz_TMPDAT.txt	14.1846	4.73613	372.52	9.52504e-07	-0.00503993	0.0157209	-0.320589	0.748788	Age at menarche	MR (adjusted for BMI)
nmr_dat_female_S_LDL_TG_int_imputed.txt.gz_TMPDAT.txt	14.1846	4.73613	319.314	0.00226592	-0.00538522	0.0144794	-0.371922	0.710263	Age at menarche	MR (adjusted for BMI)
nmr_dat_female_XL_VLDL_PL_pct_int_imputed.txt.gz_TMPDAT.txt	14.1846	4.73613	396.908	1.16104e-08	0.00533696	0.0163946	0.325532	0.745049	Age at menarche	MR (adjusted for BMI)
nmr_dat_female_S_HDL_FC_int_imputed.txt.gz_TMPDAT.txt	14.1846	4.73613	338.367	0.000192503	-0.00733333	0.0150933	-0.485866	0.627485	Age at menarche	MR (adjusted for BMI)
nmr_dat_female_M_HDL_C_int_imputed.txt.gz_TMPDAT.txt	14.1846	4.73613	346.541	5.96697e-05	-0.000177933	0.0153498	-0.0115919	0.99076	Age at menarche	MR (adjusted for BMI)
nmr_dat_female_L_LDL_L_int_imputed.txt.gz_TMPDAT.txt	14.1846	4.73613	347.547	5.14324e-05	-0.00450861	0.0153327	-0.294052	0.76896	Age at menarche	MR (adjusted for BMI)
nmr_dat_female_S_HDL_C_pct_int_imputed.txt.gz_TMPDAT.txt	14.1846	4.73613	299.792	0.0187627	-0.00204344	0.014107	-0.144853	0.884942	Age at menarche	MR (adjusted for BMI)
nmr_dat_female_Leu_int_imputed.txt.gz_TMPDAT.txt	14.1846	4.73613	321.754	0.0016883	-0.0168707	0.0148586	-1.13541	0.257281	Age at menarche	MR (adjusted for BMI)
nmr_dat_female_XL_HDL_CE_pct_int_imputed.txt.gz_TMPDAT.txt	14.1846	4.73613	297.586	0.0231702	-0.00390817	0.0141331	-0.276527	0.78237	Age at menarche	MR (adjusted for BMI)
nmr_dat_female_XS_VLDL_PL_pct_int_imputed.txt.gz_TMPDAT.txt	14.1846	4.73613	296.201	0.0263732	-0.00641968	0.0141941	-0.452277	0.651459	Age at menarche	MR (adjusted for BMI)
nmr_dat_female_XL_HDL_FC_pct_int_imputed.txt.gz_TMPDAT.txt	14.1846	4.73613	340.309	0.000146603	-0.00491713	0.0151245	-0.325111	0.745367	Age at menarche	MR (adjusted for BMI)
nmr_dat_female_L_LDL_CE_pct_int_imputed.txt.gz_TMPDAT.txt	14.1846	4.73613	299.149	0.0199639	0.0118668	0.0141998	0.835708	0.404111	Age at menarche	MR (adjusted for BMI)
nmr_dat_female_XL_HDL_C_int_imputed.txt.gz_TMPDAT.txt	14.1846	4.73613	408.314	1.26226e-09	0.00591929	0.0165989	0.356606	0.721685	Age at menarche	MR (adjusted for BMI)
nmr_dat_female_HDL_P_int_imputed.txt.gz_TMPDAT.txt	14.1846	4.73613	338.899	0.000178726	-0.000698703	0.0151568	-0.0460982	0.963268	Age at menarche	MR (adjusted for BMI)
nmr_dat_female_S_VLDL_P_int_imputed.txt.gz_TMPDAT.txt	14.1846	4.73613	341.844	0.000117901	-0.00257373	0.0150753	-0.170725	0.864577	Age at menarche	MR (adjusted for BMI)
nmr_dat_female_LDL_PL_int_imputed.txt.gz_TMPDAT.txt	14.1846	4.73613	349.296	3.96286e-05	-0.00672167	0.0153627	-0.437532	0.662101	Age at menarche	MR (adjusted for BMI)
nmr_dat_female_XL_HDL_TG_pct_int_imputed.txt.gz_TMPDAT.txt	14.1846	4.73613	341.317	0.000127102	-0.00510896	0.0150467	-0.33954	0.734486	Age at menarche	MR (adjusted for BMI)

[truncated: 17 more sheets: suppfig6, suppfig7, suppfig8, suppfig9, suppfig10, suppfig11, suppfig12, suppfig13, suppfig14, suppfig15, suppfig16, suppfig17, suppfig18, suppfig19, suppfig20, suppfig21, suppfig22]
